# Supplementary material for: A novel prognostic model of methylation-associated genes in acute myeloid leukemia
Source: Clin Transl Oncol. 2023 Jan 30;25(6):1719–28. doi: 10.1007/s12094-022-03069-2 (PMC10203004; doi:10.1007/s12094-022-03069-2)
Supplement: Supplementary file 6 — Supplementary file6 (XLSX 41 KB) [file 12094_2022_3069_MOESM6_ESM.xlsx]

## Sheet: Sheet1
Gene Symbol	Description	Category	Gifts	GC Id	Relevance score	GeneCards Link
MECP2	Methyl-CpG Binding Protein 2	Protein Coding	40	GC0XM154021	31.096	https://www.genecards.org/cgi-bin/carddisp.pl?gene=MECP2
MGMT	O-6-Methylguanine-DNA Methyltransferase	Protein Coding	46	GC10P129467	27.8509	https://www.genecards.org/cgi-bin/carddisp.pl?gene=MGMT
HSD17B10	Hydroxysteroid 17-Beta Dehydrogenase 10	Protein Coding	40	GC0XM053431	27.81	https://www.genecards.org/cgi-bin/carddisp.pl?gene=HSD17B10
CYP11B2	Cytochrome P450 Family 11 Subfamily B Member 2	Protein Coding	43	GC08M142910	27.1066	https://www.genecards.org/cgi-bin/carddisp.pl?gene=CYP11B2
DNMT1	DNA Methyltransferase 1	Protein Coding	46	GC19M010133	24.9757	https://www.genecards.org/cgi-bin/carddisp.pl?gene=DNMT1
MBD2	Methyl-CpG Binding Domain Protein 2	Protein Coding	36	GC18M054151	21.9754	https://www.genecards.org/cgi-bin/carddisp.pl?gene=MBD2
MBD4	Methyl-CpG Binding Domain 4, DNA Glycosylase	Protein Coding	38	GC03M129430	19.5859	https://www.genecards.org/cgi-bin/carddisp.pl?gene=MBD4
MBD1	Methyl-CpG Binding Domain Protein 1	Protein Coding	36	GC18M050266	19.4441	https://www.genecards.org/cgi-bin/carddisp.pl?gene=MBD1
CDKN2A	Cyclin Dependent Kinase Inhibitor 2A	Protein Coding	45	GC09M021967	18.9196	https://www.genecards.org/cgi-bin/carddisp.pl?gene=CDKN2A
DNMT3A	DNA Methyltransferase 3 Alpha	Protein Coding	46	GC02M025228	18.5761	https://www.genecards.org/cgi-bin/carddisp.pl?gene=DNMT3A
EHMT2	Euchromatic Histone Lysine Methyltransferase 2	Protein Coding	40	GC06M031879	18.5592	https://www.genecards.org/cgi-bin/carddisp.pl?gene=EHMT2
GRIN1	Glutamate Ionotropic Receptor NMDA Type Subunit 1	Protein Coding	45	GC09P137138	18.2906	https://www.genecards.org/cgi-bin/carddisp.pl?gene=GRIN1
GRIN2B	Glutamate Ionotropic Receptor NMDA Type Subunit 2B	Protein Coding	46	GC12M013437	18.0022	https://www.genecards.org/cgi-bin/carddisp.pl?gene=GRIN2B
PRMT1	Protein Arginine Methyltransferase 1	Protein Coding	42	GC19P049675	17.1321	https://www.genecards.org/cgi-bin/carddisp.pl?gene=PRMT1
DNMT3B	DNA Methyltransferase 3 Beta	Protein Coding	46	GC20P032762	17.1279	https://www.genecards.org/cgi-bin/carddisp.pl?gene=DNMT3B
GRIN2A	Glutamate Ionotropic Receptor NMDA Type Subunit 2A	Protein Coding	47	GC16M009753	16.9656	https://www.genecards.org/cgi-bin/carddisp.pl?gene=GRIN2A
MBD3	Methyl-CpG Binding Domain Protein 3	Protein Coding	37	GC19M004916	16.9368	https://www.genecards.org/cgi-bin/carddisp.pl?gene=MBD3
MLH1	MutL Homolog 1	Protein Coding	43	GC03P036993	16.8252	https://www.genecards.org/cgi-bin/carddisp.pl?gene=MLH1
ACAT1	Acetyl-CoA Acetyltransferase 1	Protein Coding	44	GC11P108121	15.4121	https://www.genecards.org/cgi-bin/carddisp.pl?gene=ACAT1
TP53	Tumor Protein P53	Protein Coding	47	GC17M007661	15.1565	https://www.genecards.org/cgi-bin/carddisp.pl?gene=TP53
PRMT5	Protein Arginine Methyltransferase 5	Protein Coding	39	GC14M022920	14.5825	https://www.genecards.org/cgi-bin/carddisp.pl?gene=PRMT5
CDH1	Cadherin 1	Protein Coding	44	GC16P068737	14.2864	https://www.genecards.org/cgi-bin/carddisp.pl?gene=CDH1
EZH2	Enhancer Of Zeste 2 Polycomb Repressive Complex 2 Subunit	Protein Coding	48	GC07M148807	14.1564	https://www.genecards.org/cgi-bin/carddisp.pl?gene=EZH2
COMT	Catechol-O-Methyltransferase	Protein Coding	46	GC22P019941	14.011	https://www.genecards.org/cgi-bin/carddisp.pl?gene=COMT
MTHFR	Methylenetetrahydrofolate Reductase	Protein Coding	43	GC01M011785	13.3559	https://www.genecards.org/cgi-bin/carddisp.pl?gene=MTHFR
RASSF1	Ras Association Domain Family Member 1	Protein Coding	39	GC03M050329	13.2904	https://www.genecards.org/cgi-bin/carddisp.pl?gene=RASSF1
IGF2	Insulin Like Growth Factor 2	Protein Coding	43	GC11M003030	12.6862	https://www.genecards.org/cgi-bin/carddisp.pl?gene=IGF2
APC	APC Regulator Of WNT Signaling Pathway	Protein Coding	43	GC05P112707	12.537	https://www.genecards.org/cgi-bin/carddisp.pl?gene=APC
BRCA1	BRCA1 DNA Repair Associated	Protein Coding	45	GC17M043044	12.4611	https://www.genecards.org/cgi-bin/carddisp.pl?gene=BRCA1
MTAP	Methylthioadenosine Phosphorylase	Protein Coding	43	GC09P021792	12.3095	https://www.genecards.org/cgi-bin/carddisp.pl?gene=MTAP
PRMT6	Protein Arginine Methyltransferase 6	Protein Coding	35	GC01P107056	12.2133	https://www.genecards.org/cgi-bin/carddisp.pl?gene=PRMT6
CARM1	Coactivator Associated Arginine Methyltransferase 1	Protein Coding	42	GC19P010871	12.1199	https://www.genecards.org/cgi-bin/carddisp.pl?gene=CARM1
KMT2A	Lysine Methyltransferase 2A	Protein Coding	42	GC11P118436	12.1041	https://www.genecards.org/cgi-bin/carddisp.pl?gene=KMT2A
GRIN2C	Glutamate Ionotropic Receptor NMDA Type Subunit 2C	Protein Coding	40	GC17M074842	12.0002	https://www.genecards.org/cgi-bin/carddisp.pl?gene=GRIN2C
ACAT2	Acetyl-CoA Acetyltransferase 2	Protein Coding	40	GC06P160430	11.9513	https://www.genecards.org/cgi-bin/carddisp.pl?gene=ACAT2
GRIN2D	Glutamate Ionotropic Receptor NMDA Type Subunit 2D	Protein Coding	44	GC19P063999	11.9271	https://www.genecards.org/cgi-bin/carddisp.pl?gene=GRIN2D
MSMO1	Methylsterol Monooxygenase 1	Protein Coding	38	GC04P165327	11.7234	https://www.genecards.org/cgi-bin/carddisp.pl?gene=MSMO1
SETDB1	SET Domain Bifurcated Histone Lysine Methyltransferase 1	Protein Coding	37	GC01P150926	11.7197	https://www.genecards.org/cgi-bin/carddisp.pl?gene=SETDB1
MTR	5-Methyltetrahydrofolate-Homocysteine Methyltransferase	Protein Coding	43	GC01P236795	11.3753	https://www.genecards.org/cgi-bin/carddisp.pl?gene=MTR
SUV39H1	SUV39H1 Histone Lysine Methyltransferase	Protein Coding	39	GC0XP050511	11.3506	https://www.genecards.org/cgi-bin/carddisp.pl?gene=SUV39H1
GSTP1	Glutathione S-Transferase Pi 1	Protein Coding	45	GC11P067583	11.2585	https://www.genecards.org/cgi-bin/carddisp.pl?gene=GSTP1
ESR1	Estrogen Receptor 1	Protein Coding	47	GC06P151656	11.0835	https://www.genecards.org/cgi-bin/carddisp.pl?gene=ESR1
CYP3A4	Cytochrome P450 Family 3 Subfamily A Member 4	Protein Coding	45	GC07M099759	11.0601	https://www.genecards.org/cgi-bin/carddisp.pl?gene=CYP3A4
FMR1	Fragile X Messenger Ribonucleoprotein 1	Protein Coding	39	GC0XP147933	11.0156	https://www.genecards.org/cgi-bin/carddisp.pl?gene=FMR1
GRIN3A	Glutamate Ionotropic Receptor NMDA Type Subunit 3A	Protein Coding	36	GC09M101569	11.015	https://www.genecards.org/cgi-bin/carddisp.pl?gene=GRIN3A
CYP1A2	Cytochrome P450 Family 1 Subfamily A Member 2	Protein Coding	42	GC15P074748	10.9159	https://www.genecards.org/cgi-bin/carddisp.pl?gene=CYP1A2
MBD5	Methyl-CpG Binding Domain Protein 5	Protein Coding	34	GC02P148021	10.9084	https://www.genecards.org/cgi-bin/carddisp.pl?gene=MBD5
BRAF	B-Raf Proto-Oncogene, Serine/Threonine Kinase	Protein Coding	47	GC07M140732	10.8874	https://www.genecards.org/cgi-bin/carddisp.pl?gene=BRAF
DNMT3L	DNA Methyltransferase 3 Like	Protein Coding	36	GC21M044246	10.7973	https://www.genecards.org/cgi-bin/carddisp.pl?gene=DNMT3L
SETD2	SET Domain Containing 2, Histone Lysine Methyltransferase	Protein Coding	42	GC03M047033	10.5609	https://www.genecards.org/cgi-bin/carddisp.pl?gene=SETD2
EHMT1	Euchromatic Histone Lysine Methyltransferase 1	Protein Coding	40	GC09P137618	10.3399	https://www.genecards.org/cgi-bin/carddisp.pl?gene=EHMT1
TPMT	Thiopurine S-Methyltransferase	Protein Coding	42	GC06M018128	10.2709	https://www.genecards.org/cgi-bin/carddisp.pl?gene=TPMT
BDNF	Brain Derived Neurotrophic Factor	Protein Coding	43	GC11M027654	10.2561	https://www.genecards.org/cgi-bin/carddisp.pl?gene=BDNF
KDM4A	Lysine Demethylase 4A	Protein Coding	38	GC01P043650	10.1889	https://www.genecards.org/cgi-bin/carddisp.pl?gene=KDM4A
GNAS	GNAS Complex Locus	Protein Coding	46	GC20P058839	10.0889	https://www.genecards.org/cgi-bin/carddisp.pl?gene=GNAS
RARB	Retinoic Acid Receptor Beta	Protein Coding	44	GC03P024689	10.0744	https://www.genecards.org/cgi-bin/carddisp.pl?gene=RARB
UHRF1	Ubiquitin Like With PHD And Ring Finger Domains 1	Protein Coding	34	GC19P004945	10.0475	https://www.genecards.org/cgi-bin/carddisp.pl?gene=UHRF1
GRIN3B	Glutamate Ionotropic Receptor NMDA Type Subunit 3B	Protein Coding	37	GC19P001000	9.64625	https://www.genecards.org/cgi-bin/carddisp.pl?gene=GRIN3B
PRDM9	PR/SET Domain 9	Protein Coding	34	GC05P023443	9.64002	https://www.genecards.org/cgi-bin/carddisp.pl?gene=PRDM9
CYP2D6	Cytochrome P450 Family 2 Subfamily D Member 6	Protein Coding	43	GC22M042126	9.59062	https://www.genecards.org/cgi-bin/carddisp.pl?gene=CYP2D6
AR	Androgen Receptor	Protein Coding	47	GC0XP067544	9.58427	https://www.genecards.org/cgi-bin/carddisp.pl?gene=AR
H3C1	H3 Clustered Histone 1	Protein Coding	31	GC06P079873	9.56155	https://www.genecards.org/cgi-bin/carddisp.pl?gene=H3C1
SETD7	SET Domain Containing 7, Histone Lysine Methyltransferase	Protein Coding	39	GC04M139495	9.51861	https://www.genecards.org/cgi-bin/carddisp.pl?gene=SETD7
CTNNB1	Catenin Beta 1	Protein Coding	47	GC03P041236	9.5019	https://www.genecards.org/cgi-bin/carddisp.pl?gene=CTNNB1
DAPK1	Death Associated Protein Kinase 1	Protein Coding	44	GC09P087497	9.4422	https://www.genecards.org/cgi-bin/carddisp.pl?gene=DAPK1
GRIA1	Glutamate Ionotropic Receptor AMPA Type Subunit 1	Protein Coding	44	GC05P153467	9.3768	https://www.genecards.org/cgi-bin/carddisp.pl?gene=GRIA1
ABCB1	ATP Binding Cassette Subfamily B Member 1	Protein Coding	46	GC07M087504	9.24458	https://www.genecards.org/cgi-bin/carddisp.pl?gene=ABCB1
KDM1A	Lysine Demethylase 1A	Protein Coding	43	GC01P023019	9.236	https://www.genecards.org/cgi-bin/carddisp.pl?gene=KDM1A
GRIA2	Glutamate Ionotropic Receptor AMPA Type Subunit 2	Protein Coding	46	GC04P157204	9.22968	https://www.genecards.org/cgi-bin/carddisp.pl?gene=GRIA2
SLC6A4	Solute Carrier Family 6 Member 4	Protein Coding	43	GC17M030194	9.21187	https://www.genecards.org/cgi-bin/carddisp.pl?gene=SLC6A4
RB1	RB Transcriptional Corepressor 1	Protein Coding	42	GC13P048303	9.19083	https://www.genecards.org/cgi-bin/carddisp.pl?gene=RB1
METTL3	Methyltransferase 3, N6-Adenosine-Methyltransferase Complex Catalytic Subunit	Protein Coding	36	GC14M021498	9.11184	https://www.genecards.org/cgi-bin/carddisp.pl?gene=METTL3
DOT1L	DOT1 Like Histone Lysine Methyltransferase	Protein Coding	40	GC19P002654	9.08184	https://www.genecards.org/cgi-bin/carddisp.pl?gene=DOT1L
MBD3L1	Methyl-CpG Binding Domain Protein 3 Like 1	Protein Coding	25	GC19P008834	9.06758	https://www.genecards.org/cgi-bin/carddisp.pl?gene=MBD3L1
PRMT3	Protein Arginine Methyltransferase 3	Protein Coding	37	GC11P020409	9.06251	https://www.genecards.org/cgi-bin/carddisp.pl?gene=PRMT3
DRD2	Dopamine Receptor D2	Protein Coding	45	GC11M113409	9.05879	https://www.genecards.org/cgi-bin/carddisp.pl?gene=DRD2
AKT1	AKT Serine/Threonine Kinase 1	Protein Coding	47	GC14M104769	9.03638	https://www.genecards.org/cgi-bin/carddisp.pl?gene=AKT1
MPHOSPH8	M-Phase Phosphoprotein 8	Protein Coding	33	GC13P019633	8.90893	https://www.genecards.org/cgi-bin/carddisp.pl?gene=MPHOSPH8
MBD6	Methyl-CpG Binding Domain Protein 6	Protein Coding	32	GC12P057520	8.86575	https://www.genecards.org/cgi-bin/carddisp.pl?gene=MBD6
CDKN2B	Cyclin Dependent Kinase Inhibitor 2B	Protein Coding	42	GC09M022002	8.75512	https://www.genecards.org/cgi-bin/carddisp.pl?gene=CDKN2B
TIMP3	TIMP Metallopeptidase Inhibitor 3	Protein Coding	40	GC22P035094	8.72532	https://www.genecards.org/cgi-bin/carddisp.pl?gene=TIMP3
SRC	SRC Proto-Oncogene, Non-Receptor Tyrosine Kinase	Protein Coding	46	GC20P037344	8.66384	https://www.genecards.org/cgi-bin/carddisp.pl?gene=SRC
PPARG	Peroxisome Proliferator Activated Receptor Gamma	Protein Coding	47	GC03P012287	8.65857	https://www.genecards.org/cgi-bin/carddisp.pl?gene=PPARG
WDR5	WD Repeat Domain 5	Protein Coding	39	GC09P134135	8.55377	https://www.genecards.org/cgi-bin/carddisp.pl?gene=WDR5
PRMT7	Protein Arginine Methyltransferase 7	Protein Coding	40	GC16P068476	8.53705	https://www.genecards.org/cgi-bin/carddisp.pl?gene=PRMT7
KRAS	KRAS Proto-Oncogene, GTPase	Protein Coding	46	GC12M025204	8.51717	https://www.genecards.org/cgi-bin/carddisp.pl?gene=KRAS
SMYD2	SET And MYND Domain Containing 2	Protein Coding	38	GC01P214281	8.40034	https://www.genecards.org/cgi-bin/carddisp.pl?gene=SMYD2
NSUN2	NOP2/Sun RNA Methyltransferase 2	Protein Coding	38	GC05M006599	8.38558	https://www.genecards.org/cgi-bin/carddisp.pl?gene=NSUN2
NFE2L2	NFE2 Like BZIP Transcription Factor 2	Protein Coding	45	GC02M177227	8.37276	https://www.genecards.org/cgi-bin/carddisp.pl?gene=NFE2L2
MTRR	5-Methyltetrahydrofolate-Homocysteine Methyltransferase Reductase	Protein Coding	39	GC05P007851	8.31065	https://www.genecards.org/cgi-bin/carddisp.pl?gene=MTRR
ALB	Albumin	Protein Coding	44	GC04P073397	8.23173	https://www.genecards.org/cgi-bin/carddisp.pl?gene=ALB
RUNX3	RUNX Family Transcription Factor 3	Protein Coding	39	GC01M024899	8.22173	https://www.genecards.org/cgi-bin/carddisp.pl?gene=RUNX3
NOS2	Nitric Oxide Synthase 2	Protein Coding	44	GC17M027756	8.1615	https://www.genecards.org/cgi-bin/carddisp.pl?gene=NOS2
PTEN	Phosphatase And Tensin Homolog	Protein Coding	47	GC10P091563	8.15648	https://www.genecards.org/cgi-bin/carddisp.pl?gene=PTEN
CCND1	Cyclin D1	Protein Coding	46	GC11P069641	8.11136	https://www.genecards.org/cgi-bin/carddisp.pl?gene=CCND1
HMGCL	3-Hydroxy-3-Methylglutaryl-CoA Lyase	Protein Coding	40	GC01M023801	8.06348	https://www.genecards.org/cgi-bin/carddisp.pl?gene=HMGCL
SETD1A	SET Domain Containing 1A, Histone Lysine Methyltransferase	Protein Coding	37	GC16P040282	8.05392	https://www.genecards.org/cgi-bin/carddisp.pl?gene=SETD1A
SETD3	SET Domain Containing 3, Actin Histidine Methyltransferase	Protein Coding	32	GC14M099397	8.04952	https://www.genecards.org/cgi-bin/carddisp.pl?gene=SETD3
CBX1	Chromobox 1	Protein Coding	37	GC17M048070	8.04623	https://www.genecards.org/cgi-bin/carddisp.pl?gene=CBX1
H3-3A	H3.3 Histone A	Protein Coding	32	GC01P226062	8.03645	https://www.genecards.org/cgi-bin/carddisp.pl?gene=H3-3A
PIK3CA	Phosphatidylinositol-4,5-Bisphosphate 3-Kinase Catalytic Subunit Alpha	Protein Coding	47	GC03P179148	7.98974	https://www.genecards.org/cgi-bin/carddisp.pl?gene=PIK3CA
SLC6A3	Solute Carrier Family 6 Member 3	Protein Coding	45	GC05M001392	7.98454	https://www.genecards.org/cgi-bin/carddisp.pl?gene=SLC6A3
ZBTB33	Zinc Finger And BTB Domain Containing 33	Protein Coding	34	GC0XP120250	7.92899	https://www.genecards.org/cgi-bin/carddisp.pl?gene=ZBTB33
NOS1	Nitric Oxide Synthase 1	Protein Coding	44	GC12M117208	7.90416	https://www.genecards.org/cgi-bin/carddisp.pl?gene=NOS1
NSD2	Nuclear Receptor Binding SET Domain Protein 2	Protein Coding	35	GC04P001872	7.86657	https://www.genecards.org/cgi-bin/carddisp.pl?gene=NSD2
MSH2	MutS Homolog 2	Protein Coding	43	GC02P047403	7.86562	https://www.genecards.org/cgi-bin/carddisp.pl?gene=MSH2
TYMS	Thymidylate Synthetase	Protein Coding	43	GC18P000657	7.84091	https://www.genecards.org/cgi-bin/carddisp.pl?gene=TYMS
MAOA	Monoamine Oxidase A	Protein Coding	44	GC0XP043654	7.82066	https://www.genecards.org/cgi-bin/carddisp.pl?gene=MAOA
MAOB	Monoamine Oxidase B	Protein Coding	39	GC0XM043766	7.80174	https://www.genecards.org/cgi-bin/carddisp.pl?gene=MAOB
TH	Tyrosine Hydroxylase	Protein Coding	46	GC11M002163	7.7584	https://www.genecards.org/cgi-bin/carddisp.pl?gene=TH
RBBP5	RB Binding Protein 5, Histone Lysine Methyltransferase Complex Subunit	Protein Coding	34	GC01M205055	7.73857	https://www.genecards.org/cgi-bin/carddisp.pl?gene=RBBP5
CBX5	Chromobox 5	Protein Coding	39	GC12M054230	7.73439	https://www.genecards.org/cgi-bin/carddisp.pl?gene=CBX5
H3C14	H3 Clustered Histone 14	Protein Coding	27	GC01M151585	7.70758	https://www.genecards.org/cgi-bin/carddisp.pl?gene=H3C14
KMT5B	Lysine Methyltransferase 5B	Protein Coding	33	GC11M087425	7.69511	https://www.genecards.org/cgi-bin/carddisp.pl?gene=KMT5B
EGFR	Epidermal Growth Factor Receptor	Protein Coding	48	GC07P055019	7.68821	https://www.genecards.org/cgi-bin/carddisp.pl?gene=EGFR
H4-16	H4 Histone 16	Protein Coding	30	GC12M020508	7.68624	https://www.genecards.org/cgi-bin/carddisp.pl?gene=H4-16
MBD3L2	Methyl-CpG Binding Domain Protein 3 Like 2	Protein Coding	24	GC19P007049	7.66879	https://www.genecards.org/cgi-bin/carddisp.pl?gene=MBD3L2
FOS	Fos Proto-Oncogene, AP-1 Transcription Factor Subunit	Protein Coding	46	GC14P075278	7.6492	https://www.genecards.org/cgi-bin/carddisp.pl?gene=FOS
N6AMT1	N-6 Adenine-Specific DNA Methyltransferase 1	Protein Coding	34	GC21M028441	7.62792	https://www.genecards.org/cgi-bin/carddisp.pl?gene=N6AMT1
TET1	Tet Methylcytosine Dioxygenase 1	Protein Coding	34	GC10P068560	7.62173	https://www.genecards.org/cgi-bin/carddisp.pl?gene=TET1
EGR1	Early Growth Response 1	Protein Coding	42	GC05P138465	7.60424	https://www.genecards.org/cgi-bin/carddisp.pl?gene=EGR1
LEP	Leptin	Protein Coding	42	GC07P128241	7.59607	https://www.genecards.org/cgi-bin/carddisp.pl?gene=LEP
SP1	Sp1 Transcription Factor	Protein Coding	40	GC12P053380	7.58188	https://www.genecards.org/cgi-bin/carddisp.pl?gene=SP1
ASH2L	ASH2 Like, Histone Lysine Methyltransferase Complex Subunit	Protein Coding	37	GC08P038104	7.57383	https://www.genecards.org/cgi-bin/carddisp.pl?gene=ASH2L
UGT1A1	UDP Glucuronosyltransferase Family 1 Member A1	Protein Coding	45	GC02P233760	7.5695	https://www.genecards.org/cgi-bin/carddisp.pl?gene=UGT1A1
ATRX	ATRX Chromatin Remodeler	Protein Coding	42	GC0XM077504	7.56675	https://www.genecards.org/cgi-bin/carddisp.pl?gene=ATRX
SUZ12	SUZ12 Polycomb Repressive Complex 2 Subunit	Protein Coding	36	GC17P031937	7.5654	https://www.genecards.org/cgi-bin/carddisp.pl?gene=SUZ12
ETFDH	Electron Transfer Flavoprotein Dehydrogenase	Protein Coding	42	GC04P158672	7.54708	https://www.genecards.org/cgi-bin/carddisp.pl?gene=ETFDH
NNMT	Nicotinamide N-Methyltransferase	Protein Coding	39	GC11P114257	7.53243	https://www.genecards.org/cgi-bin/carddisp.pl?gene=NNMT
PRMT8	Protein Arginine Methyltransferase 8	Protein Coding	34	GC12P003381	7.46856	https://www.genecards.org/cgi-bin/carddisp.pl?gene=PRMT8
H3C2	H3 Clustered Histone 2	Protein Coding	28	GC06M026032	7.4552	https://www.genecards.org/cgi-bin/carddisp.pl?gene=H3C2
KMT5C	Lysine Methyltransferase 5C	Protein Coding	29	GC19P064362	7.42869	https://www.genecards.org/cgi-bin/carddisp.pl?gene=KMT5C
KMT2C	Lysine Methyltransferase 2C	Protein Coding	38	GC07M152134	7.42466	https://www.genecards.org/cgi-bin/carddisp.pl?gene=KMT2C
CTCF	CCCTC-Binding Factor	Protein Coding	41	GC16P067563	7.42356	https://www.genecards.org/cgi-bin/carddisp.pl?gene=CTCF
NR3C1	Nuclear Receptor Subfamily 3 Group C Member 1	Protein Coding	44	GC05M143277	7.39775	https://www.genecards.org/cgi-bin/carddisp.pl?gene=NR3C1
L3MBTL1	L3MBTL Histone Methyl-Lysine Binding Protein 1	Protein Coding	35	GC20P043559	7.39018	https://www.genecards.org/cgi-bin/carddisp.pl?gene=L3MBTL1
CYP2C9	Cytochrome P450 Family 2 Subfamily C Member 9	Protein Coding	43	GC10P094938	7.37724	https://www.genecards.org/cgi-bin/carddisp.pl?gene=CYP2C9
SETDB2	SET Domain Bifurcated Histone Lysine Methyltransferase 2	Protein Coding	32	GC13P049444	7.35052	https://www.genecards.org/cgi-bin/carddisp.pl?gene=SETDB2
KMT2D	Lysine Methyltransferase 2D	Protein Coding	38	GC12M049018	7.33529	https://www.genecards.org/cgi-bin/carddisp.pl?gene=KMT2D
CYP2C19	Cytochrome P450 Family 2 Subfamily C Member 19	Protein Coding	43	GC10P094762	7.26515	https://www.genecards.org/cgi-bin/carddisp.pl?gene=CYP2C19
CREB1	CAMP Responsive Element Binding Protein 1	Protein Coding	44	GC02P207529	7.24852	https://www.genecards.org/cgi-bin/carddisp.pl?gene=CREB1
H3-3B	H3.3 Histone B	Protein Coding	32	GC17M075807	7.22815	https://www.genecards.org/cgi-bin/carddisp.pl?gene=H3-3B
FHIT	Fragile Histidine Triad Diadenosine Triphosphatase	Protein Coding	39	GC03M059747	7.20551	https://www.genecards.org/cgi-bin/carddisp.pl?gene=FHIT
H3C3	H3 Clustered Histone 3	Protein Coding	28	GC06P079876	7.20135	https://www.genecards.org/cgi-bin/carddisp.pl?gene=H3C3
NUDT1	Nudix Hydrolase 1	Protein Coding	38	GC07P002242	7.18017	https://www.genecards.org/cgi-bin/carddisp.pl?gene=NUDT1
EP300	E1A Binding Protein P300	Protein Coding	46	GC22P041091	7.16859	https://www.genecards.org/cgi-bin/carddisp.pl?gene=EP300
H3C6	H3 Clustered Histone 6	Protein Coding	26	GC06P081043	7.1644	https://www.genecards.org/cgi-bin/carddisp.pl?gene=H3C6
TRDMT1	TRNA Aspartic Acid Methyltransferase 1	Protein Coding	36	GC10M017138	7.14846	https://www.genecards.org/cgi-bin/carddisp.pl?gene=TRDMT1
ZFP57	ZFP57 Zinc Finger Protein	Protein Coding	35	GC06M029672	7.13945	https://www.genecards.org/cgi-bin/carddisp.pl?gene=ZFP57
HDAC1	Histone Deacetylase 1	Protein Coding	44	GC01P032292	7.1299	https://www.genecards.org/cgi-bin/carddisp.pl?gene=HDAC1
H3C7	H3 Clustered Histone 7	Protein Coding	27	GC06M064165	7.12959	https://www.genecards.org/cgi-bin/carddisp.pl?gene=H3C7
CTCFL	CCCTC-Binding Factor Like	Protein Coding	36	GC20M057495	7.12288	https://www.genecards.org/cgi-bin/carddisp.pl?gene=CTCFL
AS3MT	Arsenite Methyltransferase	Protein Coding	37	GC10P102869	7.12036	https://www.genecards.org/cgi-bin/carddisp.pl?gene=AS3MT
GRINA	Glutamate Ionotropic Receptor NMDA Type Subunit Associated Protein 1	Protein Coding	31	GC08P143990	7.10455	https://www.genecards.org/cgi-bin/carddisp.pl?gene=GRINA
TP73	Tumor Protein P73	Protein Coding	42	GC01P003652	7.10273	https://www.genecards.org/cgi-bin/carddisp.pl?gene=TP73
VDR	Vitamin D Receptor	Protein Coding	46	GC12M047841	7.09969	https://www.genecards.org/cgi-bin/carddisp.pl?gene=VDR
EED	Embryonic Ectoderm Development	Protein Coding	38	GC11P086244	7.08475	https://www.genecards.org/cgi-bin/carddisp.pl?gene=EED
AMACR	Alpha-Methylacyl-CoA Racemase	Protein Coding	42	GC05M033986	7.07808	https://www.genecards.org/cgi-bin/carddisp.pl?gene=AMACR
ACADSB	Acyl-CoA Dehydrogenase Short/Branched Chain	Protein Coding	40	GC10P123008	7.06988	https://www.genecards.org/cgi-bin/carddisp.pl?gene=ACADSB
H3C4	H3 Clustered Histone 4	Protein Coding	28	GC06M064164	7.06842	https://www.genecards.org/cgi-bin/carddisp.pl?gene=H3C4
H3C10	H3 Clustered Histone 10	Protein Coding	27	GC06P079942	7.06842	https://www.genecards.org/cgi-bin/carddisp.pl?gene=H3C10
ALKBH1	AlkB Homolog 1, Histone H2A Dioxygenase	Protein Coding	31	GC14M077672	7.06806	https://www.genecards.org/cgi-bin/carddisp.pl?gene=ALKBH1
FBL	Fibrillarin	Protein Coding	38	GC19M039834	7.06363	https://www.genecards.org/cgi-bin/carddisp.pl?gene=FBL
CDH13	Cadherin 13	Protein Coding	40	GC16P082626	7.06325	https://www.genecards.org/cgi-bin/carddisp.pl?gene=CDH13
H3C11	H3 Clustered Histone 11	Protein Coding	26	GC06M064160	7.04483	https://www.genecards.org/cgi-bin/carddisp.pl?gene=H3C11
H3C12	H3 Clustered Histone 12	Protein Coding	27	GC06M064161	7.03197	https://www.genecards.org/cgi-bin/carddisp.pl?gene=H3C12
H3C8	H3 Clustered Histone 8	Protein Coding	26	GC06M064166	7.03197	https://www.genecards.org/cgi-bin/carddisp.pl?gene=H3C8
BCKDHB	Branched Chain Keto Acid Dehydrogenase E1 Subunit Beta	Protein Coding	38	GC06P080106	7.02704	https://www.genecards.org/cgi-bin/carddisp.pl?gene=BCKDHB
HNMT	Histamine N-Methyltransferase	Protein Coding	40	GC02P137964	7.02639	https://www.genecards.org/cgi-bin/carddisp.pl?gene=HNMT
CREBBP	CREB Binding Protein	Protein Coding	47	GC16M006859	7.00844	https://www.genecards.org/cgi-bin/carddisp.pl?gene=CREBBP
TRMT112	TRNA Methyltransferase Activator Subunit 11-2	Protein Coding	32	GC11M064316	6.998	https://www.genecards.org/cgi-bin/carddisp.pl?gene=TRMT112
MSH6	MutS Homolog 6	Protein Coding	44	GC02P047695	6.9872	https://www.genecards.org/cgi-bin/carddisp.pl?gene=MSH6
MYC	MYC Proto-Oncogene, BHLH Transcription Factor	Protein Coding	46	GC08P127735	6.96209	https://www.genecards.org/cgi-bin/carddisp.pl?gene=MYC
GRIA4	Glutamate Ionotropic Receptor AMPA Type Subunit 4	Protein Coding	44	GC11P105609	6.92164	https://www.genecards.org/cgi-bin/carddisp.pl?gene=GRIA4
DRD1	Dopamine Receptor D1	Protein Coding	42	GC05M175440	6.86028	https://www.genecards.org/cgi-bin/carddisp.pl?gene=DRD1
KMT5A	Lysine Methyltransferase 5A	Protein Coding	35	GC12P125905	6.79813	https://www.genecards.org/cgi-bin/carddisp.pl?gene=KMT5A
PTGS2	Prostaglandin-Endoperoxide Synthase 2	Protein Coding	44	GC01M186640	6.79728	https://www.genecards.org/cgi-bin/carddisp.pl?gene=PTGS2
MAPK1	Mitogen-Activated Protein Kinase 1	Protein Coding	46	GC22M021759	6.7835	https://www.genecards.org/cgi-bin/carddisp.pl?gene=MAPK1
OPRM1	Opioid Receptor Mu 1	Protein Coding	43	GC06P154075	6.75633	https://www.genecards.org/cgi-bin/carddisp.pl?gene=OPRM1
MAT1A	Methionine Adenosyltransferase 1A	Protein Coding	42	GC10M080271	6.75427	https://www.genecards.org/cgi-bin/carddisp.pl?gene=MAT1A
ATM	ATM Serine/Threonine Kinase	Protein Coding	47	GC11P108222	6.7525	https://www.genecards.org/cgi-bin/carddisp.pl?gene=ATM
MRI1	Methylthioribose-1-Phosphate Isomerase 1	Protein Coding	34	GC19P013764	6.7402	https://www.genecards.org/cgi-bin/carddisp.pl?gene=MRI1
CAMK2G	Calcium/Calmodulin Dependent Protein Kinase II Gamma	Protein Coding	43	GC10M073812	6.70623	https://www.genecards.org/cgi-bin/carddisp.pl?gene=CAMK2G
TNF	Tumor Necrosis Factor	Protein Coding	46	GC06P080353	6.6878	https://www.genecards.org/cgi-bin/carddisp.pl?gene=TNF
SIRT1	Sirtuin 1	Protein Coding	43	GC10P067884	6.66657	https://www.genecards.org/cgi-bin/carddisp.pl?gene=SIRT1
PRMT2	Protein Arginine Methyltransferase 2	Protein Coding	36	GC21P046635	6.63578	https://www.genecards.org/cgi-bin/carddisp.pl?gene=PRMT2
CES1	Carboxylesterase 1	Protein Coding	43	GC16M055836	6.62061	https://www.genecards.org/cgi-bin/carddisp.pl?gene=CES1
FTO	FTO Alpha-Ketoglutarate Dependent Dioxygenase	Protein Coding	41	GC16P053811	6.62056	https://www.genecards.org/cgi-bin/carddisp.pl?gene=FTO
L3MBTL3	L3MBTL Histone Methyl-Lysine Binding Protein 3	Protein Coding	32	GC06P130013	6.61985	https://www.genecards.org/cgi-bin/carddisp.pl?gene=L3MBTL3
PRDM2	PR/SET Domain 2	Protein Coding	36	GC01P013885	6.61626	https://www.genecards.org/cgi-bin/carddisp.pl?gene=PRDM2
HTR2A	5-Hydroxytryptamine Receptor 2A	Protein Coding	43	GC13M046831	6.60232	https://www.genecards.org/cgi-bin/carddisp.pl?gene=HTR2A
BAX	BCL2 Associated X, Apoptosis Regulator	Protein Coding	43	GC19P048954	6.59623	https://www.genecards.org/cgi-bin/carddisp.pl?gene=BAX
STAT3	Signal Transducer And Activator Of Transcription 3	Protein Coding	47	GC17M042313	6.59483	https://www.genecards.org/cgi-bin/carddisp.pl?gene=STAT3
G6PD	Glucose-6-Phosphate Dehydrogenase	Protein Coding	44	GC0XM154531	6.57926	https://www.genecards.org/cgi-bin/carddisp.pl?gene=G6PD
KMT2B	Lysine Methyltransferase 2B	Protein Coding	35	GC19P063458	6.56599	https://www.genecards.org/cgi-bin/carddisp.pl?gene=KMT2B
DHFR	Dihydrofolate Reductase	Protein Coding	43	GC05M080626	6.56275	https://www.genecards.org/cgi-bin/carddisp.pl?gene=DHFR
KMT2E	Lysine Methyltransferase 2E (Inactive)	Protein Coding	36	GC07P104982	6.55523	https://www.genecards.org/cgi-bin/carddisp.pl?gene=KMT2E
BCKDK	Branched Chain Keto Acid Dehydrogenase Kinase	Protein Coding	42	GC16P040299	6.552	https://www.genecards.org/cgi-bin/carddisp.pl?gene=BCKDK
BRCA2	BRCA2 DNA Repair Associated	Protein Coding	43	GC13P032315	6.51909	https://www.genecards.org/cgi-bin/carddisp.pl?gene=BRCA2
CDKN1A	Cyclin Dependent Kinase Inhibitor 1A	Protein Coding	43	GC06P080534	6.51101	https://www.genecards.org/cgi-bin/carddisp.pl?gene=CDKN1A
CYP1A1	Cytochrome P450 Family 1 Subfamily A Member 1	Protein Coding	43	GC15M074719	6.50111	https://www.genecards.org/cgi-bin/carddisp.pl?gene=CYP1A1
GRIA3	Glutamate Ionotropic Receptor AMPA Type Subunit 3	Protein Coding	46	GC0XP123184	6.49468	https://www.genecards.org/cgi-bin/carddisp.pl?gene=GRIA3
ERBB2	Erb-B2 Receptor Tyrosine Kinase 2	Protein Coding	48	GC17P039687	6.45504	https://www.genecards.org/cgi-bin/carddisp.pl?gene=ERBB2
CCND2	Cyclin D2	Protein Coding	43	GC12P019785	6.44744	https://www.genecards.org/cgi-bin/carddisp.pl?gene=CCND2
SUV39H2	SUV39H2 Histone Lysine Methyltransferase	Protein Coding	38	GC10P014878	6.43497	https://www.genecards.org/cgi-bin/carddisp.pl?gene=SUV39H2
CACNA1G	Calcium Voltage-Gated Channel Subunit Alpha1 G	Protein Coding	44	GC17P053571	6.43251	https://www.genecards.org/cgi-bin/carddisp.pl?gene=CACNA1G
SETD1B	SET Domain Containing 1B, Histone Lysine Methyltransferase	Protein Coding	34	GC12P125875	6.42581	https://www.genecards.org/cgi-bin/carddisp.pl?gene=SETD1B
HEMK1	HemK Methyltransferase Family Member 1	Protein Coding	31	GC03P050569	6.4193	https://www.genecards.org/cgi-bin/carddisp.pl?gene=HEMK1
ESR2	Estrogen Receptor 2	Protein Coding	44	GC14M064084	6.41558	https://www.genecards.org/cgi-bin/carddisp.pl?gene=ESR2
SOCS1	Suppressor Of Cytokine Signaling 1	Protein Coding	39	GC16M011896	6.40758	https://www.genecards.org/cgi-bin/carddisp.pl?gene=SOCS1
IDH1	Isocitrate Dehydrogenase (NADP(+)) 1	Protein Coding	47	GC02M208236	6.38653	https://www.genecards.org/cgi-bin/carddisp.pl?gene=IDH1
MBD3L4	Methyl-CpG Binding Domain Protein 3 Like 4	Protein Coding	18	GC19M007037	6.31048	https://www.genecards.org/cgi-bin/carddisp.pl?gene=MBD3L4
PYCARD	PYD And CARD Domain Containing	Protein Coding	37	GC16M031201	6.28075	https://www.genecards.org/cgi-bin/carddisp.pl?gene=PYCARD
METTL16	Methyltransferase 16, N6-Methyladenosine	Protein Coding	26	GC17M002405	6.27312	https://www.genecards.org/cgi-bin/carddisp.pl?gene=METTL16
CYP2E1	Cytochrome P450 Family 2 Subfamily E Member 1	Protein Coding	40	GC10P133520	6.26516	https://www.genecards.org/cgi-bin/carddisp.pl?gene=CYP2E1
OPRK1	Opioid Receptor Kappa 1	Protein Coding	40	GC08M053227	6.26068	https://www.genecards.org/cgi-bin/carddisp.pl?gene=OPRK1
INMT	Indolethylamine N-Methyltransferase	Protein Coding	35	GC07P030737	6.22228	https://www.genecards.org/cgi-bin/carddisp.pl?gene=INMT
TERT	Telomerase Reverse Transcriptase	Protein Coding	46	GC05M001253	6.21486	https://www.genecards.org/cgi-bin/carddisp.pl?gene=TERT
SETD6	SET Domain Containing 6, Protein Lysine Methyltransferase	Protein Coding	32	GC16P058514	6.19705	https://www.genecards.org/cgi-bin/carddisp.pl?gene=SETD6
APP	Amyloid Beta Precursor Protein	Protein Coding	46	GC21M025880	6.18747	https://www.genecards.org/cgi-bin/carddisp.pl?gene=APP
PARP1	Poly(ADP-Ribose) Polymerase 1	Protein Coding	44	GC01M226360	6.18206	https://www.genecards.org/cgi-bin/carddisp.pl?gene=PARP1
ETFB	Electron Transfer Flavoprotein Subunit Beta	Protein Coding	40	GC19M051345	6.16985	https://www.genecards.org/cgi-bin/carddisp.pl?gene=ETFB
BCL2	BCL2 Apoptosis Regulator	Protein Coding	45	GC18M063123	6.1574	https://www.genecards.org/cgi-bin/carddisp.pl?gene=BCL2
H3C15	H3 Clustered Histone 15	Protein Coding	25	GC01P150137	6.15436	https://www.genecards.org/cgi-bin/carddisp.pl?gene=H3C15
INS	Insulin	Protein Coding	42	GC11M002159	6.14498	https://www.genecards.org/cgi-bin/carddisp.pl?gene=INS
MAPT	Microtubule Associated Protein Tau	Protein Coding	44	GC17P045894	6.14342	https://www.genecards.org/cgi-bin/carddisp.pl?gene=MAPT
CBX3	Chromobox 3	Protein Coding	37	GC07P026201	6.13676	https://www.genecards.org/cgi-bin/carddisp.pl?gene=CBX3
NTMT1	N-Terminal Xaa-Pro-Lys N-Methyltransferase 1	Protein Coding	32	GC09P129608	6.13279	https://www.genecards.org/cgi-bin/carddisp.pl?gene=NTMT1
HTR1A	5-Hydroxytryptamine Receptor 1A	Protein Coding	42	GC05M063960	6.10432	https://www.genecards.org/cgi-bin/carddisp.pl?gene=HTR1A
ACHE	Acetylcholinesterase (Cartwright Blood Group)	Protein Coding	41	GC07M100889	6.09376	https://www.genecards.org/cgi-bin/carddisp.pl?gene=ACHE
CNR1	Cannabinoid Receptor 1	Protein Coding	42	GC06M088139	6.09201	https://www.genecards.org/cgi-bin/carddisp.pl?gene=CNR1
APOE	Apolipoprotein E	Protein Coding	45	GC19P063844	6.08229	https://www.genecards.org/cgi-bin/carddisp.pl?gene=APOE
BCKDHA	Branched Chain Keto Acid Dehydrogenase E1 Subunit Alpha	Protein Coding	40	GC19P063692	6.0821	https://www.genecards.org/cgi-bin/carddisp.pl?gene=BCKDHA
RNMT	RNA Guanine-7 Methyltransferase	Protein Coding	37	GC18P017135	6.06478	https://www.genecards.org/cgi-bin/carddisp.pl?gene=RNMT
PLA2G2A	Phospholipase A2 Group IIA	Protein Coding	42	GC01M019975	6.05151	https://www.genecards.org/cgi-bin/carddisp.pl?gene=PLA2G2A
IL6	Interleukin 6	Protein Coding	44	GC07P022725	6.03954	https://www.genecards.org/cgi-bin/carddisp.pl?gene=IL6
HMGCR	3-Hydroxy-3-Methylglutaryl-CoA Reductase	Protein Coding	41	GC05P075336	6.03247	https://www.genecards.org/cgi-bin/carddisp.pl?gene=HMGCR
AHCY	Adenosylhomocysteinase	Protein Coding	44	GC20M034771	6.0241	https://www.genecards.org/cgi-bin/carddisp.pl?gene=AHCY
SMYD3	SET And MYND Domain Containing 3	Protein Coding	36	GC01M245749	6.00457	https://www.genecards.org/cgi-bin/carddisp.pl?gene=SMYD3
GRM5	Glutamate Metabotropic Receptor 5	Protein Coding	43	GC11M088504	5.99299	https://www.genecards.org/cgi-bin/carddisp.pl?gene=GRM5
MET	MET Proto-Oncogene, Receptor Tyrosine Kinase	Protein Coding	48	GC07P116672	5.98343	https://www.genecards.org/cgi-bin/carddisp.pl?gene=MET
ABCG2	ATP Binding Cassette Subfamily G Member 2 (Junior Blood Group)	Protein Coding	45	GC04M088090	5.96371	https://www.genecards.org/cgi-bin/carddisp.pl?gene=ABCG2
THBS1	Thrombospondin 1	Protein Coding	40	GC15P039581	5.95797	https://www.genecards.org/cgi-bin/carddisp.pl?gene=THBS1
TET2	Tet Methylcytosine Dioxygenase 2	Protein Coding	40	GC04P105145	5.95669	https://www.genecards.org/cgi-bin/carddisp.pl?gene=TET2
NOS3	Nitric Oxide Synthase 3	Protein Coding	46	GC07P150990	5.95512	https://www.genecards.org/cgi-bin/carddisp.pl?gene=NOS3
SETMAR	SET Domain And Mariner Transposase Fusion Gene	Protein Coding	36	GC03P004303	5.95482	https://www.genecards.org/cgi-bin/carddisp.pl?gene=SETMAR
ICMT	Isoprenylcysteine Carboxyl Methyltransferase	Protein Coding	38	GC01M006222	5.93552	https://www.genecards.org/cgi-bin/carddisp.pl?gene=ICMT
PDE4A	Phosphodiesterase 4A	Protein Coding	40	GC19P010416	5.90776	https://www.genecards.org/cgi-bin/carddisp.pl?gene=PDE4A
ODC1	Ornithine Decarboxylase 1	Protein Coding	43	GC02M010432	5.90179	https://www.genecards.org/cgi-bin/carddisp.pl?gene=ODC1
SLC22A1	Solute Carrier Family 22 Member 1	Protein Coding	39	GC06P160121	5.89729	https://www.genecards.org/cgi-bin/carddisp.pl?gene=SLC22A1
IL1B	Interleukin 1 Beta	Protein Coding	42	GC02M112829	5.89315	https://www.genecards.org/cgi-bin/carddisp.pl?gene=IL1B
NSD3	Nuclear Receptor Binding SET Domain Protein 3	Protein Coding	33	GC08M038269	5.88036	https://www.genecards.org/cgi-bin/carddisp.pl?gene=NSD3
ECHS1	Enoyl-CoA Hydratase, Short Chain 1	Protein Coding	42	GC10M133362	5.86557	https://www.genecards.org/cgi-bin/carddisp.pl?gene=ECHS1
KDM1B	Lysine Demethylase 1B	Protein Coding	33	GC06P018156	5.86488	https://www.genecards.org/cgi-bin/carddisp.pl?gene=KDM1B
DLG4	Discs Large MAGUK Scaffold Protein 4	Protein Coding	42	GC17M007189	5.86262	https://www.genecards.org/cgi-bin/carddisp.pl?gene=DLG4
JUN	Jun Proto-Oncogene, AP-1 Transcription Factor Subunit	Protein Coding	43	GC01M058780	5.85736	https://www.genecards.org/cgi-bin/carddisp.pl?gene=JUN
SLC19A1	Solute Carrier Family 19 Member 1	Protein Coding	42	GC21M045493	5.84999	https://www.genecards.org/cgi-bin/carddisp.pl?gene=SLC19A1
JAK2	Janus Kinase 2	Protein Coding	47	GC09P004985	5.83159	https://www.genecards.org/cgi-bin/carddisp.pl?gene=JAK2
CHEK2	Checkpoint Kinase 2	Protein Coding	47	GC22M028687	5.82473	https://www.genecards.org/cgi-bin/carddisp.pl?gene=CHEK2
PTGS1	Prostaglandin-Endoperoxide Synthase 1	Protein Coding	42	GC09P122370	5.79474	https://www.genecards.org/cgi-bin/carddisp.pl?gene=PTGS1
MMP2	Matrix Metallopeptidase 2	Protein Coding	47	GC16P055390	5.77922	https://www.genecards.org/cgi-bin/carddisp.pl?gene=MMP2
BUD23	BUD23 RRNA Methyltransferase And Ribosome Maturation Factor	Protein Coding	31	GC07P074789	5.77575	https://www.genecards.org/cgi-bin/carddisp.pl?gene=BUD23
VIM	Vimentin	Protein Coding	45	GC10P017227	5.77295	https://www.genecards.org/cgi-bin/carddisp.pl?gene=VIM
OPRD1	Opioid Receptor Delta 1	Protein Coding	42	GC01P028812	5.75182	https://www.genecards.org/cgi-bin/carddisp.pl?gene=OPRD1
IL10	Interleukin 10	Protein Coding	42	GC01M206767	5.74953	https://www.genecards.org/cgi-bin/carddisp.pl?gene=IL10
ACP1	Acid Phosphatase 1	Protein Coding	39	GC02P000322	5.74771	https://www.genecards.org/cgi-bin/carddisp.pl?gene=ACP1
HRAS	HRas Proto-Oncogene, GTPase	Protein Coding	47	GC11M002875	5.74478	https://www.genecards.org/cgi-bin/carddisp.pl?gene=HRAS
FGF2	Fibroblast Growth Factor 2	Protein Coding	41	GC04P122826	5.74374	https://www.genecards.org/cgi-bin/carddisp.pl?gene=FGF2
MPG	N-Methylpurine DNA Glycosylase	Protein Coding	36	GC16P010616	5.73996	https://www.genecards.org/cgi-bin/carddisp.pl?gene=MPG
CAV1	Caveolin 1	Protein Coding	43	GC07P116524	5.73757	https://www.genecards.org/cgi-bin/carddisp.pl?gene=CAV1
HDAC9	Histone Deacetylase 9	Protein Coding	43	GC07P018086	5.72537	https://www.genecards.org/cgi-bin/carddisp.pl?gene=HDAC9
KDM2A	Lysine Demethylase 2A	Protein Coding	37	GC11P067119	5.71692	https://www.genecards.org/cgi-bin/carddisp.pl?gene=KDM2A
DPH5	Diphthamide Biosynthesis 5	Protein Coding	32	GC01M100989	5.71569	https://www.genecards.org/cgi-bin/carddisp.pl?gene=DPH5
GRM1	Glutamate Metabotropic Receptor 1	Protein Coding	46	GC06P145973	5.69176	https://www.genecards.org/cgi-bin/carddisp.pl?gene=GRM1
PCNA	Proliferating Cell Nuclear Antigen	Protein Coding	45	GC20M005114	5.6846	https://www.genecards.org/cgi-bin/carddisp.pl?gene=PCNA
CDK2	Cyclin Dependent Kinase 2	Protein Coding	46	GC12P055966	5.67931	https://www.genecards.org/cgi-bin/carddisp.pl?gene=CDK2
IDO1	Indoleamine 2,3-Dioxygenase 1	Protein Coding	40	GC08P039891	5.67811	https://www.genecards.org/cgi-bin/carddisp.pl?gene=IDO1
WT1	WT1 Transcription Factor	Protein Coding	44	GC11M032365	5.67571	https://www.genecards.org/cgi-bin/carddisp.pl?gene=WT1
SLC22A2	Solute Carrier Family 22 Member 2	Protein Coding	40	GC06M160187	5.67566	https://www.genecards.org/cgi-bin/carddisp.pl?gene=SLC22A2
CMTR1	Cap Methyltransferase 1	Protein Coding	30	GC06P080547	5.67111	https://www.genecards.org/cgi-bin/carddisp.pl?gene=CMTR1
IFNG	Interferon Gamma	Protein Coding	43	GC12M068154	5.64977	https://www.genecards.org/cgi-bin/carddisp.pl?gene=IFNG
CASP3	Caspase 3	Protein Coding	44	GC04M184627	5.64161	https://www.genecards.org/cgi-bin/carddisp.pl?gene=CASP3
APEX1	Apurinic/Apyrimidinic Endodeoxyribonuclease 1	Protein Coding	39	GC14P020455	5.63459	https://www.genecards.org/cgi-bin/carddisp.pl?gene=APEX1
KDM4B	Lysine Demethylase 4B	Protein Coding	42	GC19P004969	5.6141	https://www.genecards.org/cgi-bin/carddisp.pl?gene=KDM4B
MBD3L5	Methyl-CpG Binding Domain Protein 3 Like 5	Protein Coding	20	GC19P007030	5.61331	https://www.genecards.org/cgi-bin/carddisp.pl?gene=MBD3L5
H4C1	H4 Clustered Histone 1	Protein Coding	30	GC06P079874	5.60721	https://www.genecards.org/cgi-bin/carddisp.pl?gene=H4C1
RAF1	Raf-1 Proto-Oncogene, Serine/Threonine Kinase	Protein Coding	48	GC03M012583	5.59922	https://www.genecards.org/cgi-bin/carddisp.pl?gene=RAF1
FYN	FYN Proto-Oncogene, Src Family Tyrosine Kinase	Protein Coding	42	GC06M111660	5.59598	https://www.genecards.org/cgi-bin/carddisp.pl?gene=FYN
EZH1	Enhancer Of Zeste 1 Polycomb Repressive Complex 2 Subunit	Protein Coding	40	GC17M042700	5.58365	https://www.genecards.org/cgi-bin/carddisp.pl?gene=EZH1
CASP8	Caspase 8	Protein Coding	46	GC02P201233	5.58008	https://www.genecards.org/cgi-bin/carddisp.pl?gene=CASP8
NR1H2	Nuclear Receptor Subfamily 1 Group H Member 2	Protein Coding	42	GC19P050329	5.57554	https://www.genecards.org/cgi-bin/carddisp.pl?gene=NR1H2
COQ3	Coenzyme Q3, Methyltransferase	Protein Coding	35	GC06M099369	5.57164	https://www.genecards.org/cgi-bin/carddisp.pl?gene=COQ3
CDKN3	Cyclin Dependent Kinase Inhibitor 3	Protein Coding	39	GC14P054398	5.57101	https://www.genecards.org/cgi-bin/carddisp.pl?gene=CDKN3
MMP9	Matrix Metallopeptidase 9	Protein Coding	48	GC20P046008	5.56431	https://www.genecards.org/cgi-bin/carddisp.pl?gene=MMP9
TAC1	Tachykinin Precursor 1	Protein Coding	38	GC07P097731	5.56307	https://www.genecards.org/cgi-bin/carddisp.pl?gene=TAC1
EEF1AKMT3	EEF1A Lysine Methyltransferase 3	Protein Coding	23	GC12P057772	5.53618	https://www.genecards.org/cgi-bin/carddisp.pl?gene=EEF1AKMT3
HSPA8	Heat Shock Protein Family A (Hsp70) Member 8	Protein Coding	43	GC11M123057	5.53008	https://www.genecards.org/cgi-bin/carddisp.pl?gene=HSPA8
HDAC2	Histone Deacetylase 2	Protein Coding	46	GC06M113933	5.51377	https://www.genecards.org/cgi-bin/carddisp.pl?gene=HDAC2
METTL21A	Methyltransferase 21A, HSPA Lysine	Protein Coding	32	GC02M207580	5.50518	https://www.genecards.org/cgi-bin/carddisp.pl?gene=METTL21A
PGR	Progesterone Receptor	Protein Coding	44	GC11M101030	5.48528	https://www.genecards.org/cgi-bin/carddisp.pl?gene=PGR
CMTR2	Cap Methyltransferase 2	Protein Coding	26	GC16M071281	5.48306	https://www.genecards.org/cgi-bin/carddisp.pl?gene=CMTR2
PHF19	PHD Finger Protein 19	Protein Coding	35	GC09M120855	5.48167	https://www.genecards.org/cgi-bin/carddisp.pl?gene=PHF19
NGF	Nerve Growth Factor	Protein Coding	44	GC01M115285	5.45603	https://www.genecards.org/cgi-bin/carddisp.pl?gene=NGF
H3-4	H3.4 Histone	Protein Coding	31	GC01M228427	5.43918	https://www.genecards.org/cgi-bin/carddisp.pl?gene=H3-4
HIF1A	Hypoxia Inducible Factor 1 Subunit Alpha	Protein Coding	44	GC14P061695	5.42565	https://www.genecards.org/cgi-bin/carddisp.pl?gene=HIF1A
HRH1	Histamine Receptor H1	Protein Coding	40	GC03P012268	5.42247	https://www.genecards.org/cgi-bin/carddisp.pl?gene=HRH1
SNCA	Synuclein Alpha	Protein Coding	45	GC04M089724	5.41521	https://www.genecards.org/cgi-bin/carddisp.pl?gene=SNCA
SLC22A6	Solute Carrier Family 22 Member 6	Protein Coding	40	GC11M087150	5.40746	https://www.genecards.org/cgi-bin/carddisp.pl?gene=SLC22A6
LIPC	Lipase C, Hepatic Type	Protein Coding	42	GC15P058410	5.40449	https://www.genecards.org/cgi-bin/carddisp.pl?gene=LIPC
HPRT1	Hypoxanthine Phosphoribosyltransferase 1	Protein Coding	42	GC0XP134460	5.39542	https://www.genecards.org/cgi-bin/carddisp.pl?gene=HPRT1
MCCC2	Methylcrotonyl-CoA Carboxylase Subunit 2	Protein Coding	39	GC05P072682	5.37975	https://www.genecards.org/cgi-bin/carddisp.pl?gene=MCCC2
TRMT5	TRNA Methyltransferase 5	Protein Coding	35	GC14M060971	5.37672	https://www.genecards.org/cgi-bin/carddisp.pl?gene=TRMT5
PHF1	PHD Finger Protein 1	Protein Coding	36	GC06P080435	5.36548	https://www.genecards.org/cgi-bin/carddisp.pl?gene=PHF1
WDR77	WD Repeat Domain 77	Protein Coding	35	GC01M111439	5.36029	https://www.genecards.org/cgi-bin/carddisp.pl?gene=WDR77
MAPK14	Mitogen-Activated Protein Kinase 14	Protein Coding	46	GC06P080526	5.35713	https://www.genecards.org/cgi-bin/carddisp.pl?gene=MAPK14
MTF2	Metal Response Element Binding Transcription Factor 2	Protein Coding	34	GC01P093079	5.35373	https://www.genecards.org/cgi-bin/carddisp.pl?gene=MTF2
POMC	Proopiomelanocortin	Protein Coding	43	GC02M025160	5.349	https://www.genecards.org/cgi-bin/carddisp.pl?gene=POMC
H3C13	H3 Clustered Histone 13	Protein Coding	24	GC01M151577	5.32097	https://www.genecards.org/cgi-bin/carddisp.pl?gene=H3C13
MAPK3	Mitogen-Activated Protein Kinase 3	Protein Coding	43	GC16M036472	5.32044	https://www.genecards.org/cgi-bin/carddisp.pl?gene=MAPK3
NSD1	Nuclear Receptor Binding SET Domain Protein 1	Protein Coding	39	GC05P177134	5.30469	https://www.genecards.org/cgi-bin/carddisp.pl?gene=NSD1
ZBTB4	Zinc Finger And BTB Domain Containing 4	Protein Coding	31	GC17M007459	5.29947	https://www.genecards.org/cgi-bin/carddisp.pl?gene=ZBTB4
PMS2	PMS1 Homolog 2, Mismatch Repair System Component	Protein Coding	43	GC07M005973	5.28873	https://www.genecards.org/cgi-bin/carddisp.pl?gene=PMS2
CYP3A5	Cytochrome P450 Family 3 Subfamily A Member 5	Protein Coding	42	GC07M099648	5.2835	https://www.genecards.org/cgi-bin/carddisp.pl?gene=CYP3A5
TLR2	Toll Like Receptor 2	Protein Coding	46	GC04P153684	5.27643	https://www.genecards.org/cgi-bin/carddisp.pl?gene=TLR2
ASH1L	ASH1 Like Histone Lysine Methyltransferase	Protein Coding	36	GC01M155335	5.23883	https://www.genecards.org/cgi-bin/carddisp.pl?gene=ASH1L
HSP90AA1	Heat Shock Protein 90 Alpha Family Class A Member 1	Protein Coding	43	GC14M102080	5.23823	https://www.genecards.org/cgi-bin/carddisp.pl?gene=HSP90AA1
SMAD4	SMAD Family Member 4	Protein Coding	45	GC18P051028	5.23126	https://www.genecards.org/cgi-bin/carddisp.pl?gene=SMAD4
NQO1	NAD(P)H Quinone Dehydrogenase 1	Protein Coding	43	GC16M069706	5.22202	https://www.genecards.org/cgi-bin/carddisp.pl?gene=NQO1
SFRP2	Secreted Frizzled Related Protein 2	Protein Coding	36	GC04M153780	5.21906	https://www.genecards.org/cgi-bin/carddisp.pl?gene=SFRP2
PPARA	Peroxisome Proliferator Activated Receptor Alpha	Protein Coding	43	GC22P046150	5.21628	https://www.genecards.org/cgi-bin/carddisp.pl?gene=PPARA
PEMT	Phosphatidylethanolamine N-Methyltransferase	Protein Coding	36	GC17M017551	5.21451	https://www.genecards.org/cgi-bin/carddisp.pl?gene=PEMT
CRPPA	CDP-L-Ribitol Pyrophosphorylase A	Protein Coding	30	GC07M016088	5.21332	https://www.genecards.org/cgi-bin/carddisp.pl?gene=CRPPA
SOD1	Superoxide Dismutase 1	Protein Coding	46	GC21P031659	5.20949	https://www.genecards.org/cgi-bin/carddisp.pl?gene=SOD1
IL2	Interleukin 2	Protein Coding	42	GC04M122451	5.20514	https://www.genecards.org/cgi-bin/carddisp.pl?gene=IL2
HTR3A	5-Hydroxytryptamine Receptor 3A	Protein Coding	42	GC11P113974	5.19901	https://www.genecards.org/cgi-bin/carddisp.pl?gene=HTR3A
PNMT	Phenylethanolamine N-Methyltransferase	Protein Coding	39	GC17P039667	5.19761	https://www.genecards.org/cgi-bin/carddisp.pl?gene=PNMT
GSR	Glutathione-Disulfide Reductase	Protein Coding	44	GC08M030678	5.18873	https://www.genecards.org/cgi-bin/carddisp.pl?gene=GSR
TYR	Tyrosinase	Protein Coding	45	GC11P089177	5.18237	https://www.genecards.org/cgi-bin/carddisp.pl?gene=TYR
HSPA4	Heat Shock Protein Family A (Hsp70) Member 4	Protein Coding	37	GC05P133051	5.17093	https://www.genecards.org/cgi-bin/carddisp.pl?gene=HSPA4
EGF	Epidermal Growth Factor	Protein Coding	46	GC04P109912	5.16018	https://www.genecards.org/cgi-bin/carddisp.pl?gene=EGF
IGF1	Insulin Like Growth Factor 1	Protein Coding	43	GC12M102395	5.15217	https://www.genecards.org/cgi-bin/carddisp.pl?gene=IGF1
CBS	Cystathionine Beta-Synthase	Protein Coding	44	GC21M043053	5.13858	https://www.genecards.org/cgi-bin/carddisp.pl?gene=CBS
RELA	RELA Proto-Oncogene, NF-KB Subunit	Protein Coding	46	GC11M065653	5.12739	https://www.genecards.org/cgi-bin/carddisp.pl?gene=RELA
CHTOP	Chromatin Target Of PRMT1	Protein Coding	29	GC01P153633	5.1192	https://www.genecards.org/cgi-bin/carddisp.pl?gene=CHTOP
ABCC2	ATP Binding Cassette Subfamily C Member 2	Protein Coding	43	GC10P099782	5.10429	https://www.genecards.org/cgi-bin/carddisp.pl?gene=ABCC2
MBD3L3	Methyl-CpG Binding Domain Protein 3 Like 3	Protein Coding	22	GC19M007091	5.09127	https://www.genecards.org/cgi-bin/carddisp.pl?gene=MBD3L3
ZNF445	Zinc Finger Protein 445	Protein Coding	31	GC03M044439	5.09012	https://www.genecards.org/cgi-bin/carddisp.pl?gene=ZNF445
NSDHL	NAD(P) Dependent Steroid Dehydrogenase-Like	Protein Coding	39	GC0XP152830	5.08587	https://www.genecards.org/cgi-bin/carddisp.pl?gene=NSDHL
INSR	Insulin Receptor	Protein Coding	48	GC19M007112	5.07479	https://www.genecards.org/cgi-bin/carddisp.pl?gene=INSR
IGFBP3	Insulin Like Growth Factor Binding Protein 3	Protein Coding	41	GC07M045912	5.05969	https://www.genecards.org/cgi-bin/carddisp.pl?gene=IGFBP3
FGFR2	Fibroblast Growth Factor Receptor 2	Protein Coding	48	GC10M121478	5.05415	https://www.genecards.org/cgi-bin/carddisp.pl?gene=FGFR2
ALDH1A1	Aldehyde Dehydrogenase 1 Family Member A1	Protein Coding	42	GC09M072900	5.05067	https://www.genecards.org/cgi-bin/carddisp.pl?gene=ALDH1A1
TSPO	Translocator Protein	Protein Coding	40	GC22P043151	5.05039	https://www.genecards.org/cgi-bin/carddisp.pl?gene=TSPO
AKR1B1	Aldo-Keto Reductase Family 1 Member B	Protein Coding	42	GC07M134442	5.04977	https://www.genecards.org/cgi-bin/carddisp.pl?gene=AKR1B1
NTS	Neurotensin	Protein Coding	36	GC12P085876	5.04563	https://www.genecards.org/cgi-bin/carddisp.pl?gene=NTS
LCMT1	Leucine Carboxyl Methyltransferase 1	Protein Coding	32	GC16P027801	5.03412	https://www.genecards.org/cgi-bin/carddisp.pl?gene=LCMT1
NFKB1	Nuclear Factor Kappa B Subunit 1	Protein Coding	46	GC04P102501	5.03174	https://www.genecards.org/cgi-bin/carddisp.pl?gene=NFKB1
METTL1	Methyltransferase 1, TRNA Methylguanosine	Protein Coding	38	GC12M057768	5.0316	https://www.genecards.org/cgi-bin/carddisp.pl?gene=METTL1
TGFB1	Transforming Growth Factor Beta 1	Protein Coding	46	GC19M041301	5.02293	https://www.genecards.org/cgi-bin/carddisp.pl?gene=TGFB1
TRPA1	Transient Receptor Potential Cation Channel Subfamily A Member 1	Protein Coding	42	GC08M072019	5.00792	https://www.genecards.org/cgi-bin/carddisp.pl?gene=TRPA1
VIRMA	Vir Like M6A Methyltransferase Associated	Protein Coding	27	GC08M094490	5.00333	https://www.genecards.org/cgi-bin/carddisp.pl?gene=VIRMA
TACR1	Tachykinin Receptor 1	Protein Coding	40	GC02M075051	5.00087	https://www.genecards.org/cgi-bin/carddisp.pl?gene=TACR1
