# Supplementary material for: A novel prognostic model of methylation-associated genes in acute myeloid leukemia
Source: Clin Transl Oncol. 2023 Jan 30;25(6):1719–28. doi: 10.1007/s12094-022-03069-2 (PMC10203004; doi:10.1007/s12094-022-03069-2)
Supplement: Supplementary file 7 — Supplementary file7 (XLSX 16 KB) [file 12094_2022_3069_MOESM7_ESM.xlsx]

## Sheet: cox
	id	HR	HR.95L	HR.95H	pvalue
1	AKR1B1	1.49186	1.08792	2.04578	0.0130272
2	APC	0.618754	0.422878	0.905358	0.0134382
3	ASH1L	0.456779	0.279947	0.74531	0.00170847
4	ATRX	0.603515	0.386518	0.942337	0.0263371
5	BCKDHB	0.634854	0.435111	0.926294	0.0184148
6	BCKDK	2.28935	1.52909	3.42763	5.76447e-05
7	BCL2	0.783844	0.615122	0.998846	0.0489182
8	BRAF	0.318067	0.182758	0.553555	5.08166e-05
9	BRCA1	0.696796	0.521184	0.93158	0.0147557
10	CARM1	1.68989	1.08201	2.63928	0.0210839
11	CASP3	0.680767	0.488245	0.949202	0.0233681
12	CCND2	0.840202	0.71257	0.990695	0.0383432
13	CMTR1	2.76545	1.37602	5.55788	0.00428704
14	CMTR2	0.694636	0.488955	0.986838	0.0419594
15	CREB1	0.257538	0.136994	0.484151	2.5289e-05
16	CTCF	0.250894	0.0943225	0.667367	0.00560258
17	CYP2E1	0.840958	0.723524	0.977452	0.0239989
18	CYP3A5	0.629572	0.471172	0.841223	0.00175263
19	DNMT3A	0.6297	0.434787	0.911991	0.0143867
20	DPH5	0.598152	0.371574	0.962895	0.0343772
21	ECHS1	1.96751	1.26796	3.053	0.0025358
22	EED	0.401487	0.186667	0.863529	0.0195189
23	EGFR	0.812471	0.670012	0.98522	0.0347428
24	ETFB	2.5741	1.64593	4.02568	3.41402e-05
25	EZH2	0.664226	0.459152	0.960892	0.0298768
26	FMR1	0.531323	0.291018	0.970056	0.0394995
27	FTO	0.698796	0.503322	0.970186	0.0322937
28	G6PD	1.70874	1.27883	2.28319	0.000290949
29	GNAS	2.1516	1.2282	3.76925	0.0073945
30	GRINA	1.47472	1.11343	1.95324	0.00674132
31	GSTP1	1.41153	1.0206	1.95222	0.037235
32	HIF1A	0.652506	0.440053	0.96753	0.0336534
33	HRAS	1.66591	1.16589	2.38036	0.00506435
34	HRH1	1.20151	1.02951	1.40225	0.0198638
35	HSD17B10	2.18802	1.41055	3.39401	0.000472914
36	INSR	0.618206	0.452613	0.844384	0.00250061
37	KMT2C	0.445783	0.284544	0.698387	0.000420009
38	KMT2E	0.341503	0.198457	0.587656	0.000104636
39	MAPK3	1.56466	1.03707	2.36065	0.0328904
40	MAPT	0.78843	0.626492	0.992227	0.0427148
41	METTL21A	0.532566	0.329571	0.860592	0.0100788
42	MGMT	1.30381	1.01415	1.67621	0.0384928
43	MPG	1.37025	1.01494	1.84994	0.0397042
44	MSH6	0.517816	0.290132	0.924179	0.0259642
45	MTAP	0.665363	0.44822	0.987703	0.0432435
46	MTF2	0.626758	0.416721	0.942657	0.0248618
47	NR1H2	1.78913	1.20318	2.66044	0.00405726
48	NR3C1	0.637705	0.413866	0.982607	0.0413992
49	NSDHL	2.05879	1.10384	3.83987	0.0231702
50	NTMT1	2.45614	1.37515	4.38687	0.00239414
51	NUDT1	1.4142	1.00821	1.98369	0.0447171
52	PEMT	1.43297	1.01722	2.01865	0.0396262
53	PIK3CA	0.333935	0.200462	0.556278	2.52615e-05
54	PMS2	0.407017	0.231422	0.715849	0.00180617
55	PRMT2	2.5832	1.40051	4.76463	0.00237861
56	PRMT3	0.413624	0.215266	0.794761	0.00806457
57	PTEN	0.502453	0.312977	0.806639	0.00437667
58	PYCARD	1.51751	1.16045	1.98444	0.00231011
59	RBBP5	0.549929	0.305605	0.989585	0.0460545
60	RNMT	0.433634	0.23193	0.810755	0.0088694
61	RUNX3	1.29578	1.08568	1.54654	0.00409449
62	SETD2	0.366138	0.175689	0.763036	0.00732173
63	SETD6	0.524094	0.294514	0.932634	0.0280107
64	SETDB1	0.187209	0.0571338	0.613425	0.00565729
65	SIRT1	0.479203	0.275944	0.832182	0.00899295
66	SMAD4	0.309395	0.155611	0.61516	0.000821066
67	SOCS1	1.60629	1.31678	1.95947	2.95689e-06
68	SOD1	1.56299	1.0131	2.41136	0.0435087
69	SRC	1.28116	1.07479	1.52714	0.00569451
70	SUV39H2	0.58426	0.403471	0.846056	0.00444223
71	SUZ12	0.488726	0.296505	0.805562	0.00498572
72	TGFB1	1.67692	1.21047	2.32312	0.00188036
73	THBS1	1.1096	1.01234	1.2162	0.0262828
74	TRMT112	1.42444	1.02376	1.98193	0.0357885
75	WDR77	3.0005	1.15747	7.77816	0.0237676
76	ZNF445	0.550649	0.375569	0.807347	0.0022425
