# Supplementary material for: A novel prognostic model of methylation-associated genes in acute myeloid leukemia
Source: Clin Transl Oncol. 2023 Jan 30;25(6):1719–28. doi: 10.1007/s12094-022-03069-2 (PMC10203004; doi:10.1007/s12094-022-03069-2)
Supplement: Supplementary file 8 — Supplementary file8 (XLSX 11 KB) [file 12094_2022_3069_MOESM8_ESM.xlsx]

## Sheet: Sheet1
Term	Count	Pvalue	group
methylation	34	4.55579e-38	BP
macromolecule methylation	31	2.3725e-35	BP
protein methylation	23	1.49787e-28	BP
protein alkylation	23	1.49787e-28	BP
histone methylation	21	1.32482e-27	BP
peptidyl-lysine methylation	18	4.33914e-23	BP
histone lysine methylation	17	2.1476e-22	BP
covalent chromatin modification	24	3.56469e-20	BP
histone modification	23	3.52504e-19	BP
peptidyl-lysine modification	20	9.82477e-17	BP
methyltransferase complex	9	2.76136e-10	CC
ESC/E(Z) complex	5	3.27386e-09	CC
histone methyltransferase complex	7	1.95089e-08	CC
nuclear heterochromatin	5	1.97493e-07	CC
PcG protein complex	5	1.04673e-06	CC
heterochromatin	5	1.31172e-05	CC
mitochondrial matrix	10	1.42404e-05	CC
chromosome, centromeric region	6	0.000114517	CC
sex chromosome	3	0.00021225	CC
glial cell projection	3	0.00030936	CC
methyltransferase activity	23	4.99139e-24	MF
S-adenosylmethionine-dependent methyltransferase activity	21	4.99139e-24	MF
transferase activity, transferring one-carbon groups	23	5.99793e-24	MF
protein methyltransferase activity	16	2.53321e-20	MF
N-methyltransferase activity	16	1.01841e-19	MF
histone methyltransferase activity	12	5.83154e-16	MF
protein-lysine N-methyltransferase activity	11	5.20955e-14	MF
lysine N-methyltransferase activity	11	5.5235e-14	MF
histone-lysine N-methyltransferase activity	9	5.48181e-12	MF
methylated histone binding	7	4.47836e-07	MF
