# Supplementary material for: A novel prognostic model of methylation-associated genes in acute myeloid leukemia
Source: Clin Transl Oncol. 2023 Jan 30;25(6):1719–28. doi: 10.1007/s12094-022-03069-2 (PMC10203004; doi:10.1007/s12094-022-03069-2)
Supplement: Supplementary file 9 — Supplementary file9 (XLSX 10 KB) [file 12094_2022_3069_MOESM9_ESM.xlsx]

## Sheet: Sheet1
Term	Count	Pvalue
Colorectal cancer	11	5.21171e-12
FoxO signaling pathway	11	5.44596e-10
MicroRNAs in cancer	15	6.45918e-10
Lysine degradation	8	5.62392e-09
Prostate cancer	9	9.81904e-09
Endocrine resistance	9	1.07589e-08
EGFR tyrosine kinase inhibitor resistance	8	3.49934e-08
Hepatitis B	10	7.09166e-08
Endometrial cancer	7	7.83878e-08
Hepatocellular carcinoma	10	1.001e-07
