# Supplementary material for: A novel prognostic model of methylation-associated genes in acute myeloid leukemia
Source: Clin Transl Oncol. 2023 Jan 30;25(6):1719–28. doi: 10.1007/s12094-022-03069-2 (PMC10203004; doi:10.1007/s12094-022-03069-2)
Supplement: Supplementary file 10 — Supplementary file10 (XLSX 10 KB) [file 12094_2022_3069_MOESM10_ESM.xlsx]

## Sheet: Sheet1
	drug	p value
46	PF-4708671_1129	0.0001
176	UMI-77_1939	0.0001
30	Pictilisib_1058	0.0002
26	RO-3306_1052	0.0003
70	AZD2014_1441	0.0003
156	ABT737_1910	0.0005
69	IAP_5620_1428	0.0011
136	Fludarabine_1813	0.0011
175	Savolitinib_1936	0.0015
98	PCI-34051_1621	0.0016
89	Entinostat_1593	0.0025
168	GNE-317_1926	0.0026
7	Navitoclax_1011	0.0027
55	SB505124_1194	0.0031
66	Dabrafenib_1373	0.0033
90	OSI-027_1594	0.0033
29	Dactolisib_1057	0.0041
142	Dihydrorotenone_1827	0.0045
122	VSP34_8731_1734	0.0048
75	Epirubicin_1511	0.0052
80	LCL161_1557	0.0054
72	AZD1332_1463	0.006
118	AZD5991_1720	0.006
4	Cytarabine_1006	0.0063
150	KRAS (G12C) Inhibitor-12_1855	0.007
97	PFI3_1620	0.0078
153	Buparlisib_1873	0.0085
64	XAV939_1268	0.0087
119	PAK_5339_1730	0.0089
194	VE821_2111	0.009
43	BMS-536924_1091	0.0104
38	Rapamycin_1084	0.0113
155	Venetoclax_1909	0.0144
67	Temozolomide_1375	0.0159
196	AT13148_2170	0.016
93	WZ4003_1614	0.0161
117	JAK1_8709_1718	0.017
84	Taselisib_1561	0.0188
19	Doramapimod_1042	0.0191
188	Vinorelbine_2048	0.0209
91	LGK974_1598	0.0235
99	Wnt-C59_1622	0.0256
137	Nelarabine_1814	0.0256
1	Camptothecin_1003	0.0266
5	Docetaxel_1007	0.0271
18	NU7441_1038	0.0292
35	Dasatinib_1079	0.0304
95	AZD5582_1617	0.0317
131	Carmustine_1807	0.032
48	Erlotinib_1168	0.0346
105	Entospletinib_1630	0.035
164	Osimertinib_1919	0.0416
34	5-Fluorouracil_1073	0.0433
160	AZD3759_1915	0.0444
173	NVP-ADW742_1932	0.0447
