# Supplementary material for: A novel prognostic model of methylation-associated genes in acute myeloid leukemia
Source: Clin Transl Oncol. 2023 Jan 30;25(6):1719–28. doi: 10.1007/s12094-022-03069-2 (PMC10203004; doi:10.1007/s12094-022-03069-2)
Supplement: Supplementary file 11 — Supplementary file11 (XLSX 29070 KB) [file 12094_2022_3069_MOESM11_ESM.xlsx]

## Sheet: Supplementary Table 6
	probe_id	GSM1825455	GSM1825456	GSM1825457	GSM1825458	GSM1825459	GSM1825460	GSM1825461	GSM1825462	GSM1825463	GSM1825464	GSM1825465	GSM1825466	GSM1825467	GSM1825468	GSM1825469	GSM1825470	GSM1825471	GSM1825472	GSM1825473	GSM1825474	GSM1825475	GSM1825476	GSM1825477	GSM1825478	GSM1825479	GSM1825480	GSM1825481	GSM1825482	GSM1825483	GSM1825484	GSM1825485	GSM1825486	GSM1825487	GSM1825488	GSM1825489	GSM1825490	GSM1825491	GSM1825492	GSM1825493	GSM1825494	GSM1825495	GSM1825496	GSM1825497	GSM1825498	GSM1825499	GSM1825500	GSM1825501	GSM1825502
1	ILMN_1343291	14.5349	14.7095	14.5639	14.5221	14.5825	14.6468	14.5221	14.5349	14.7095	14.7095	14.4449	14.4381	14.5489	14.4589	14.6083	14.4211	14.5419	14.5639	14.5221	14.6468	14.7095	13.9563	14.7095	14.4264	14.6083	14.6083	14.2782	14.5099	14.4906	14.6468	14.6083	14.5639	14.6083	14.4997	14.5099	14.5825	14.5099	14.4997	14.5099	14.4381	14.4997	14.5221	14.5099	14.5825	14.5639	14.4381	14.5489	14.5825
2	ILMN_1343295	12.1824	12.412	12.9375	12.6907	12.6674	12.958	11.9883	12.7006	12.7946	12.6418	12.7702	12.9936	12.6674	12.8771	12.7435	12.7533	12.593	12.8732	12.4269	12.5582	12.6611	11.6028	12.7171	12.6091	12.951	12.829	12.2003	12.9867	12.3273	12.3219	12.0792	12.969	12.2948	13.0352	12.7399	13.3408	12.944	12.8152	12.951	12.3135	12.4713	12.7597	13.1148	12.7302	12.6674	13.0077	12.9976	13.2207
3	ILMN_1651209	6.1687	5.702	5.9793	5.7234	5.7087	5.6868	5.9525	5.7097	5.4858	6.0612	5.8443	5.7282	5.4463	5.6344	5.6398	5.7354	5.9649	5.6638	5.5739	5.9735	5.754	5.7327	6.0176	5.9895	5.9784	6.0743	5.7766	5.8837	5.6401	5.8641	5.6869	5.8033	5.6329	5.6677	5.7474	5.8226	6.0548	5.418	5.8006	5.9079	5.821	6.2266	5.8304	5.9105	6.2265	5.7356	6.2763	5.4514
4	ILMN_1651221	5.9641	5.9622	5.9785	5.8552	5.6989	5.9219	5.8776	5.8051	5.8088	5.8194	6.1915	5.8927	5.842	5.8218	5.831	5.8781	5.9844	5.9024	5.7434	5.967	5.946	5.8561	5.7452	5.8386	5.8098	5.7257	5.6092	6.0085	5.656	5.8341	5.6539	5.8355	6.272	5.6248	5.8149	5.9552	5.7239	5.8295	5.7986	6.0829	5.9697	5.9547	5.6733	6.0102	5.7518	6.015	5.7515	5.704
5	ILMN_1651228	13.5997	13.4658	13.4658	13.5925	13.5068	13.4699	13.7077	13.5257	13.7189	13.4362	13.7117	13.6034	13.522	13.6109	13.6034	13.362	13.7339	13.5997	13.7454	13.8249	13.3736	13.522	13.3006	14.1139	13.5323	13.9402	13.5394	13.4324	13.3918	13.1553	13.4433	13.3295	14.0166	13.8179	13.5511	13.4141	13.5667	13.6555	13.2601	13.6845	13.7339	13.7525	13.4879	13.3882	13.7117	13.7888	13.6555	13.8032
6	ILMN_1651229	7.1967	6.938	6.9121	7.9615	7.5927	7.5239	7.7216	7.0941	7.6435	7.9294	7.4227	8.0631	7.9379	8.1436	7.6689	7.4034	7.6873	7.3748	7.7859	7.2442	7.0214	6.8305	7.5325	8.4731	7.4246	8.1444	7.4523	7.5467	7.329	7.0105	7.0024	7.6317	7.8003	7.7279	7.687	7.8165	7.7143	7.7539	7.4817	7.4537	7.9245	7.6366	7.6534	7.6736	7.4344	8.0183	8.3564	7.9665
7	ILMN_1651230	5.5567	5.8379	5.6157	5.5614	5.6025	5.6744	5.5738	5.7743	5.6749	5.6059	5.683	5.6959	5.7295	5.8044	5.7177	5.7212	5.6657	5.6351	5.6477	5.6196	5.4593	5.639	5.6279	5.5206	5.6885	5.5313	5.595	5.5819	5.6147	5.4939	5.4828	5.5661	5.7468	5.484	5.5532	5.6685	5.5444	5.6369	5.5785	5.5901	5.5757	5.7144	5.738	5.8449	5.9708	5.6497	5.6561	5.683
8	ILMN_1651232	5.7295	5.8402	5.7815	5.6827	5.9111	5.7262	5.9271	5.6943	5.873	6.1941	5.7598	6.0445	5.6721	5.7926	5.6794	6.0077	5.8592	5.8719	5.9049	6.1485	6.1288	5.812	5.9227	5.8953	5.9095	6.0081	5.5236	5.9532	5.8544	6.1644	5.7564	5.765	5.832	5.8629	5.7706	5.7156	5.8837	6.0311	6.1619	6.0104	5.7547	5.8374	6.0212	6.165	5.9189	6.0682	5.824	5.7929
9	ILMN_1651235	5.6363	5.7001	5.6736	5.6042	5.3907	5.5273	5.6297	5.5974	5.4915	5.4462	5.4839	5.5273	5.587	5.5576	5.58	5.578	5.5284	5.5979	5.6397	5.5033	5.7353	5.6213	5.5848	5.5867	5.6447	5.486	5.5036	5.6282	5.5327	5.3469	5.5941	5.5249	5.4639	5.5986	5.4656	5.4593	5.4793	5.5309	5.4095	5.5838	5.4611	5.506	5.4467	5.4624	5.5097	5.5138	5.4206	5.3712
10	ILMN_1651237	7.2332	8.1556	8.2818	9.0244	7.9685	8.1035	6.4647	8.4283	8.2652	8.7161	8.6023	8.3112	8.1266	9.7883	8.3672	8.148	8.7872	8.126	8.0143	7.1422	7.8281	9.766	8.0821	7.8257	8.5921	7.6342	8.8635	7.2437	8.552	9.1046	7.4858	8.7028	6.6728	8.2905	8.0772	8.4836	7.6602	7.432	7.6908	8.34	7.6881	7.9275	7.1032	6.9032	7.8116	7.8341	7.4006	8.3255
11	ILMN_1651238	5.1777	5.4108	5.3272	5.3531	5.3592	5.3863	5.4565	5.4549	5.3648	5.4479	5.3716	5.4242	5.4321	5.3405	5.4078	5.4527	5.411	5.5436	5.3447	5.3851	5.448	5.4116	5.5163	5.5438	5.243	5.2142	5.3315	5.3999	5.4586	5.4323	5.3579	5.4798	5.3953	5.1791	5.268	5.1171	5.1595	5.322	5.3539	5.4314	5.3521	5.3251	5.3026	5.1837	5.278	5.3428	5.3325	5.4633
12	ILMN_1651249	5.4045	5.4067	5.5087	5.508	5.4397	5.3897	5.5396	5.4091	5.4353	5.5686	5.6595	5.6418	5.5305	5.5996	5.4352	5.5584	5.4906	5.4888	5.4953	5.4395	5.5963	5.5072	5.4319	5.4625	5.5308	5.6205	5.4498	5.5474	5.4255	5.6635	5.4003	5.5952	5.5919	5.5847	5.4757	5.5405	5.4321	5.4014	5.5435	5.5427	5.5335	5.5668	5.6644	5.4787	5.4944	5.6278	5.546	5.8693
13	ILMN_1651253	5.8467	5.7702	5.7597	5.566	5.5554	5.6084	5.5381	5.6505	5.4173	5.511	5.4492	5.5985	5.4756	5.6158	5.5708	5.5764	5.9753	5.622	5.5788	5.5644	5.6431	5.6252	5.5536	5.3035	5.5568	5.4827	5.638	5.7079	5.539	5.5357	5.5866	5.6945	5.7468	5.7021	5.6184	5.6165	5.6305	5.4843	5.7741	5.5386	5.54	5.5629	5.309	5.7833	5.5186	5.5429	5.7296	5.4672
14	ILMN_1651254	9.1686	9.0642	9.2985	9.6697	10.2971	9.8753	10.8361	9.3382	9.7155	10.3554	9.2313	9.3871	9.6612	9.7071	9.8212	9.7684	9.2931	9.3059	9.2555	8.7297	9.5373	9.4559	9.8206	8.632	9.0844	9.5534	9.7883	9.9106	9.2958	10.6085	10.5471	9.9295	8.8596	8.6084	8.7327	8.3038	9.4115	9.4748	8.9041	9.2737	9.039	8.4651	9.8074	9.9681	8.3702	8.725	9.4574	9.3738
15	ILMN_1651259	6.2981	6.3678	6.7344	6.5966	6.5385	6.6934	6.703	6.8351	6.5783	6.4917	6.3695	6.3072	6.4523	6.0005	6.4569	6.4827	6.4736	6.4468	6.3098	6.5697	6.1171	5.9896	6.5311	6.314	6.0637	6.0556	6.0123	6.0298	6.3474	6.3666	6.207	6.6875	6.2639	5.9728	6.098	6.4829	6.3232	6.3112	6.1975	6.0586	6.1666	6.1782	6.49	6.3811	6.2072	6.6283	6.3169	6.1879
16	ILMN_1651260	5.278	5.3734	5.2364	5.2732	5.4315	5.3927	5.3827	5.1787	5.3462	5.2786	5.387	5.4039	5.3213	5.4944	5.3476	5.2452	5.4939	5.1557	5.4159	5.4002	5.3764	5.2637	5.297	5.2653	5.3652	5.3151	5.4238	5.3033	5.3837	5.2289	5.2913	5.4572	5.5348	5.4727	5.2544	5.4143	5.3093	5.2731	5.3563	5.2323	5.5312	5.3624	5.173	5.2932	5.2091	5.3654	5.4206	5.3319
17	ILMN_1651262	12.2389	11.7729	12.593	12.4593	12.2049	12.0092	12.3029	12.5276	12.1978	12.5522	12.4981	12.1273	11.3562	12.3109	11.9859	12.3924	13.0425	11.8699	12.0298	12.1877	12.0929	11.4033	12.577	12.0436	12.3724	12.2362	11.9814	12.2437	12.2921	12.1719	11.7906	11.8088	11.3424	12.2788	11.7825	12.5248	12.1694	12.0739	11.9505	11.8129	12.3576	12.4919	11.9439	12.3357	12.5428	12.3192	12.8255	12.2707
18	ILMN_1651268	5.5033	5.6001	5.6997	5.6042	5.4672	5.5398	5.7502	5.6854	5.8616	5.8461	5.6912	5.7094	5.6408	5.776	5.6874	5.7974	5.6975	5.8589	5.7399	5.6549	6.0408	5.7825	5.7525	6.1929	5.9054	5.9225	5.9677	5.9651	5.8225	5.6952	5.9639	5.8945	5.5939	5.9363	5.8725	6.1509	5.908	5.5818	6.0541	5.9935	6.1337	5.9969	5.6847	5.9298	5.8322	5.6653	5.9895	5.756
19	ILMN_1651278	8.0332	7.6627	7.8929	7.5876	7.6305	7.27	7.4839	7.6394	7.656	7.6467	7.6426	7.5685	8.1015	8.3622	7.5346	7.7194	8.1484	8.3086	8.1732	8.0038	8.0782	8.709	7.8727	7.3676	8.4172	7.6883	9.7761	9.4785	8.3015	10.055	9.3175	8.0077	6.9675	7.5652	7.7129	7.286	7.8605	7.7368	7.618	7.8306	7.6435	7.455	7.7329	7.6147	7.6161	8.181	7.8465	7.5177
20	ILMN_1651281	5.5287	5.6135	5.5486	5.5359	5.4832	5.6626	5.5625	5.5301	5.5762	5.6373	5.5811	5.5956	5.5059	5.6145	5.6975	5.5076	5.4357	5.6201	5.5356	5.474	5.5146	5.6755	5.6247	5.4707	5.2384	5.5709	5.4483	5.3673	5.6235	5.5132	5.6666	5.3541	5.4271	5.5703	5.9471	5.7518	5.5317	5.6764	5.6676	5.7027	5.5379	5.4676	5.7214	5.4678	5.4487	5.6278	5.4521	5.704
21	ILMN_1651282	5.9241	6.1698	5.9781	6.7229	7.4117	7.3025	6.8287	9.3589	6.0461	5.8084	6.6526	10.8607	8.4289	9.5978	6.5825	7.6333	6.6977	10.4584	8.0777	7.6712	7.2066	6.0145	6.2339	6.0468	6.3354	6.0188	8.6047	5.946	6.517	6.1429	6.4328	7.3155	6.2112	5.8123	6.8963	6.3891	6.8012	6.3386	6.2217	6.0712	7.9545	6.5959	7.2022	6.0941	7.4982	6.2637	6.109	6.8966
22	ILMN_1651285	5.5686	5.6143	5.5148	5.6572	5.6515	5.7427	5.8355	5.6092	5.8159	5.7024	5.6248	5.6756	5.5833	5.7426	5.4598	5.6677	5.7426	5.4757	5.8083	6.1764	6.0494	6.0113	6.3259	6.2601	5.9274	6.0586	6.1116	5.8732	5.8408	5.9125	5.7455	6.0698	5.5151	5.7134	5.7668	5.6646	5.8681	5.8786	5.9531	5.9395	5.7861	6.0004	5.5747	5.8517	5.7477	5.8751	5.824	5.9103
23	ILMN_1651286	5.0749	5.2185	5.2116	5.4407	5.4367	5.4961	5.4285	5.3805	5.4251	5.3242	5.3078	5.4242	5.3399	5.3384	5.3281	5.314	5.4123	5.4192	5.3355	5.4162	5.4496	5.3687	5.5076	5.3099	5.307	5.2985	5.4751	5.4942	5.3515	5.5165	5.3004	5.3916	5.3123	5.3138	5.3991	5.3955	5.1429	5.2699	5.2988	5.3568	5.4683	5.36	5.1057	5.1772	5.2172	5.2622	5.3903	5.5889
24	ILMN_1651303	5.5268	5.8972	5.6599	5.6841	5.7899	5.7411	5.7619	5.8685	5.8273	5.7214	5.727	5.8824	5.8628	5.9203	5.792	5.6965	5.5786	5.6419	5.6787	5.7736	5.6059	5.3313	5.7257	5.5421	5.6184	5.6672	5.8669	5.6889	5.7711	5.6011	5.6582	5.6696	5.9051	5.7112	5.7102	5.5257	5.8232	5.8274	5.6275	5.7027	5.6378	5.7014	5.7178	5.6829	5.7025	5.905	5.6331	5.9599
25	ILMN_1651310	5.5775	5.4546	5.4619	5.5573	5.6422	5.5439	5.5013	5.461	5.5692	5.4783	5.583	5.7079	5.5968	5.5894	5.6794	5.5675	5.7257	5.8073	5.6208	5.6716	5.7158	5.6562	5.4603	5.2091	5.5533	5.5839	5.5656	5.8122	5.6452	5.5467	5.2428	5.4215	5.5272	5.6439	5.4352	5.6426	5.5889	5.5664	5.3645	5.4335	5.4311	5.5153	5.5487	5.5092	5.618	5.4825	5.3903	5.4818
26	ILMN_1651315	9.8834	9.3331	9.062	9.6416	9.6149	9.846	9.8106	9.7194	9.7455	9.7672	10.2055	9.8119	9.9942	10.1433	10.2892	9.986	9.9681	9.5907	9.8602	9.8186	9.2951	11.9351	9.3576	9.7425	9.8324	10.2274	9.17	9.451	9.9752	9.8943	9.0663	9.182	10.411	9.7033	9.6468	9.3412	9.3165	9.3866	9.4078	9.6026	10.1441	9.9038	9.5167	9.8662	10.1489	9.584	10.1786	9.7194
27	ILMN_1651316	10.653	8.7226	8.9845	7.6428	6.9674	6.5089	8.4439	8.8759	9.8742	8.4974	8.8033	6.9251	9.4625	9.2297	10.7714	8.9696	7.9122	7.168	9.8735	9.7825	7.3952	8.4464	7.753	9.4837	11.1507	9.0241	9.5272	9.4598	10.1704	7.7869	10.9888	5.7934	9.2931	9.7858	7.3714	7.6763	9.2781	6.5157	7.5628	8.8633	8.2791	9.3587	7.132	8.5277	10.1393	9.3912	7.5525	6.0924
28	ILMN_1651330	5.3175	5.091	5.1447	5.0384	5.2119	5.174	5.1701	5.0755	5.2689	5.1027	5.1745	5.1502	5.169	5.3508	5.213	5.1597	5.2228	5.1679	5.243	5.0408	5.1642	5.1762	5.1063	5.1814	5.291	5.2228	5.1856	5.1728	5.167	5.2128	5.2322	5.2996	5.1245	5.3856	5.2573	5.2963	5.2021	5.2097	5.3247	5.2269	5.4658	4.9944	5.258	5.2277	5.1811	5.1935	4.8835	5.3753
29	ILMN_1651336	6.6633	6.4085	7.4109	6.893	5.8798	6.2997	6.1942	6.7712	5.8713	6.4004	6.8901	6.0848	5.587	5.6316	6.1366	6.3735	6.8587	5.7749	5.9674	6.7913	6.5706	6.6516	6.8826	6.572	6.873	6.7692	6.1827	6.1177	5.637	6.2238	6.0328	6.4703	5.7073	6.1856	7.0976	7.2337	6.3974	6.1112	6.7178	6.1315	6.7757	7.011	6.5451	6.4789	6.7968	5.8507	6.4468	6.7321
30	ILMN_1651339	5.8095	5.7415	5.5099	5.6746	5.8869	5.7763	5.7209	5.8086	5.7681	5.8308	5.9271	5.5629	5.7801	5.8387	5.7177	5.7805	5.7459	5.7262	5.7607	5.8364	5.7715	5.6641	5.8581	5.7865	5.923	5.7558	6.1098	5.9944	5.727	6.3232	5.9628	5.8161	5.6521	5.7516	6.009	5.8127	6.0137	5.9218	5.6845	5.7529	5.8069	5.7014	5.8729	5.5802	5.8138	5.7112	6.0169	5.5498
31	ILMN_1651341	6.4724	6.2743	6.509	5.6132	6.2555	6.7403	6.5075	5.9561	6.6133	6.558	6.2733	6.208	6.3259	6.4986	6.5976	6.6208	6.9256	6.4755	6.1992	6.6278	6.9352	7.0303	6.5468	6.4547	6.5655	6.7916	6.6984	6.6573	6.3982	5.9356	6.5166	6.5193	6.32	7.2558	6.661	6.757	6.1454	6.1957	6.5223	6.4982	6.4018	6.1218	6.0502	6.6356	6.4234	6.3935	6.6683	6.4127
32	ILMN_1651343	5.9806	6.1109	5.8955	5.9045	5.9701	6.6105	6.3634	6.0813	6.0552	5.9724	6.3226	6.3607	5.9237	5.7809	5.7694	6.1005	6.1725	5.8073	5.9292	5.9792	6.2165	5.9105	6.0191	6.073	6.0295	6.2287	6.0873	6.2211	6.2329	5.923	6.1077	5.9242	5.9975	6.1619	6.1942	5.881	6.008	5.9528	6.4733	6.2023	6.1864	5.9905	5.7395	5.9317	6.162	5.9391	6.1058	6.016
33	ILMN_1651347	11.3828	10.8759	11.0193	10.8291	11.152	10.1762	10.8643	10.6895	10.7208	11.2669	10.7557	10.5481	10.5034	10.5355	10.6994	11.4993	10.856	11.0795	10.8337	11.7886	10.8325	11.637	11.3407	10.4489	10.7338	10.9963	11.547	11.4858	10.4736	11.3391	11.1919	9.7474	10.0141	10.8878	10.4356	9.4559	10.4449	9.7395	9.458	10.9031	10.814	10.5641	10.2945	10.7535	10.3022	10.9601	11.0244	10.2292
34	ILMN_1651354	7.5267	7.3826	7.8758	6.8235	5.9315	6.5594	6.5618	6.2577	5.976	6.1526	6.0286	5.8174	5.7605	5.9022	6.1155	6.59	5.7257	5.6089	6.3125	6.1867	5.8954	5.8778	6.2297	5.8052	6.8328	5.8097	6.5396	6.2874	5.9157	6.0955	6.453	5.6867	6.1376	7.46	6.22	6.4657	5.7898	6.5022	8.8243	5.7452	6.1397	6.4367	5.8759	6.3534	7.3488	5.8607	5.9016	5.9309
35	ILMN_1651358	6.4069	5.3568	5.5123	6.8289	6.3751	6.5786	5.5322	6.5163	6.533	5.2767	7.4827	7.1937	10.5973	8.5366	8.7032	6.3727	5.9824	8.4229	7.1936	6.4521	7.9103	8.0743	5.757	7.211	8.8494	6.2245	7.8889	7.9309	11.098	6.5248	8.6017	5.5432	8.2827	9.1468	9.2403	6.4933	8.7954	8.6838	8.015	9.3594	9.602	9.113	8.4662	5.5543	9.9065	6.9078	6.0139	6.7878
36	ILMN_1651365	5.0354	5.1601	4.9634	5.1073	5.2096	5.2512	5.1187	5.0462	5.1265	5.1602	5.1053	5.0051	5.1256	5.1361	5.1626	5.1197	5.0882	5.1249	5.1753	5.2071	5.1493	5.1642	5.129	5.0197	5.152	5.0553	4.8752	5.1944	5.2484	5.1832	5.1206	5.2483	5.1065	5.3275	5.1457	5.2985	5.2244	5.2034	5.0667	5.1675	5.2474	5.1118	5.1963	5.1665	5.0248	5.0648	5.2524	5.1847
37	ILMN_1651369	5.564	5.4474	5.6366	5.6683	5.5796	5.7823	5.6664	5.7621	5.5485	5.698	5.749	5.6799	5.6874	5.544	5.8292	5.5793	5.7637	5.7168	5.7968	5.5725	5.8558	5.7359	5.8503	5.9168	6.0065	5.8661	5.7837	5.9275	5.7055	5.8624	5.9797	5.8116	5.7972	5.7447	6.1149	5.8678	5.9453	5.836	6.0254	5.8812	5.9312	5.7619	5.9675	5.7742	6.0312	5.8069	5.8864	5.7679
38	ILMN_1651370	5.7495	5.7258	5.8595	5.8367	5.7144	5.7481	5.6534	5.7319	5.7428	5.7024	5.7144	5.645	5.6427	5.5603	5.6336	5.6416	5.8539	5.449	5.5894	5.7122	5.5663	5.7825	5.5713	6.0585	5.6649	5.7616	5.5829	5.5784	5.6958	5.854	5.5602	5.7139	5.8348	5.6128	5.7706	5.9414	5.9505	5.6879	5.824	5.8163	5.8028	5.9328	5.7811	5.84	5.7929	6.029	6.0139	5.9325
39	ILMN_1651373	6.2164	5.8593	5.9624	5.6698	6.542	5.8559	5.5493	6.2696	5.5533	5.5635	7.0639	8.2948	8.319	9.051	8.5145	5.6874	6.252	6.2579	6.5835	5.7837	6.2644	5.9631	5.6077	5.6668	6.6553	5.4302	6.1258	5.9152	9.0521	5.7152	6.8029	5.5856	6.5102	7.0964	6.4543	5.4629	6.9893	7.4257	5.5538	6.7359	7.0023	6.0435	6.2462	5.2818	5.9086	5.5368	5.6312	5.5761
40	ILMN_1651378	9.2926	8.8941	9.0105	8.9092	8.7822	9.1104	8.5612	8.8027	8.9524	8.9268	8.8068	8.8635	9.2948	8.9483	9.102	8.9524	8.9254	9.2288	8.9795	9.064	8.97	8.6542	8.5968	9.5534	8.9654	9.4183	8.7189	8.8396	8.9551	8.6698	8.3934	8.8218	9.1555	8.9682	9.0239	9.0823	8.7113	8.7895	9.2151	8.5953	8.9215	9.0228	8.6393	8.999	8.5958	9.1581	8.8409	9.0993
41	ILMN_1651385	7.6655	7.3702	7.7569	7.8471	7.9884	7.964	7.6519	7.8918	7.5349	7.6802	7.883	9.0693	8.6775	8.5534	8.2067	8.1031	7.9979	8.43	8.2404	7.4168	7.9296	7.4029	7.9503	7.6232	8.1622	8.0065	8.3416	8.556	8.6713	8.2635	8.1201	7.9714	7.4071	7.6535	7.7744	8.0181	7.9136	8.3825	7.6742	7.6161	8.2525	8.1092	8.221	7.4259	7.4824	8.0814	8.2419	8.3857
42	ILMN_1651395	5.8576	5.8608	5.7518	6.0373	5.7821	5.8722	5.5939	5.8103	5.9023	5.9103	5.9056	5.7094	5.9826	5.9022	5.9803	5.9273	5.7508	6.0641	5.9735	5.8766	5.5301	5.4816	5.8531	5.6325	5.6398	5.913	5.5801	5.8579	5.5664	5.8721	5.5927	5.6913	5.7184	5.6977	5.9162	5.7355	5.6062	5.6879	5.6397	5.818	5.6642	5.76	5.792	5.7222	5.8226	5.8031	5.6799	5.7527
43	ILMN_1651396	5.7915	5.8672	5.8963	5.8066	5.8904	5.8048	5.9159	5.6683	5.9637	5.9179	5.4839	5.7911	5.842	5.8575	5.7279	6.0251	5.9715	5.8626	5.8031	5.697	5.7671	5.6755	5.6735	5.6524	5.706	5.687	5.723	6.0314	6.064	5.9356	5.7945	5.8572	5.8036	5.6699	5.7452	5.5405	5.6882	5.87	5.9652	5.6661	5.7588	5.8232	5.801	5.5734	5.8535	5.965	5.7672	5.6703
44	ILMN_1651404	5.4213	5.5065	5.6249	5.7566	5.7431	5.7246	5.7066	5.689	5.758	5.7844	5.6248	5.9019	6.0777	5.6534	5.5753	5.5487	5.5545	5.6591	5.9346	5.7199	5.6277	5.5306	5.4762	5.9219	5.5515	5.4166	5.5096	5.8027	5.7381	5.5246	5.737	5.8413	5.6794	5.6033	5.6472	5.7417	5.6062	5.7743	5.6002	5.8144	5.7588	5.8627	6.0181	5.7171	5.8176	5.5744	5.7837	5.5081
45	ILMN_1651405	9.8929	9.7799	9.847	9.9038	9.9837	9.8199	10.0474	9.7951	9.8715	9.9379	10.1146	10.1071	9.8956	9.94	9.6026	10.0157	10.3838	9.6282	10.1306	10.1795	9.9176	10.0289	10.1354	9.4445	9.8695	9.317	9.8503	10.0437	10.261	10.1362	10.0679	10.1457	9.2765	9.6444	9.7954	9.5983	9.882	9.7064	9.2506	9.6349	9.6958	10.0061	9.6368	9.9667	9.7158	9.8864	10.0687	9.8798
46	ILMN_1651415	5.8777	5.8581	5.9773	6.2728	6.1643	5.8352	6.2003	6.3356	6.4615	6.0495	6.4958	6.1077	6.1545	6.4814	6.3792	6.2127	6.2025	6.524	6.285	5.9316	6.2495	6.5784	6.219	6.4593	6.4621	6.5304	6.4083	6.0554	6.4364	6.3271	5.9771	6.0761	6.1729	6.4136	6.0133	6.1104	7.0588	5.7972	6.2168	7.2508	6.3413	6.5631	5.8166	5.9408	6.4698	6.8211	6.0726	6.202
47	ILMN_1651428	5.8222	5.7292	5.7183	5.5359	5.5169	5.7131	5.6568	5.5676	5.7999	5.7762	5.6864	5.6771	5.7034	5.7123	5.7485	5.6432	5.6024	5.7014	5.6397	5.8135	5.7246	5.823	5.9253	5.5919	5.7675	5.6795	5.6092	5.7143	5.8086	5.8847	5.9026	5.8033	5.728	5.747	5.4492	5.561	5.6101	5.5467	5.5932	5.8953	5.4286	5.6221	5.5368	5.5838	5.5042	5.636	5.5266	5.4532
48	ILMN_1651429	6.0226	5.8707	5.9801	5.6665	5.8798	5.7747	5.6813	5.8069	5.8832	5.9993	5.8422	5.8747	6.0539	7.3103	6.9346	5.7696	5.6639	5.9176	6.4304	5.7659	5.7942	7.9119	5.7612	5.7345	6.2	6.1903	6.4741	5.8659	6.1083	5.8833	6.5994	5.5856	6.0408	7.2546	6.2425	5.8287	6.1531	6.0416	6.2024	6.7349	5.854	6.2754	5.837	5.7051	5.8265	6.3228	5.7417	6.0547
49	ILMN_1651430	5.442	5.4161	5.6361	5.2504	5.1972	5.3352	5.3636	5.2915	5.212	5.4988	5.2905	5.3532	5.0213	5.1666	5.3005	5.3702	5.4879	5.4538	5.204	5.4064	5.5071	5.3973	5.3205	5.539	5.3873	5.428	5.3427	5.4254	5.4602	5.2153	5.3559	5.3148	5.4321	5.2538	5.4099	5.3323	5.266	5.2789	5.5392	5.3617	5.3052	5.4484	5.3298	5.5009	5.6014	5.162	5.6193	5.4326
50	ILMN_1651433	9.7316	9.0703	10.0222	9.2432	9.1417	8.7207	9.5975	9.7703	8.6507	9.2107	9.1417	9.044	9.3538	9.4661	9.721	9.0792	9.1405	8.6513	8.85	9.5571	9.2186	7.9654	9.1805	8.669	9.1249	8.583	9.1896	8.9876	9.6848	8.9191	9.2643	8.7121	8.8035	8.3161	8.6457	8.8582	9.4424	8.7773	9.0896	9.6462	8.8108	8.6615	8.8873	9.1786	9.1008	7.9158	8.8471	8.8633
51	ILMN_1651437	5.666	5.6389	5.7105	5.656	5.581	5.7555	5.6297	5.6326	5.6812	5.7232	5.5865	5.5525	5.7503	5.7347	5.7522	5.7086	5.7122	5.7063	5.666	5.823	5.6431	5.8743	5.5586	5.6132	5.7178	5.6809	5.7545	5.8896	5.6574	5.6543	5.7062	5.8584	5.4541	5.7	5.547	5.5194	5.5624	5.4684	5.5583	5.6475	5.4892	5.6398	5.6611	5.4571	5.6234	5.5138	5.6019	5.5217
52	ILMN_1651438	7.9211	7.4397	7.4949	6.7871	8.0831	7.1163	7.5098	8.2056	8.0384	8.6884	8.4753	8.3214	8.4736	9.7605	8.8108	8.7794	9.4076	8.1727	8.0688	7.6712	8.0654	10.7166	7.5256	9.582	7.5109	9.8153	8.1124	7.6676	8.5605	8.0709	8.4489	7.4033	8.8795	9.5957	8.2928	8.4322	8.1615	8.4677	7.2157	8.4114	8.6057	9.3715	8.858	8.4083	9.7799	9.1962	9.0807	8.8113
53	ILMN_1651453	6.0504	5.9634	5.8192	5.9869	5.8683	5.8939	5.824	5.9088	5.9282	6.0774	5.9693	5.9992	6.3465	5.9647	5.951	6.1885	5.9051	6.1948	5.878	5.9484	5.839	5.8198	5.6279	5.665	5.8714	5.8627	5.8133	5.7	5.9109	5.8749	5.821	5.8355	5.8742	5.8531	5.9495	5.8761	5.9573	5.9218	5.9937	5.679	5.8785	5.8996	6.045	5.84	6.0348	5.9312	5.7874	5.6685
54	ILMN_1651456	5.4102	5.4839	5.4484	5.2572	5.3388	5.2335	5.2999	5.3184	5.1987	5.3482	5.2809	5.4295	5.3754	5.1842	5.2967	5.3702	5.3315	5.3319	5.3247	5.2253	5.3898	5.3852	5.5917	5.5053	5.3747	5.447	5.3333	5.4663	5.261	5.5029	5.4105	5.2751	5.3557	5.3653	5.3683	5.5278	5.2334	5.2731	5.3712	5.2323	5.3027	5.2838	5.3205	5.18	5.364	5.4315	5.2524	5.2593
55	ILMN_1651457	5.5795	5.6878	5.8891	5.9045	5.6379	5.7803	5.8025	5.8376	5.8867	5.7398	5.5915	5.5926	5.6913	5.7262	5.7335	5.5618	5.7536	5.6998	5.7836	5.7721	5.6781	5.6129	5.7243	5.5352	5.7298	5.5101	5.7103	5.6417	5.6067	5.5201	5.7908	5.6184	5.7255	5.6653	5.5596	5.6744	5.3982	5.7035	5.5285	5.6452	5.5829	5.5847	5.6661	5.6346	5.7424	5.817	5.4521	5.4891
56	ILMN_1651464	6.0498	6.042	5.6334	6.1502	5.9482	6.017	5.8826	6.0529	6.333	6.1164	6.0958	6.169	6.3187	5.8865	5.8062	5.8686	5.9578	6.1477	5.8736	5.8471	5.7866	6.3138	6.0362	6.066	6.1269	5.9973	6.0207	6.0254	6.2304	5.837	5.9193	5.9643	6.1729	5.9191	6.1375	6.1689	5.9833	6.1718	6.1573	6.0995	6.0804	6.173	6.2362	5.9471	6.1553	6.0194	5.9346	6.0632
57	ILMN_1651477	5.4849	5.364	5.485	5.3848	5.4587	5.4707	5.3913	5.4759	5.4664	5.3281	5.3407	5.5273	5.4153	5.4127	5.4987	5.5046	5.3213	5.394	5.3588	5.2016	5.3352	5.1486	5.6247	5.6685	5.3747	5.5437	5.4734	5.3815	5.3968	5.267	5.4135	5.3449	5.4588	5.5308	5.515	5.6305	5.583	5.4889	5.5059	5.747	5.5782	5.432	5.3155	5.466	5.4329	5.5666	5.6002	5.3753
58	ILMN_1651486	5.8679	6.1034	6.3404	5.9362	6.0106	6.2	5.949	6.1633	6.3263	6.0643	5.8624	5.8837	5.9946	6.0485	5.8137	6.2544	5.9986	5.6897	5.8099	6.0701	5.8996	6.3234	6.2328	6.1554	6.0827	6.1903	5.8552	6.0684	5.7776	6.1239	6.0989	5.9656	5.7569	6.0506	5.8955	5.6931	5.8702	6.0821	5.9394	5.9301	5.7285	5.8646	5.7483	6.1033	6.1348	6.1662	6.1175	5.8268
59	ILMN_1651490	5.7637	5.8759	5.836	5.6961	5.7072	5.7162	5.591	5.6457	5.6035	5.8012	5.6161	5.7079	5.842	5.5576	5.7579	5.6997	5.5989	5.7908	5.6597	5.621	5.6224	5.615	5.4762	5.6185	5.7415	5.5453	5.7375	5.8043	5.756	5.6837	5.6257	5.571	5.5586	5.484	5.5492	5.5026	5.4321	5.6137	5.6742	5.5756	5.5757	5.5929	5.713	5.7277	5.6014	5.6157	5.6659	5.7061
60	ILMN_1651492	5.8517	5.9648	5.8691	5.9432	6.0192	5.8103	5.874	5.9018	5.9376	5.7348	6.0589	5.8258	5.9215	5.9004	6.0008	5.8601	5.8084	5.9334	5.7937	5.9103	5.8568	5.8913	5.8639	5.9045	5.8161	5.6926	5.8468	5.9605	6.2457	5.7057	5.9193	5.8572	5.8221	6.2008	5.8428	5.9499	5.7622	5.6834	6.0358	5.8508	5.7082	5.7637	6.0114	6.042	5.6365	5.8421	5.9034	6.0547
61	ILMN_1651496	11.0055	11.3592	8.133	8.8424	7.712	8.8042	9.3551	9.2495	7.391	8.7433	9.5762	7.5607	7.6444	8.8577	7.0561	9.2337	10.391	8.8966	7.3248	10.7123	11.152	8.4449	9.7572	9.1854	8.5076	9.2161	7.8469	10.9638	8.5893	9.849	7.0588	8.2896	9.8304	7.7413	9.0723	9.3738	9.4469	8.3307	10.0193	9.8914	8.8865	10.4339	8.8078	9.321	10.4612	7.9302	10.9196	8.1622
62	ILMN_1651498	6.2572	6.1863	6.1501	5.6465	6.9318	7.0157	5.6019	6.138	6.4454	6.8492	5.9792	7.0416	6.3953	7.4178	5.7768	5.8339	5.7459	6.225	6.4218	6.379	6.0124	7.4821	5.4688	5.622	6.756	5.7002	7.1181	6.066	7.2643	6.6359	5.8198	6.4752	5.7206	6.1744	5.3748	5.8552	5.5338	6.1667	5.4825	6.1253	5.9362	5.7257	6.1114	5.3521	6.2045	5.5549	6.1289	6.0299
63	ILMN_1651501	5.8221	5.7714	5.7577	5.7297	5.5486	5.5153	5.7243	5.6188	5.6553	5.6207	5.8082	5.544	5.4706	5.6013	5.5689	5.785	5.8923	5.4852	5.651	5.9438	5.9573	5.9469	5.9798	5.8068	5.9988	5.8136	5.6187	5.4572	5.6843	5.6577	5.6747	5.7359	6.1258	5.5267	5.4099	5.6242	6.1116	5.5023	5.6354	5.8754	5.7061	6.1271	5.9193	6.3029	5.8444	5.5214	6.1737	5.7128
64	ILMN_1651504	8.3248	7.9288	8.3882	8.4883	8.1845	8.3771	8.3942	8.1006	8.1658	8.7411	8.6275	8.4658	8.319	8.3734	8.4673	8.4675	8.4518	8.2711	8.6576	8.4588	8.4962	9.0208	8.3334	8.2676	8.553	8.8009	8.6166	8.8584	8.7393	8.9338	8.917	8.1348	8.4429	8.6523	8.3538	8.0277	8.0439	8.1082	8.5369	8.2194	8.6876	8.3625	8.3229	8.5349	8.6609	8.5347	8.9346	8.4965
65	ILMN_1651506	6.3487	7.1639	7.2394	6.5673	6.6986	6.1061	6.051	6.5311	6.3124	6.2371	6.3841	6.3607	6.2077	6.4798	6.2248	6.4195	6.4833	6.5368	5.9851	6.5948	6.3948	7.0631	6.8536	5.9104	6.8078	6.3005	6.9946	6.8996	6.4192	7.2177	7.0864	6.6039	6.1225	6.2318	6.4579	6.1765	6.3544	6.2321	6.4704	6.1286	6.2359	6.1179	6.2802	6.266	6.1829	6.1401	6.0936	5.7911
66	ILMN_1651507	5.7327	6.074	5.8343	5.7089	6.5477	5.7345	5.8706	5.7587	6.3627	5.761	5.9138	5.766	5.8176	6.08	5.5785	6.0548	5.8681	5.9139	5.8188	5.697	6.0957	5.5881	5.7515	5.6559	5.8098	5.8661	6.1675	6.3746	5.4811	6.6036	5.7293	6.313	5.6282	5.6528	5.6526	5.6387	5.7563	6.2499	5.5846	5.8011	5.7781	5.76	6.3492	5.7533	6.1713	5.965	5.8519	5.601
67	ILMN_1651513	8.3307	8.6803	9.1179	8.5393	8.4351	8.6157	8.3781	8.6643	8.1933	8.5873	8.6834	8.3589	8.3147	8.3198	8.9661	8.3644	8.4816	7.7543	8.0435	8.1925	8.1294	6.697	8.6223	8.484	8.5799	8.1767	8.1185	8.0712	8.0181	7.8337	8.007	7.9644	8.2818	8.1801	8.5122	8.6807	8.3852	8.5699	8.656	7.9716	8.331	8.1889	8.1808	8.1575	8.4532	8.0404	7.8759	7.984
68	ILMN_1651535	5.9289	5.8046	6.1891	6.0306	6.3995	6.3281	6.116	5.8139	6.1873	6.2746	5.8502	6.1896	5.881	6.0368	6.0294	6.2078	6.1931	6.3015	5.9793	5.9374	5.9272	5.8413	6.2556	6.8418	5.6603	6.1834	5.8145	5.7951	6.0138	5.9078	5.6954	5.757	5.8959	5.8169	5.9495	5.9651	5.9472	5.7701	6.2882	6.0168	6.0774	6.1477	6.0468	5.909	5.8342	6.5275	5.9665	5.8175
69	ILMN_1651538	6.6114	6.5835	6.271	5.9888	5.7612	5.6917	6.0219	5.941	5.9637	6.4301	5.9834	5.6521	5.5416	5.6583	5.951	6.0094	5.8792	5.7249	5.6287	6.0032	6.4339	6.4386	6.6515	6.4053	6.307	6.3464	6.0814	6.2554	6.3608	6.258	6.1889	5.9716	5.8063	6.2331	6.1589	6.0247	5.9621	6.0706	6.0206	6.0516	5.854	6.5073	5.5542	6.3384	5.893	6.249	6.5337	5.8847
70	ILMN_1651543	5.6484	5.7352	5.6753	5.627	5.8036	5.5542	5.5925	5.4803	5.6386	5.6622	5.5811	5.752	5.6519	5.6866	5.6321	5.6478	5.51	5.559	5.7466	5.6438	5.5646	5.7063	5.4518	5.4687	5.4781	5.5639	5.3856	5.5242	5.4741	5.4819	5.4485	5.4067	5.5375	5.5847	5.7583	5.6108	5.5428	5.6854	5.5667	5.5668	5.4873	5.5369	5.5993	5.5873	5.6605	5.7455	5.945	5.5889
71	ILMN_1651544	6.6352	6.5656	6.8991	6.5934	6.1348	6.4374	6.9006	6.0908	5.8797	6.5482	6.5032	6.281	5.5435	5.5755	5.8101	6.6254	6.5656	6.1349	6.0122	6.3699	6.2765	5.9842	6.5603	6.1209	6.4883	6.2188	6.2701	6.2371	6.3704	6.0666	6.1518	6.3585	5.6398	5.9933	6.2731	6.4725	6.4487	5.8425	6.3347	6.0894	6.4668	6.5592	6.1799	6.3931	6.1846	6.0249	6.5776	6.1892
72	ILMN_1651547	5.7966	5.5968	5.4646	5.7297	5.7417	5.5708	5.6681	5.7192	5.7526	5.7149	5.5793	5.5371	5.6371	5.5364	5.8349	5.5691	5.5942	5.4984	5.7001	5.7415	5.3583	5.7169	5.5632	5.8264	5.5308	5.5531	5.5298	5.4055	5.6235	5.6075	5.6666	5.5347	5.5822	5.6293	5.8237	5.4754	5.6183	5.5599	5.8777	5.8829	5.651	5.5708	5.6216	5.7241	5.6455	5.5331	5.6988	5.8045
73	ILMN_1651554	5.9342	5.9265	5.9938	5.9157	5.8652	5.9061	5.9509	6.0322	6.1226	5.6742	5.9409	5.8479	6.0396	5.8146	6.0569	5.9771	6.1338	6.0456	6.1145	5.9735	5.7003	5.9227	5.8667	5.8439	5.7631	5.7531	5.7958	5.8745	5.9654	5.8006	5.7208	5.8257	5.8119	5.6528	5.7452	5.7417	5.6183	5.6535	5.6631	5.7766	5.8596	5.8173	5.7539	5.7416	5.7007	5.954	5.6817	5.8286
74	ILMN_1651557	8.0339	8.4289	8.1431	7.5317	7.8453	7.4834	7.6041	7.6644	8.1015	8.1642	7.3279	8.0219	6.6123	6.8132	6.7369	8.0118	6.8727	7.9562	6.5812	7.1014	7.7827	6.5917	7.9742	6.2837	8.1947	7.1425	7.2791	6.9395	7.9074	8.0939	7.8713	7.7685	7.1088	7.9821	7.356	7.593	7.9284	7.3382	7.8913	7.6887	7.2981	7.1	7.0322	7.7455	7.5473	6.7199	6.8709	7.91
75	ILMN_1651563	5.4233	5.5023	5.3726	5.6683	5.4266	5.5719	5.5306	5.3946	5.48	5.4799	5.6145	5.526	5.4706	5.6042	5.4672	5.7015	5.5561	5.4984	5.3763	5.6385	5.5524	5.4553	5.6124	5.5583	5.5686	5.5407	5.5995	5.5493	5.4482	5.5046	5.6321	5.7288	5.5822	5.6156	5.5234	5.561	5.5772	5.564	5.4802	5.5756	5.5293	5.4342	5.6216	5.6541	5.6657	5.5666	5.5822	5.6045
76	ILMN_1651565	6.0802	5.7366	5.9591	6.4486	6.0038	6.0575	5.8706	5.8209	6.0416	6.2609	6.2774	6.1391	6.401	6.161	5.9888	6.0463	6.1073	6.052	5.8337	5.9073	5.8599	5.8413	5.9311	5.856	5.7993	5.7856	5.8894	5.8446	5.9556	5.9026	5.9519	5.802	6.1282	5.9275	5.8703	5.9111	6.0731	5.815	6.052	5.7826	5.9276	5.9437	6.0212	5.9598	6.2534	5.8378	5.9931	6.0761
77	ILMN_1651568	5.6441	5.4806	5.4541	5.6713	5.6774	5.7117	5.7099	5.8829	5.7175	5.7594	5.91	5.526	5.6146	5.7033	5.558	5.6416	5.5929	5.5839	5.6193	5.6787	5.7834	5.6294	5.5586	5.7084	5.6554	5.6684	5.5196	5.8562	5.6926	5.7101	5.5198	5.5986	5.6543	5.6319	5.7253	5.6542	5.8681	5.6747	5.8341	5.5627	5.6809	5.6582	5.866	6.0273	5.5709	5.9211	5.7396	5.6504
78	ILMN_1651569	6.0137	6.0406	6.2979	6.1213	5.9315	6.017	6.0672	5.8289	6.0684	6.0541	5.9997	5.7911	6.2311	6.1534	6.0051	5.9687	6.0172	6.0663	5.998	5.9843	5.9115	5.9678	6.0843	5.8467	6.0026	5.8962	5.9274	5.9807	6.0978	5.992	6.0281	6.0748	5.9379	5.8824	5.987	6.0399	5.99	5.9017	6.1011	6.0442	5.8251	5.9813	6.1631	6.0503	5.9568	6.0766	5.828	6.1689
79	ILMN_1651574	5.5538	5.9675	5.591	5.3675	5.5208	5.461	5.4719	5.5861	5.615	5.4669	5.3321	5.801	5.6146	5.7824	5.4778	5.397	5.5019	5.5358	5.7908	5.4094	5.8964	5.2842	5.891	6.0816	5.6649	6.0206	6.1046	5.6417	5.7645	5.5445	5.5002	5.3522	5.3824	5.5376	5.6526	5.3911	5.7801	5.5251	5.5785	5.5253	5.6469	5.5329	5.4183	5.3648	5.566	5.6395	5.7496	5.5596
80	ILMN_1651597	5.5266	5.4794	5.5343	5.47	5.5326	5.5901	5.5582	5.506	5.5337	5.5574	5.6718	5.5148	5.6073	5.5641	5.538	5.5046	5.6483	5.5994	5.4737	5.4775	5.5405	5.7593	5.5536	5.5455	5.6132	5.4564	5.4436	5.5294	5.63	5.5301	5.4396	5.431	5.7324	5.5678	5.4033	5.4035	5.3628	5.4116	5.3935	5.3391	5.679	5.36	5.4366	5.3842	5.4006	5.2976	5.5266	5.3237
81	ILMN_1651599	6.0958	5.9599	6.0979	5.7925	5.8609	5.7246	5.7502	5.6422	5.956	5.7096	5.7901	5.8545	5.8561	5.7612	6.0669	5.6951	5.7091	5.7611	5.991	5.8318	5.5921	5.7256	5.6955	5.4707	6.0026	5.6734	5.7709	5.7375	5.5037	5.6392	5.6954	5.5097	5.9446	5.7651	5.735	5.7997	5.8536	5.9895	5.5494	5.7826	5.788	5.8431	5.5747	5.6057	6.0348	5.6536	5.8577	5.9342
82	ILMN_1651604	5.5266	5.4587	5.6406	5.6448	5.849	6.0191	5.6267	5.6262	6.0383	5.7779	5.7729	5.7622	5.5818	5.6668	5.7504	5.585	5.6369	5.8382	5.594	5.7106	5.8089	5.658	5.7952	6.073	5.7298	5.8975	5.8033	5.9393	5.7366	5.7319	5.9119	5.6427	5.8492	6.3734	5.7856	5.9517	5.7308	5.708	5.9219	5.6808	5.8131	5.9125	5.7976	5.6237	6.0871	5.7966	5.6273	5.6146
83	ILMN_1651608	5.8284	5.9515	5.8806	5.7992	5.8638	5.8542	6.0179	6.0301	5.758	5.9777	6.1612	6.0234	5.9432	5.9745	5.919	5.8781	5.8522	6.0581	5.832	5.7538	5.6549	5.7649	5.7797	5.6702	5.7574	5.8649	5.6667	6.0543	5.8926	5.7894	5.7262	5.5856	5.9805	5.6461	5.8384	5.8613	5.7663	5.8744	6.0206	5.7608	5.7608	5.8091	5.9306	5.5661	5.7041	5.7234	5.7989	5.7183
84	ILMN_1651609	5.8558	5.6607	5.8173	5.8165	5.6285	5.7644	5.7243	5.8122	5.7343	5.7825	5.7616	5.6295	5.7379	5.7231	5.7579	5.8973	5.5002	5.592	5.8553	5.7211	6.0544	5.7203	5.648	5.5634	5.9177	5.6926	5.7935	5.9619	5.7726	5.944	5.8177	5.708	5.6771	5.9645	5.8538	5.6973	5.6345	5.6624	5.9073	5.7926	5.7945	5.8627	6.1211	5.8844	5.8518	5.6845	5.8519	5.611
85	ILMN_1651610	7.7761	7.6802	6.8289	8.0297	6.1454	8.0678	7.0368	8.7779	8.2066	6.2609	8.6557	6.5879	6.8557	6.8195	9.2501	8.599	8.6692	6.7107	9.0743	7.6404	6.4238	10.6024	7.131	6.796	9.3216	6.4248	7.4246	7.7981	8.1728	8.6741	8.5344	7.149	7.0263	9.6374	6.7537	8.6536	7.7013	6.5769	6.6081	10.4268	8.1455	9.5155	6.3414	6.9975	9.1477	7.4198	5.6757	6.5858
86	ILMN_1651617	6.2904	6.1097	5.8548	5.7845	6.1211	5.8404	6.2067	5.8155	6.1481	5.9005	5.7975	5.5273	6.0675	5.833	5.9762	5.9865	5.8973	5.78	5.7836	5.7335	6.0884	5.8561	6.1137	5.6927	6.1335	5.8639	6.0866	6.3093	5.984	6.6113	6.0826	6.0531	6.8984	6.0861	6.0158	6.5044	6.2578	6.2268	6.3506	6.0984	5.9978	6.1159	6.45	6.2847	6.3029	5.8935	6.4697	6.2235
87	ILMN_1651624	5.6462	5.8211	5.8904	5.4851	5.4382	5.4646	5.4207	5.5484	5.4106	5.3912	5.5146	5.6132	5.4706	5.5641	5.423	5.4903	5.4633	5.3977	5.4159	5.4892	5.4964	5.6641	5.4799	5.539	5.4877	5.5606	5.3604	5.3507	5.485	5.4992	5.4896	5.4067	5.5822	5.3653	5.5919	5.427	5.4122	5.3928	5.4996	5.3704	5.325	5.4697	5.2803	5.3687	5.3581	5.4556	5.4756	5.4071
88	ILMN_1651628	7.9284	8.4429	8.6066	8.5076	7.9267	8.307	8.1612	8.3004	8.2276	8.2139	8.1654	7.9915	7.8748	7.9894	8.5735	8.2557	8.1811	7.9639	7.9437	7.9843	7.8274	6.7918	8.3831	8.5356	8.1057	8.3659	8.2117	7.8112	7.8959	7.8329	7.9796	7.8226	7.6316	7.76	7.8926	8.0583	8.1455	7.9456	8.4544	7.3661	7.8392	7.7626	7.8833	8.1428	8.1407	7.6284	7.6172	7.2143
89	ILMN_1651636	5.8356	5.8459	5.7652	5.7502	5.9111	5.8597	5.858	5.954	5.7414	5.9085	5.7562	5.7622	6.008	5.6158	6.014	5.6768	5.7991	5.8834	5.7853	5.7569	5.8055	5.9528	5.9705	5.9943	5.8851	5.8924	5.8635	5.926	5.7742	5.9997	5.821	5.9126	5.8036	6.0436	6.0048	5.9304	5.8837	5.7342	5.7577	5.918	6.0655	6.0619	5.7038	5.7913	5.7041	5.8378	6.0028	6.1002
90	ILMN_1651642	6.9334	6.1499	6.8162	6.4736	6.1681	6.3071	6.6286	6.6203	6.6656	7.6487	7.3148	7.0717	6.4593	6.3468	7.0622	6.706	6.716	6.223	7.0176	6.8404	6.8297	6.6155	6.5032	6.8245	7.1127	6.4447	6.8002	7.1815	7.57	7.2749	6.8494	6.011	6.0612	6.7835	6.7508	6.3477	6.2022	6.8977	6.7224	7.0518	6.8954	7.0731	6.1703	6.4468	7.6547	6.3056	7.7069	6.2859
91	ILMN_1651643	5.8134	5.6436	5.9216	5.6162	5.6972	5.824	5.767	5.5387	5.796	5.9247	5.8607	5.7035	5.6221	5.7561	5.7596	5.7168	5.7859	5.6252	5.7129	5.6438	5.6484	5.7429	5.777	5.7008	5.8072	5.6734	5.7821	5.8367	5.6958	5.9997	5.6666	5.7881	5.5608	5.8824	5.6472	5.804	5.814	5.6535	5.6783	5.6006	5.765	5.7104	5.6864	5.7118	6.0071	5.7176	5.7318	5.6633
92	ILMN_1651652	5.4259	5.4488	5.4578	5.4447	5.4755	5.4659	5.3598	5.385	5.3325	5.3682	5.0233	5.4255	5.3935	5.441	5.3438	5.3488	5.3805	5.4888	5.4831	5.3914	5.6512	5.2709	5.3376	5.3458	5.5246	5.5606	5.5411	5.2714	5.3953	5.7629	5.305	5.6358	5.5724	5.4194	5.4737	5.4248	5.3093	5.1788	5.3823	5.2587	5.3678	5.3029	5.4285	5.3986	5.4298	5.3597	5.4141	5.4984
93	ILMN_1651656	5.1819	5.2491	5.0992	5.0985	5.2639	4.9541	5.2135	5.2862	5.4055	5.073	5.2755	5.0491	5.3878	5.2438	5.4114	5.3308	5.2762	5.3116	5.2197	5.1819	5.2138	5.2503	5.2594	5.199	5.1728	5.2123	5.0248	5.236	5.3039	5.2462	5.2056	5.3188	5.2325	5.2145	5.4174	5.2395	5.3408	5.2129	5.3433	5.2689	5.1443	5.1394	5.3298	5.1043	5.2468	5.1887	5.3809	5.1682
94	ILMN_1651657	5.5479	5.7567	5.7908	5.7845	5.5676	5.6612	5.6783	5.7839	5.6035	5.5652	5.6374	5.4896	5.5324	5.6686	5.7041	5.5177	5.6776	5.5741	5.5894	5.6398	5.8285	5.8708	5.7732	5.7762	5.8484	5.7505	5.6918	5.6907	5.9704	5.6258	5.8745	5.8678	5.624	5.7447	5.5449	5.5966	5.5944	5.6879	5.7201	5.5495	5.6687	5.4949	5.6465	5.582	5.5307	5.479	5.5322	5.5387
95	ILMN_1651680	14.4211	14.4655	14.1587	14.4101	14.359	14.4997	14.5639	14.5221	14.4822	14.4155	14.4997	14.5221	14.1109	14.1616	14.2961	14.6083	14.4906	14.5489	14.2872	14.5825	14.6083	12.979	14.4449	14.3756	14.2749	13.9337	14.3191	14.4322	14.2597	14.5099	14.4322	14.2688	14.1911	14.4381	14.5221	14.4381	14.4449	14.1726	14.3756	14.3892	14.2812	14.2995	14.3844	14.4155	14.4322	14.367	14.6468	14.263
96	ILMN_1651684	6.8885	7.1502	7.6935	7.2986	7.0483	7.8817	7.4482	7.2173	7.4333	7.2638	7.4795	7.5266	7.1303	7.1916	6.9986	6.9745	7.3935	7.1197	6.6473	7.3536	7.2913	6.9707	7.2617	6.5429	7.3362	6.8223	7.1528	7.075	6.9804	7.0908	7.0708	7.0874	6.6953	6.7392	6.9934	7.003	7.1032	6.9306	7.149	6.723	6.8997	6.8844	6.8537	6.9508	7.1501	6.3426	6.4635	6.5369
97	ILMN_1651685	5.5266	5.3423	5.4018	5.5019	5.5676	5.523	5.4565	5.4725	5.4234	5.5898	5.4732	5.594	5.6427	5.5062	5.5043	5.5194	5.3377	5.6319	5.6239	5.4843	5.5301	5.4774	5.4229	5.555	5.4147	5.5151	5.6062	5.6205	5.2589	5.4342	5.5021	5.6398	5.6153	5.3778	5.3094	5.6953	5.4844	5.4091	5.7513	5.3167	5.5251	5.5287	5.4449	5.5009	5.3948	5.6415	5.5342	5.5156
98	ILMN_1651692	8.3509	8.3293	7.7953	8.7301	8.383	8.3568	8.0152	8.6397	8.2417	7.8877	8.5379	8.6855	9.2926	8.861	8.5696	8.2257	8.4262	8.2229	9.1123	8.4318	8.709	8.7635	8.2806	8.2622	8.4886	8.9183	8.7895	8.4482	8.1395	7.3605	8.7127	8.5367	8.5145	7.8308	8.9308	8.6725	8.1155	8.4098	8.2341	7.9858	8.4444	8.6962	8.9428	8.6578	8.2775	8.5964	7.8013	8.5573
99	ILMN_1651693	6.0176	6.0637	6.1121	5.9026	6.0711	5.9251	5.8422	5.9561	5.848	5.9556	6.0648	5.8479	6.1127	5.9745	5.9528	6.0512	6.1479	5.9583	5.878	6.0496	6.0206	6.1035	6.0694	5.9299	5.972	5.8809	5.8862	5.9444	5.7154	5.9521	5.969	5.962	6.1476	5.8531	5.6915	5.9071	5.8155	5.9586	6.0502	5.8776	5.8028	5.9292	5.8809	5.9377	5.8481	5.9586	5.9895	5.8847
100	ILMN_1651699	7.5667	7.6975	5.6515	6.4061	6.2899	6.5952	5.936	6.5972	5.7681	5.7481	5.9714	5.8191	5.9411	5.7459	5.8292	6.5948	6.0557	5.4694	6.1292	7.024	5.6139	6.5123	6.0176	5.4852	6.4611	5.7801	5.5872	5.5801	5.6529	5.5828	5.7023	6.3833	5.5656	6.1445	7.0628	6.3918	6.0679	6.9558	7.6814	5.751	5.7714	5.9204	5.8895	5.8065	6.4185	5.8561	5.5982	6.3476
101	ILMN_1651705	13.1843	12.1273	12.5305	11.1424	12.5991	11.5681	12.6707	11.9001	12.7702	13.2785	12.1222	12.3219	11.1716	11.6553	12.0886	12.418	12.3694	13.0011	10.8478	12.2541	13.3117	10.2468	12.7399	11.2715	11.3592	12.0047	12.1643	12.8356	11.7492	12.8047	12.1643	11.2929	12.2098	11.7786	10.9422	11.9243	12.4887	11.3123	11.5943	11.5114	12.3384	11.2715	12.421	11.9243	11.7906	11.9482	11.7588	12.1057
102	ILMN_1651708	5.7206	5.7204	5.5633	5.7943	6.0277	5.9116	5.8388	5.9445	5.8378	5.7844	5.9511	5.8973	5.8992	5.9484	6.0162	5.8799	5.9236	5.9411	5.8946	5.826	5.7069	5.6522	5.7895	5.6292	5.7516	5.7058	5.7624	5.8194	5.8126	5.8323	5.6838	5.7634	5.73	5.8676	5.79	5.7135	5.8029	5.719	5.5806	5.8144	5.6335	5.5487	5.5542	5.881	5.7946	5.8626	5.797	5.4963
103	ILMN_1651710	5.2238	5.2894	5.2544	5.4099	5.3706	5.3458	5.2484	5.465	5.3127	5.289	5.4253	5.2246	5.453	5.2036	5.3185	5.3001	5.299	5.2982	5.2817	5.3735	5.2871	5.3953	5.3275	5.4202	5.2986	5.2872	5.35	5.1989	5.2914	5.4342	5.3104	5.3188	5.3375	5.3828	5.3728	5.3224	5.4224	5.3354	5.2269	5.3434	5.5138	5.4046	5.2366	5.2439	5.3524	5.4258	5.2634	5.3424
104	ILMN_1651712	5.5617	5.5456	5.5516	5.5208	5.6113	5.5918	5.6267	5.7945	5.5988	5.6276	5.7415	5.6992	5.6146	5.8146	5.6857	5.6292	5.7138	5.6058	5.6787	5.4663	5.6723	6.0637	5.3979	5.6026	5.7786	5.6525	5.7362	5.5917	5.87	5.7389	5.8198	5.6032	5.728	5.9987	5.8282	5.9552	5.7199	5.7743	5.5785	5.6919	5.7945	5.8701	5.7038	5.7206	5.6275	5.6278	5.828	5.8338
105	ILMN_1651715	6.0451	5.5271	6.3013	5.6422	5.433	5.4786	5.449	5.5942	5.4706	5.5401	5.5317	5.4539	5.4724	5.3508	5.4445	5.5323	5.5048	5.4339	5.5212	5.6454	5.8367	5.5588	5.729	5.815	5.6853	5.7217	5.9213	5.6874	5.485	5.5828	5.6492	5.9964	5.4987	5.6128	5.8404	5.9282	5.8855	5.5796	5.9073	5.8795	5.7967	5.5466	5.5109	5.6809	5.917	5.7435	5.552	5.4708
106	ILMN_1651717	5.7908	5.6068	5.4683	5.5484	5.7757	5.6835	5.6417	5.6355	5.7037	5.6742	5.5543	5.5802	5.6953	5.5588	5.5849	5.5632	5.5739	5.5517	5.6868	5.5957	5.6523	5.8584	5.5518	5.4605	5.6586	5.4975	5.6202	5.5598	5.5831	5.7039	5.6824	5.5364	5.6907	5.6626	5.6329	5.5966	5.7747	5.3684	5.5868	5.479	5.7567	5.7104	5.6913	5.6074	5.7657	5.6258	5.5943	5.6755
107	ILMN_1651719	9.541	9.6282	9.5138	10.3505	9.6888	10.5811	9.5504	10.2035	9.8341	10.1868	10.3425	10.2174	9.499	9.4921	9.3134	10.3558	10.2485	9.7786	9.8434	10.046	10.1509	9.0413	9.2773	9.3591	9.8908	9.5732	9.7642	10.2266	9.5669	9.5393	9.7716	9.5691	9.4637	9.3649	9.5907	9.6517	9.5207	9.5201	10.2552	9.2446	9.5286	10.1259	9.6964	9.6734	10.1876	9.4095	9.8834	9.8827
108	ILMN_1651727	5.4518	5.3833	5.2945	5.2986	5.5567	5.4625	5.5582	5.5676	5.6433	5.258	5.4839	5.5671	5.589	5.4975	5.4598	5.4527	5.3772	5.512	5.4474	5.314	5.4288	5.6408	5.4709	5.6275	5.344	5.5606	5.3901	5.6316	5.286	5.5099	5.4093	5.6019	5.6017	5.6653	5.4536	5.5489	5.5517	5.3928	5.1897	5.6006	5.3196	5.4893	5.3604	5.5505	5.5432	5.5707	5.5742	5.5517
109	ILMN_1651735	10.7756	10.8843	10.8959	10.9378	11.3752	10.9342	10.4101	10.8807	10.8959	10.7601	10.4312	10.3049	10.043	9.6857	9.6783	10.9079	10.6301	10.4909	10.1836	10.8037	10.8267	10.8456	11.0861	8.9145	10.4384	9.7052	10.3062	10.7767	10.0906	10.8977	10.7273	10.6332	9.6324	9.8708	9.7585	9.8904	9.9674	10.4867	9.8496	9.6709	9.7431	10.4688	10.7724	9.8891	10.0589	10.0105	10.2051	10.768
110	ILMN_1651741	5.6956	5.8092	5.6951	6.1764	5.9575	5.9681	5.693	5.9212	5.8125	5.8391	5.8422	6.0058	5.8678	5.8464	5.9903	6.0791	5.902	5.847	5.9815	5.8843	5.8568	5.9469	5.9554	5.8614	5.9846	5.8203	5.8299	6.0489	6.0558	5.9078	5.9962	6.0379	5.9946	5.9771	6.1548	5.9137	6.1028	5.7908	5.8341	5.7885	5.7674	5.9726	5.9029	5.9282	5.8982	5.8108	5.9632	6.0964
111	ILMN_1651745	6.3078	5.855	6.5989	5.9869	6.253	6.0777	7.5745	6.1427	5.954	6.3986	6.4938	6.5867	6.1848	5.9537	6.3942	6.2338	6.4083	5.6448	6.4724	6.1806	6.5265	6.0877	6.4943	7.0076	6.202	6.6677	6.128	6.3172	6.2556	5.9189	6.9039	5.9502	6.6553	6.1373	6.9636	6.6285	6.8145	6.2194	6.4718	6.4221	6.8719	6.6731	5.9773	7.3633	6.1378	7.3047	5.7782	5.9244
112	ILMN_1651752	6.3567	7.4305	6.7558	6.7949	7.3971	6.5359	6.3645	6.862	6.6413	6.337	6.7181	7.2967	6.4556	6.2781	6.4885	6.236	6.282	7.2911	6.4404	6.7083	6.5621	6.697	6.5987	6.2296	6.8545	6.5765	6.5287	6.8073	6.3531	6.5344	6.128	7.6317	7.1529	6.6493	7.0986	7.1128	7.3599	7.1536	6.7992	6.9609	6.4314	6.8724	6.8668	6.4868	6.4891	6.6783	5.8086	7.3862
113	ILMN_1651760	5.4781	5.7284	5.5666	5.6073	5.5554	5.6271	5.6189	5.7143	5.5422	5.5868	5.5931	5.4692	5.9285	5.675	5.5593	5.5793	5.4284	5.5358	5.3819	5.6623	5.5767	5.3289	5.4936	5.6473	5.6649	5.4959	5.5196	5.6252	5.5884	5.6935	5.5468	5.617	5.4957	5.5773	5.6082	5.5743	5.6305	5.6681	5.7006	5.6919	5.679	5.6398	5.6465	5.8081	5.8357	5.636	5.6404	5.7098
114	ILMN_1651763	5.5534	5.4522	5.447	5.3173	5.3907	5.3458	5.4316	5.3819	5.3859	5.5784	5.3538	5.5511	5.4443	5.3855	5.4046	5.3505	5.3347	5.4074	5.4159	5.4284	5.2458	5.7187	5.4018	5.2442	5.4781	5.2632	5.2572	5.3377	5.5616	5.4062	5.1674	5.4844	5.3851	5.2769	5.4261	5.3807	5.4019	5.4543	5.6419	5.4813	5.3955	5.432	5.3666	5.342	5.3909	5.1821	5.3947	5.1959
115	ILMN_1651767	7.8663	7.6757	7.6673	8.6218	8.185	7.9501	7.7477	8.5878	7.7779	7.5133	8.6562	9.0544	8.6895	8.9073	8.5645	8.2948	8.3074	8.3959	9.029	8.805	8.115	9.3021	8.6125	8.7537	8.1877	9.6545	8.6566	8.4551	7.4231	7.9459	7.9332	8.3473	8.4254	8.0243	8.9904	8.4731	8.6531	8.6639	8.3771	8.3816	8.7877	8.8637	8.6731	8.1917	8.1747	9.0116	8.1283	9.3744
116	ILMN_1651769	6.4252	6.6751	6.5842	6.6318	6.5026	6.5486	6.5642	6.5728	6.2592	6.4671	6.0884	6.3435	6.3547	6.5114	6.6271	6.2914	6.1479	6.2021	6.6495	6.4735	6.4984	6.0792	5.9664	6.0257	6.2415	6.2017	6.2237	6.1541	5.9237	6.5132	6.3905	6.7445	6.2112	6.0364	6.2875	5.972	6.2563	6.4446	6.5261	6.1405	6.2422	6.3669	6.6912	6.4412	6.3324	5.8607	6.3089	6.4244
117	ILMN_1651771	5.6987	5.8436	5.8643	5.8984	5.9629	5.6685	5.7685	5.8896	5.6879	5.9758	5.688	5.8061	5.8281	5.776	5.9378	5.8429	6.1209	5.8755	5.7797	5.8053	5.665	5.6463	5.7046	5.5088	5.6006	5.6699	5.6918	5.6333	5.7825	5.7443	5.6016	5.649	5.7569	5.8781	5.6287	5.6868	5.8029	5.7035	5.8683	5.7569	5.6093	5.7769	5.7768	5.8585	5.7243	5.7414	5.7069	5.6685
118	ILMN_1651776	8.8264	8.2523	8.3592	8.5397	8.1159	8.8212	8.3163	8.6335	8.7921	8.466	8.8888	8.4892	8.7355	8.6989	9.8895	8.6055	9.0603	8.3341	9.3607	8.5931	8.5787	8.7814	8.604	9.7346	8.8802	9.9083	9.1393	9.4166	8.5347	8.0061	7.9757	8.5138	9.0856	9.1903	8.4861	8.7582	8.5706	8.8243	8.433	8.9068	9.1064	9.151	8.8739	9.1971	9.0357	9.3011	8.9551	8.9272
119	ILMN_1651787	5.5596	5.6908	5.6617	6.104	5.7247	5.6835	5.9221	5.8499	5.775	5.8836	5.8322	5.6477	5.7956	5.5017	5.7259	5.8501	5.6776	5.823	5.8064	5.8274	5.7996	5.9912	5.9211	5.9954	6.0085	5.8005	6.0123	5.8276	6.0577	5.8006	6.0736	5.9406	5.7492	5.5918	5.6142	5.972	5.5664	5.588	5.6315	5.6899	5.6706	5.6976	5.8116	5.7397	5.7823	5.6519	5.8595	5.7434
120	ILMN_1651788	7.8941	8.363	7.9509	8.5775	8.3341	8.5233	8.4393	7.992	8.0762	8.4065	8.4332	8.4404	9.316	8.3554	9.0429	8.1617	8.2908	7.9713	9.0517	8.8937	8.5564	8.9073	8.4498	10.0009	8.4184	10.1955	8.7562	8.3091	7.613	7.529	7.7597	8.702	8.8802	8.6829	9.2643	8.7948	8.5594	8.9719	8.9467	8.8268	8.8968	8.8519	9.0355	9.3347	8.5433	9.397	8.7179	9.3709
121	ILMN_1651792	5.6782	5.5756	5.6242	5.8131	5.7101	5.7572	5.7685	5.8192	5.627	5.9777	5.792	5.9602	6.003	5.7809	5.5407	5.5764	5.6878	5.9739	5.7683	5.7397	5.7577	5.6952	5.6199	5.7084	5.7456	5.6071	5.8103	5.9472	5.5087	5.7696	5.5678	5.6724	5.954	5.7651	5.7706	5.6565	5.5428	5.645	5.7986	5.9199	5.5441	5.7347	5.815	5.6777	5.7442	5.7377	5.722	5.8392
122	ILMN_1651799	9.9211	9.7818	10.696	9.296	8.849	9.6447	9.4926	9.8647	9.0373	9.8324	9.5963	9.1545	9.084	8.6623	9.6756	10.4659	9.8809	9.4013	9.6798	10.3496	9.8654	9.4025	9.8701	8.8897	10.3373	9.1614	10.656	9.5872	9.6746	10.7123	10.1244	9.439	8.7493	9.6593	10.1955	9.7005	9.6649	9.3382	11.8827	9.9093	9.6186	10.1457	9.1327	9.6386	10.3364	8.3785	9.4926	9.1754
123	ILMN_1651800	6.9665	6.3598	5.6977	5.9045	5.6302	5.6849	5.6224	5.8069	5.7343	5.4771	5.6248	5.8927	5.3525	5.5424	5.8843	5.5162	5.683	5.6026	5.5388	5.7027	6.1233	6.0713	5.7866	6.4608	6.4565	6.3563	6.315	6.275	6.5357	5.3903	5.841	5.5842	5.8348	6.2318	6.4918	6.0864	6.5252	5.7519	5.8167	7.1189	6.0007	6.7778	6.5982	6.2345	5.6885	6.1948	5.72	6.2772
124	ILMN_1651806	5.6413	5.7203	5.6137	5.4799	5.471	5.5625	5.5474	5.5621	5.6569	5.5434	5.556	5.7579	5.6445	5.6718	5.5901	5.6981	5.547	5.6026	5.5261	5.4775	5.5286	5.7969	5.4953	5.5334	5.7329	5.449	5.5006	5.461	5.4619	5.5408	5.6462	5.5364	5.4987	5.4862	5.5683	5.756	5.684	5.658	5.612	5.4543	5.5462	5.4522	5.5195	5.6777	5.5432	5.6475	5.72	5.4875
125	ILMN_1651817	5.7737	5.6725	5.7528	5.7297	5.831	5.6804	5.7637	5.757	6.0704	5.7481	5.7342	5.8577	5.748	5.7908	5.8437	5.7882	5.7426	5.7946	5.6098	5.6356	5.7692	5.772	5.7215	5.7084	5.5442	5.6369	5.6422	5.6122	5.5934	5.468	5.8095	5.8006	5.9403	5.7377	5.7965	5.7237	5.6527	5.6389	5.845	5.7432	5.7039	5.811	5.466	5.6367	5.7153	5.6434	5.8104	5.6146
126	ILMN_1651819	8.5534	7.9911	5.593	8.9978	8.8212	8.8867	9.0835	8.8884	9.3347	8.4915	8.7777	8.9035	7.9963	8.4484	8.3272	9.2468	8.8233	8.9252	8.5782	8.0099	9.1824	7.5148	9.0844	8.3597	8.6518	8.0331	8.1743	8.9564	7.7133	8.2979	9.0054	8.9895	8.502	8.4393	8.549	8.014	8.4723	8.6692	8.8151	7.5766	7.7941	8.7923	8.9513	8.6584	8.6756	8.3627	8.5617	8.8625
127	ILMN_1651826	6.9663	7.1136	6.7107	7.7988	11.2728	8.8074	10.4947	8.9437	10.768	10.3567	7.2779	11.8634	11.5836	11.6048	8.41	6.7646	6.4156	12.2311	10.2857	11.1341	12	9.4637	8.8289	9.9725	6.8617	11.302	11.857	9.5688	9.0727	8.5091	10.3299	11.2089	10.9286	7.5252	10.3252	6.4177	11.4033	10.7101	6.5933	10.9702	10.8302	7.0447	12.2734	10.2132	7.5803	10.3005	6.8028	11.7147
128	ILMN_1651828	9.6926	9.5026	9.7219	8.9331	9.0274	9.0559	9.5875	8.9878	9.5685	9.4442	9.2983	9.5087	8.8256	9.1929	8.7732	9.0763	9.8949	9.5126	9.0284	9.4161	9.7997	8.9406	9.7786	8.899	9.1976	8.6713	9.0984	9.3528	9.4467	8.8882	8.755	8.9815	9.738	9.4645	9.5506	9.3336	9.6077	9.2112	10.0218	8.9477	9.5802	9.1358	8.6438	8.9661	8.6208	8.9705	9.2318	9.225
129	ILMN_1651832	10.6862	10.7166	10.5903	11.2547	11.1905	10.3355	10.4258	11.2118	10.4339	11.037	11.0645	11.2715	11.3592	11.5681	10.7123	11.0579	11.0282	11.2856	11.372	10.8748	11.1261	12.4414	10.9504	10.9292	11.0425	11.3577	11.4941	10.2149	10.2375	10.4928	10.5004	10.3701	10.6105	10.4489	10.2758	10.4745	9.9169	10.3286	9.7407	10.035	10.3252	10.8094	10.8713	10.2485	10.6137	10.806	10.1851	10.1624
130	ILMN_1651838	5.2955	5.234	5.1542	5.2017	5.0786	5.1383	5.1681	5.2143	5.2666	5.352	5.2184	5.2601	5.2589	5.3155	5.2454	5.2427	5.1605	5.1351	5.4014	5.2071	5.1665	5.3953	5.2745	5.1963	5.5631	5.0432	6.5323	5.4162	5.3294	5.485	5.4036	5.2519	5.1016	5.4556	5.2188	5.1634	5.3608	5.0953	5.1446	5.364	5.2227	5.3447	5.255	5.1391	5.3033	5.3003	5.1613	5.2524
131	ILMN_1651846	5.4893	5.5282	5.4559	5.5931	5.5405	5.5201	5.6267	5.5484	5.5323	5.4074	5.6757	5.5614	5.5289	5.5469	5.6064	5.6106	5.4434	5.5839	5.5616	5.4536	5.4593	5.548	5.6686	5.3756	5.2613	5.4598	5.4923	5.483	5.553	5.5062	5.6141	5.6032	5.8372	5.5147	5.5729	5.495	5.6062	5.5664	5.5243	5.5193	5.4168	5.5487	5.5975	5.4496	5.5079	5.5821	5.4582	5.5761
132	ILMN_1651848	5.7675	5.7136	5.4309	5.5873	5.5782	5.5489	5.5396	5.5208	5.5113	5.5767	5.6951	5.7504	5.5255	5.4688	5.5449	5.5076	5.559	5.5839	5.6144	5.547	5.5524	5.7759	5.6184	5.7055	5.9134	5.4064	5.4531	5.7217	5.6434	5.4819	5.305	5.414	5.4907	5.6416	5.5492	5.6263	5.5889	5.6258	5.5979	5.6619	5.571	5.7916	5.6661	5.5768	5.7731	5.4961	5.4721	5.6809
133	ILMN_1651850	14.1587	14.3121	14.2233	14.1193	14.1674	14.1645	13.9855	14.0992	14.0166	14.0555	14.2074	14.0822	14.2812	14.0525	14.1332	14.2343	14.0937	13.998	14.0231	13.9595	14.1416	14.2901	14.2482	14.0992	14.1751	14.1674	14.1248	14.1531	14.2343	14.2316	14.1805	14.2482	14.0074	14.2179	14.1938	14.1139	14.359	14.1332	14.0822	14.2206	14.1884	14.2261	14.1109	14.2153	14.1587	14.2961	14.2074	14.1304
134	ILMN_1651872	8.1865	8.516	8.8797	8.3516	8.2551	8.2336	8.1416	8.2997	8.578	8.4187	8.5282	8.1248	8.7525	8.7767	8.7876	8.4928	8.7794	8.5081	8.6566	8.0422	8.3554	9.1729	8.5598	8.9051	8.9999	8.6948	8.6092	9.1282	8.6192	8.709	8.6617	7.8855	8.4329	8.5324	8.2427	8.6204	8.0372	7.971	8.2594	7.9134	8.0412	8.2401	7.8977	7.9978	8.2635	9.5948	8.6954	8.3985
135	ILMN_1651878	5.3116	5.4934	5.3474	5.3286	5.3265	5.2865	5.3856	5.4193	5.3648	5.303	5.277	5.3951	5.3379	5.3317	5.4319	5.3572	5.4009	5.2582	5.2474	5.2695	5.4166	5.5072	5.2506	5.3386	5.4466	5.4547	5.2718	5.2875	5.167	5.3311	5.438	5.6897	5.3557	5.484	5.4636	5.2985	5.122	5.216	5.4655	5.461	5.4096	5.4874	5.454	5.3213	5.3417	5.4518	5.3053	5.5312
136	ILMN_1651886	9.9942	10.8397	9.8112	10.0604	9.9379	9.9953	9.9373	10.1839	10.1032	9.9704	9.8676	10.0313	9.593	10.0478	10.0371	10.168	9.9998	9.8074	10.1529	9.7316	9.749	9.9725	9.6477	9.9689	10.0801	9.5546	9.963	9.9428	10.4015	10.1024	10.49	10.1585	9.9052	9.9883	9.6673	10.4166	9.7636	9.4862	9.9514	9.5388	9.5241	9.9572	9.8499	9.9133	10.2208	9.6343	9.9837	9.7245
137	ILMN_1651899	14.1445	14.0136	14.2179	14.2509	14.2749	14.108	14.0379	14.0136	13.9167	13.8745	14.1645	14.2179	14.0466	13.9791	14.0852	14.1726	14.088	14.1938	14.0672	14.2261	14.122	13.5031	14.0584	14.0822	14.0644	13.9824	14.0672	14.2019	13.927	13.9096	14.1558	14.0264	13.9528	14.1777	13.8814	14.2046	14.1276	14.108	13.9025	14.2482	14.1777	14.0264	13.871	13.9855	13.9497	13.7707	13.8179	14.237
138	ILMN_1651900	5.6881	5.5599	5.3464	5.8583	5.5899	5.7555	5.6064	5.7407	5.4575	5.5401	5.6089	5.671	5.6205	5.6475	5.6556	5.666	5.7338	5.6285	5.5544	5.6576	5.5345	5.5544	5.5379	5.3567	5.5129	5.3891	5.4668	5.7235	5.5023	5.3619	5.7132	5.6295	5.5272	5.6554	5.6184	5.5907	5.8837	5.8012	5.705	5.6852	5.5963	5.7521	5.523	5.609	5.8194	5.8808	5.562	5.8797
139	ILMN_1651902	6.0493	6.4246	5.9175	5.8051	6.113	6.0365	5.783	5.8915	5.904	6.1985	5.7325	5.6959	5.9363	5.8902	5.9491	5.8635	5.9824	6.1873	5.8553	5.7223	5.6609	5.9275	5.8136	5.8737	6.1916	5.9558	5.735	5.881	5.6083	6.1885	5.7062	5.9631	5.978	6.0077	6.0614	6.0224	5.8214	5.9444	5.854	5.8829	5.9209	5.744	5.566	6.1083	5.8911	5.954	5.9167	5.7713
140	ILMN_1651903	5.8143	5.8383	5.9626	5.7721	5.8395	5.9177	5.7898	5.8306	5.833	5.8194	5.6701	5.8158	5.872	5.6118	5.8771	5.9003	5.815	5.7871	6.1109	5.8635	5.6684	5.9545	5.5947	5.7282	5.6492	5.7936	5.6802	5.752	5.6499	5.7711	5.7411	5.6539	5.7419	5.7042	5.9188	5.8593	5.6601	5.6157	5.5868	5.5317	5.6422	5.6879	5.8744	5.7241	5.7965	5.8069	5.765	5.6045
141	ILMN_1651916	5.8683	5.6885	5.7971	5.6901	5.723	5.6041	5.8473	5.6355	5.6603	5.851	5.6423	5.591	5.9262	5.6281	5.8595	5.6205	5.8449	5.703	5.8537	5.7676	5.7984	5.7609	5.7215	5.7549	5.589	5.9849	5.5486	5.9427	5.7253	5.8177	5.6914	5.8718	6.011	5.7629	5.9432	5.9111	5.557	5.9317	5.7942	5.8829	5.8843	6.0229	6.0815	5.9298	5.6365	5.6258	5.9846	5.7679
142	ILMN_1651936	8.1504	7.9166	8.0358	7.9329	7.8718	7.8096	7.7343	8.1987	7.7815	7.8854	8.1833	8.7942	7.9487	8.6912	7.8685	7.9736	8.1966	8.4275	7.2999	8.1042	8.018	8.3326	7.9518	7.4947	7.7789	7.6408	7.7745	7.7574	8.414	8.0112	7.4817	7.5473	7.9543	8.2658	8.0582	7.723	7.6552	8.1719	7.4413	8.1061	8.0673	8.1553	8.0567	7.6386	7.9954	7.3486	7.9315	7.9242
143	ILMN_1651940	5.2971	5.2426	5.2959	5.3981	5.3034	5.2922	5.0491	5.4282	5.3185	5.1779	5.389	5.2856	5.3525	5.2802	5.1972	5.2945	5.3629	5.2895	5.2968	5.3444	5.3012	5.4368	5.4483	5.3204	5.0995	5.2872	5.3427	5.2268	5.286	5.1171	5.1695	5.2885	5.1706	5.2342	5.268	5.2218	5.3343	5.3818	5.2002	5.1475	5.1171	5.2907	5.3205	5.3273	5.4045	5.3092	5.2851	5.2267
144	ILMN_1651943	5.6344	5.7258	5.9795	5.8696	5.6774	6.0908	5.7703	5.9767	5.683	5.7481	5.5793	5.9245	5.7399	5.5996	5.5884	5.6797	5.7605	5.7098	5.8046	5.8766	5.8528	6.2306	5.8786	5.9698	5.8599	5.8962	5.9546	5.9619	5.7677	5.7859	5.7354	5.8145	5.5656	6.0876	5.8912	5.9174	5.9148	5.8722	6.0335	5.9146	5.7861	5.9868	6.0027	5.9687	6.0105	5.7925	5.7802	5.7679
145	ILMN_1651949	6.5837	6.1688	6.9841	6.242	5.9881	6.3214	6.5939	6.1533	6.2744	6.2761	5.801	5.9111	5.5358	5.5335	5.8219	6.2605	6.1124	5.929	5.8997	6.2705	6.7699	5.4258	6.5495	6.3465	6.5945	6.3456	6.5251	6.5533	6.1872	6.1491	6.236	6.3957	5.9097	6.4001	5.9651	6.5032	6.5176	6.2101	6.9359	6.2663	6.3187	6.0382	6.3267	6.3689	6.6718	6.1342	7.0667	6.1985
146	ILMN_1651950	6.7605	6.584	5.7174	5.508	5.6747	5.5845	7.9159	5.29	5.5279	7.608	5.3278	5.6339	5.7255	5.6344	5.4672	5.4014	5.3687	5.9447	6.1827	5.2902	6.2157	5.965	5.5359	5.6116	5.6233	5.3174	7.3565	5.4215	5.5106	7.0328	5.7971	7.1043	5.3453	5.5245	6.8698	5.4164	5.5121	7.073	5.3123	6.311	5.4492	5.535	5.523	5.2484	5.6014	5.4373	5.8502	6.7587
147	ILMN_1651958	5.9818	5.9096	5.5831	5.9675	6.058	5.5831	5.7275	5.8393	5.9174	5.5588	5.7787	6.2254	5.8217	5.9418	6.7748	5.7696	5.9578	5.9095	6.0094	5.8444	5.9047	5.8136	5.8294	5.7282	6.0137	5.8746	5.97	5.8643	6.0035	5.9801	6.0476	5.8502	5.8666	5.6554	5.8725	5.7818	6.6372	6.7896	5.824	7.1939	6.0804	6.0709	6.3492	5.8946	5.5432	5.9471	5.5189	6.0793
148	ILMN_1651964	7.8188	7.5582	7.3388	7.9457	7.3205	8.2424	7.8388	7.8229	8.0101	7.3773	8.2206	8.0585	7.4675	8.1608	7.1015	8.7278	8.9417	7.9045	7.3371	7.601	8.1533	7.0162	8.3317	7.4115	7.8635	6.9331	7.7102	6.7651	8.4865	6.6391	7.2298	7.937	7.0033	7.8854	7.4677	7.9753	7.5586	7.9145	7.2955	7.3028	8.2547	8.5324	7.5335	8.7777	8.9904	8.168	7.9538	7.8969
149	ILMN_1651966	NA	NA	NA	NA	NA	NA	NA	NA	NA	NA	NA	NA	NA	NA	NA	NA	NA	NA	NA	NA	NA	NA	NA	NA	NA	NA	NA	NA	NA	NA	NA	NA	NA	NA	NA	NA	NA	NA	NA	NA	NA	NA	NA	NA	NA	NA	NA	NA
150	ILMN_1651967	5.8216	5.6921	5.5838	5.5987	5.6454	5.6744	5.5636	5.5738	5.6386	5.6126	5.7021	5.5357	5.5678	5.7175	5.6045	5.8481	5.5958	5.5902	5.5586	5.8213	5.8337	6.0128	5.9998	6.027	5.8114	6.2343	5.9155	5.9323	5.7541	5.7182	5.7505	5.9173	5.7972	6.0006	5.8791	5.7624	5.8702	5.6834	5.7154	6.0952	6.165	6.2392	5.914	6.1418	5.728	5.9449	6.1253	5.7202
151	ILMN_1651980	5.8532	5.9476	5.9213	5.8784	5.8767	5.936	5.7968	5.7287	6.118	6.0414	5.9792	6.1337	6.1312	6.3078	5.951	5.7805	6.0461	5.8679	6.096	5.8705	6.0288	6.227	5.9528	6.0247	5.9885	6.0063	5.9442	5.801	5.9893	5.9889	6.0177	5.8355	6.1909	5.9667	5.737	5.7715	5.9453	5.5752	6.0281	5.8406	6.0041	6.0673	5.9506	5.6864	5.6309	5.8326	5.9469	5.654
152	ILMN_1651987	7.4288	7.339	7.8803	7.8672	7.9073	7.3323	7.1158	7.3016	7.7504	7.5872	7.7948	8.1997	8.1593	8.606	7.855	7.2976	7.1845	8.0629	7.5689	7.3082	7.5185	7.5804	7.6975	7.3939	7.8988	8.171	8.2743	7.4562	8.7545	7.4646	7.0907	8.4858	7.7293	7.5679	8.124	8.1902	8.6866	7.9905	8.1651	8.1477	7.9626	7.1651	7.9979	7.2614	7.5123	8.109	7.2621	7.9851
153	ILMN_1652006	5.9454	5.8628	5.7955	6.239	6.0341	5.7592	6.1128	6.0609	6.3456	6.5268	6.0452	6.3741	6.0594	6.0243	5.9276	6.1846	6.098	6.1948	6.0752	5.9653	5.8742	5.546	5.9488	5.6927	6.0597	5.5913	6.0254	6.1737	5.9057	6.0928	6.5592	6.0049	5.7617	5.9131	5.7146	5.802	5.7782	5.9777	5.8261	6.0695	5.9697	6.0693	5.8098	6.013	5.9603	5.8009	6.0075	5.7697
154	ILMN_1652008	6.187	6.611	6.7578	6.6443	6.743	6.7389	6.328	6.7521	6.4156	6.4352	7.038	6.9209	6.9231	7.2606	6.6159	6.2854	6.6353	6.284	6.4516	6.3025	6.4103	6.0792	6.7447	6.6176	6.5404	6.2805	6.5818	6.3479	6.8945	6.684	6.3306	6.8541	5.8914	6.3769	6.6268	6.6394	6.7702	6.9717	6.4447	6.4129	6.6105	6.4088	6.7754	6.2537	6.8394	6.3284	6.3649	6.9352
155	ILMN_1652017	5.1849	5.1752	5.3317	5.173	5.3205	5.2789	5.2716	5.3976	5.2843	5.2262	5.258	5.7647	5.3379	5.8593	5.1626	5.221	5.3741	5.347	5.3744	5.2253	5.1984	5.2981	5.3979	5.3386	5.1647	5.3096	6.0911	5.2619	5.1996	5.2624	5.3071	5.5382	5.1918	5.1577	5.4219	5.3376	5.1869	5.2986	5.3488	5.3297	5.5228	5.3909	5.4847	5.4903	5.5289	5.4218	5.1799	5.3424
156	ILMN_1652022	5.5465	5.7291	5.8298	5.4574	5.5063	5.2387	5.4448	5.385	5.5692	5.4988	5.451	5.4692	5.4688	5.4719	5.4672	5.5518	5.3515	5.4603	5.4722	5.463	5.563	5.4329	5.5501	5.4547	5.4466	5.6397	5.3479	5.4407	5.8408	5.7711	5.6193	5.3878	5.6106	5.5822	5.5369	5.6953	5.4656	5.8295	5.6294	5.7311	5.4468	5.6043	5.5904	5.4854	5.5782	5.5368	5.6404	5.6864
157	ILMN_1652023	5.872	5.8831	5.9738	5.8951	5.8442	5.9639	6.1368	5.9088	6.1498	6.0264	6.0958	5.9676	5.9564	5.8202	6.234	5.8703	6.0541	5.827	5.975	6.0802	5.8154	5.772	5.8095	6.0288	5.9259	6.1099	5.7468	5.9696	6.2195	5.8473	5.8889	5.9199	6.0534	6.0861	5.9946	6.4371	5.967	5.9138	5.9809	5.8199	5.7758	5.9276	5.8269	6.0298	5.7855	5.7798	5.797	5.939
158	ILMN_1652024	7.237	7.3916	6.5663	6.7216	6.8538	6.5196	7.2056	6.5121	6.3677	6.6844	6.5783	6.432	6.7674	6.4167	6.9046	6.66	6.5528	6.3773	6.3799	6.7646	7.0328	6.019	7.1043	6.956	7.1771	7.073	7.1441	7.0698	6.8827	7.0977	7.368	7.0283	6.5143	6.6493	6.6684	6.4616	6.8149	6.7207	7.084	6.6765	6.6903	6.4965	6.8618	6.8685	6.4157	6.5227	6.6616	6.4259
159	ILMN_1652037	5.7783	5.7726	5.7546	5.5541	6.009	5.7537	5.8669	5.7255	5.6749	6.0048	5.5966	5.7282	5.8678	5.8727	5.7431	5.6932	5.6155	6.1971	5.6597	5.8398	5.6182	5.5288	5.7257	5.7248	5.6649	5.5331	5.8727	5.7327	5.6285	5.6509	5.7859	5.8229	5.6931	5.7651	5.9162	5.7438	5.8319	5.6904	5.4866	5.6559	5.8405	5.7278	5.8911	5.5561	5.7657	5.6258	5.688	5.583
160	ILMN_1652056	5.2952	5.1856	5.2345	5.4267	5.4143	5.4659	5.4005	5.3471	5.3664	5.3151	5.4204	5.3574	5.4862	5.4631	5.4804	5.3379	5.3791	5.4936	5.4541	5.4484	5.338	5.6011	5.2946	5.359	5.4407	5.3131	5.4668	5.2092	5.3867	5.2867	5.3021	5.2846	5.3223	5.2116	5.2904	5.1095	5.4507	5.2902	5.2858	5.3478	5.3321	5.2813	5.3132	5.2713	5.3033	5.3159	5.3325	5.2643
161	ILMN_1652065	5.9099	7.7722	7.5021	6.6819	8.3663	5.9723	5.755	6.4005	6.7332	5.8697	7.6867	7.14	7.8376	7.0112	5.9738	6.4684	5.9844	6.9141	8.2112	6.8105	6.5381	7.1801	6.4726	7.1052	6.6935	7.4127	7.5627	7.0949	6.517	6.2617	6.0782	8.7329	6.3454	5.821	6.3834	7.4677	7.4345	8.472	5.6676	6.9662	6.7563	6.4831	7.5045	5.9913	6.5519	7.1868	5.5224	8.3358
162	ILMN_1652066	5.5869	5.7131	5.6454	5.7877	5.691	5.6685	5.8169	5.7005	5.5595	5.6158	5.6541	5.693	5.9192	5.8593	5.6957	5.712	5.7106	5.6252	5.7482	5.8305	5.6888	5.772	5.8838	5.6438	5.8512	5.7422	5.6216	5.6717	5.9439	5.5878	5.4845	5.4608	5.5538	5.8781	5.735	5.9174	5.526	5.8722	5.6275	5.751	5.679	5.5987	6.1646	5.7552	5.8609	5.836	5.7436	5.7612
163	ILMN_1652072	5.8755	6.2698	6.0013	5.8424	5.9931	5.7179	5.7783	5.689	5.7666	5.7232	5.6541	5.6433	5.9533	5.6431	5.8273	5.891	5.7587	5.827	5.8848	6.2814	5.7069	5.4573	5.5882	5.6489	5.7206	5.491	5.8167	5.5393	5.4553	5.4283	5.6762	6.7794	5.7951	5.5986	5.8725	5.6993	5.4827	5.9565	5.7154	5.8508	5.9244	5.6162	5.7905	5.7118	5.7442	5.9086	5.7515	6.0005
164	ILMN_1652073	13.6999	13.4993	13.5068	13.596	13.3295	13.3479	13.5707	13.4398	13.6034	13.4211	13.5356	13.4248	13.5323	13.3332	13.8636	13.7707	13.5925	13.6185	13.4141	13.5886	13.2822	12.3895	13.4879	13.3882	13.522	13.3006	13.2058	13.4066	13.5143	13.5068	13.381	13.0782	14.0496	13.7225	13.5068	13.4066	13.3918	13.3117	13.4619	13.7959	13.4879	13.6772	13.2312	13.5182	13.4248	13.3257	13.6373	13.4211
165	ILMN_1652082	9.682	9.4782	9.6939	10.1737	9.7917	9.992	8.8001	9.8708	9.5456	9.8357	9.5407	9.047	9.9623	9.4057	9.8619	9.6863	9.808	9.0328	9.7206	9.7468	9.6108	9.802	9.839	9.285	9.9876	9.8868	10.1362	9.7045	9.221	9.0649	9.115	9.5388	9.144	9.316	10.0335	10.0179	9.0739	9.3316	9.9749	9.1272	9.2788	10.0878	9.7786	9.5325	9.8196	9.8676	9.7978	9.7741
166	ILMN_1652085	8.8717	8.7369	9.6155	8.9645	8.3957	8.7096	8.6304	8.9546	8.979	9.1064	9.3243	8.9261	8.6348	8.8778	9.3947	9.0395	9.3512	8.607	8.3516	8.8439	8.6595	8.6251	8.7393	8.7965	8.8614	8.7529	8.6161	8.6286	8.644	8.0289	9.3301	8.2738	8.3737	8.5218	8.3253	8.3509	8.5551	8.6509	8.8427	8.1127	8.2166	9.1616	8.6235	8.6161	9.0597	8.2784	8.1015	7.9573
167	ILMN_1652088	5.588	5.5071	5.4975	5.3886	5.3592	5.4163	5.3844	5.3579	5.2821	5.4046	5.4474	5.4053	5.5027	5.5	5.4128	5.3702	5.3458	5.4192	5.4082	5.3122	5.563	5.4837	5.5253	5.5316	5.328	5.3832	5.4654	5.2046	5.5762	5.5301	5.3917	5.5149	5.5538	5.4194	5.4855	5.2985	5.3647	5.4802	5.4009	5.3818	5.4004	5.4021	5.3469	5.3986	5.4837	5.3481	5.4685	5.3753
168	ILMN_1652104	5.4225	5.4714	5.4326	5.2141	5.1154	5.2922	5.2858	5.274	5.3544	5.2786	5.137	5.3532	5.3839	5.3347	5.4078	5.3308	5.3092	5.3172	5.3178	5.2493	5.4092	5.3554	5.4834	5.3297	5.3236	5.3569	5.4091	5.3582	5.3294	5.4553	5.3904	5.4878	5.5872	5.3027	5.2426	5.4121	5.426	5.3499	5.2832	5.3121	5.3699	5.2529	5.3726	5.3687	5.2873	5.3834	5.464	5.3798
169	ILMN_1652123	12	12.046	11.8786	12.0527	11.5114	11.5027	11.8195	12.0251	11.691	11.9978	12.0205	11.872	10.7091	11.3546	11.1126	12.3192	12.0527	11.6281	10.8643	11.7855	11.9243	12.1849	11.8129	11.2915	11.8656	11.0358	11.5027	11.4273	11.4483	12.1771	11.9133	11.0529	11.0755	11.4908	10.965	11.364	11.1744	11.1288	11.3673	11.73	11.5644	12.0668	11.2075	11.4565	11.691	11.027	11.5148	11.5061
170	ILMN_1652128	9.8861	10.8094	9.2195	10.1819	10.2699	10.1009	9.8457	9.7309	9.7146	9.8193	9.4308	9.3701	10.2584	9.4078	9.5031	9.7248	9.4163	9.4504	9.6026	9.7194	10.3549	9.1055	9.6894	10.2402	9.6114	9.8721	10.0664	10.115	9.8103	9.9003	10.2866	10.0343	10.1416	9.16	10.0364	9.4677	10.2643	10.396	10.1209	9.843	9.7562	9.445	10.2593	9.9065	10.046	9.3904	9.9229	9.8778
171	ILMN_1652137	5.1555	5.3164	5.2317	5.319	5.4657	5.3863	5.3062	5.4397	5.3583	5.3712	5.3796	5.3487	5.3913	5.2747	5.2472	5.314	5.4215	5.4192	5.5227	5.4144	5.2912	5.5048	5.3239	5.275	5.2361	5.2763	5.3069	5.1091	5.3567	5.4611	5.3232	5.3754	5.3123	5.4027	5.4937	5.4121	5.3166	5.1493	5.2807	5.2992	5.3196	5.2677	5.2109	5.3459	5.0939	5.3137	5.2828	5.2267
172	ILMN_1652144	5.5357	5.7276	5.6132	5.6448	5.8737	6.0254	5.7783	5.843	5.7361	5.6642	5.7524	5.7868	5.6257	5.6233	5.7416	5.763	5.6702	5.7014	5.5862	5.647	5.7069	5.8453	5.8555	5.9499	5.7269	5.8227	5.853	6.0149	6.1176	5.8487	5.779	6.0049	5.5894	5.789	5.6205	5.6646	5.7582	5.819	5.7402	5.858	5.7989	5.6259	6.0337	5.84	5.6326	5.7455	5.6988	5.8664
173	ILMN_1652147	6.7624	6.4437	7.0196	7.0353	6.6909	7.1281	6.9779	7.0656	6.3502	6.6285	6.9648	6.7512	6.3983	6.7264	7.3214	7.2507	6.9723	6.9048	6.8237	7.0643	6.3707	7.1165	6.7465	6.9905	6.3889	6.3709	6.7521	6.5395	7.0106	6.5248	6.4017	6.2675	6.368	6.4395	6.6939	6.8654	6.5815	6.2065	6.5903	6.7486	6.8027	7.2201	6.3944	6.5917	6.719	6.423	6.5112	6.3112
174	ILMN_1652151	5.8434	5.8724	5.9155	6.0567	5.797	6.0599	6.2424	6.1993	6.074	5.8854	6.0745	5.9228	5.8196	5.8746	5.9225	5.8973	6.1013	6.0028	6.0844	6.0179	5.8954	5.8341	5.8254	5.5223	5.7943	5.9952	5.7413	5.7904	5.9472	5.8246	5.9303	5.8691	5.7184	5.9466	5.6526	5.7216	5.7239	6.0116	5.6742	5.6899	5.78	5.7976	5.6411	5.7498	5.9433	6.0345	5.7027	5.5557
175	ILMN_1652160	7.3115	7.1738	7.4118	7.0345	7.5989	7.3657	7.6792	7.411	7.4136	7.1518	7.3801	7.1554	7.6322	7.3861	7.0725	7.233	7.4459	7.2634	7.3433	7.1046	7.1663	7.6957	7.1169	7.7444	6.9673	7.4717	7.1245	7.3384	7.4058	6.9559	7.4526	6.9913	8.2738	7.3558	7.6744	7.6869	7.0382	7.3007	7.4239	7.3358	7.3756	7.3562	7.1601	7.3484	6.8117	7.2977	7.1304	7.1197
176	ILMN_1652161	6.4695	6.5179	6.4373	6.281	6.1146	6.1038	5.8669	5.8518	5.8428	5.9179	6.0286	5.5971	5.6702	5.5624	5.7485	6.1104	6.3766	5.7929	5.7466	6.2639	6.1233	6.7981	6.3174	6.6176	6.2137	6.3443	5.5298	5.7691	5.8846	5.9889	5.5422	5.9881	6.454	6.4001	6.1653	6.463	6.4524	6.2499	6.5176	6.1549	6.089	6.401	6.4803	5.9945	6.2367	6.7209	6.2494	6.3278
177	ILMN_1652163	7.5376	6.955	7.3059	7.4172	6.7555	7.5228	7.5157	7.2436	7.2102	7.4123	7.3371	7.0675	7.4926	7.311	7.6345	7.5096	7.4778	6.9474	7.4606	7.3157	7.33	7.5822	7.514	8.2053	7.4855	8.3418	7.68	7.6031	7.793	7.3114	7.293	7.0529	7.5233	7.9117	7.8094	7.3039	7.5206	7.0437	7.7355	7.5083	7.5306	7.9398	6.9675	7.9799	7.507	8.1	8.1239	7.5906
178	ILMN_1652164	6.095	6.3366	6.3173	6.5901	6.8525	6.4137	6.1282	6.0346	6.618	5.868	6.2041	6.5831	7.1022	6.4899	6.3164	6.3408	6.3353	6.5333	6.7027	6.1485	6.1017	7.7305	6.3426	6.8508	6.0009	6.4274	5.9595	6.0897	6.4352	6.0968	6.2234	6.6104	6.536	5.7908	6.7332	6.197	6.2249	6.8015	6.1247	6.4561	6.2444	6.189	6.9971	6.3589	6.2367	6.7793	6.1234	7.1497
179	ILMN_1652166	5.8807	5.7973	5.7073	5.7845	5.723	5.8453	6.379	5.9485	5.8177	5.7179	5.6301	5.6756	5.9031	5.8865	5.8062	5.8047	5.7059	5.9042	5.6562	5.85	5.5841	5.6641	5.8043	5.622	5.4579	5.5381	5.8487	5.5917	5.8225	5.6903	5.6273	5.6649	5.7003	5.7765	5.7539	5.6783	5.8627	5.6494	5.7893	5.6985	5.5272	5.76	5.5542	5.8351	5.8757	5.8527	5.6505	5.704
180	ILMN_1652170	5.2172	5.2876	5.428	5.322	5.2851	5.3625	5.4254	5.5165	5.3961	5.5282	5.288	5.3756	5.4007	5.4178	5.2828	5.4014	5.3629	5.4503	5.2886	5.3851	5.4414	5.4207	5.2823	5.5674	5.2964	5.2985	5.2992	5.5115	5.4568	5.4595	5.3411	5.1956	5.3999	5.3552	5.3748	5.3997	5.3281	5.6725	5.3148	5.3219	5.3593	5.4463	5.3604	5.4075	5.3723	5.391	5.5012	5.5557
181	ILMN_1652171	5.7762	5.7432	5.8097	6.1331	5.8538	5.8756	5.7798	6.1924	5.8273	5.9283	5.7454	5.6222	5.8281	5.6217	5.7579	5.7974	5.9805	5.703	5.6815	5.8038	5.7413	6.0027	6.0389	5.4547	6.0026	5.5101	5.7091	5.7677	5.6452	5.7215	5.9001	5.7497	5.7347	5.5918	5.6955	5.845	5.6601	5.7639	6.5625	5.5799	5.6748	5.8797	5.6503	5.9614	5.8374	5.7176	5.6969	5.9309
182	ILMN_1652175	5.7132	5.6536	5.5716	5.796	5.8163	5.5932	5.6207	5.7021	5.6102	5.5734	5.6951	5.5629	5.744	5.6504	5.4685	5.4961	5.6467	5.5606	5.7031	5.5866	5.4747	5.5764	5.6043	5.3661	5.4523	5.3891	5.7362	5.5423	5.6351	5.6361	5.3631	5.4047	5.5939	5.5773	5.6593	5.5867	5.6345	5.6904	5.6947	5.3727	5.8631	5.4738	5.6787	5.8007	5.5468	5.8088	5.6019	5.5002
183	ILMN_1652181	5.6988	5.5591	5.735	5.6328	5.8114	5.7262	5.6751	5.553	5.7361	5.554	5.6912	5.6563	5.8281	5.6718	5.6588	5.6616	5.6008	5.579	5.5616	5.566	5.4931	5.615	5.7118	5.733	5.6447	5.4547	5.6202	5.6009	5.5982	5.8341	5.7104	5.4157	5.4297	5.6033	5.645	5.6387	5.6861	5.7296	5.6294	5.7128	5.5462	5.6719	6.0435	5.7742	5.6489	5.7154	5.464	5.6127
184	ILMN_1652185	8.1497	8.3286	6.5142	6.8441	8.363	7.4912	7.7359	7.4497	7.4964	7.1086	6.9273	8.8113	8.4389	8.3799	7.6912	6.5361	6.0119	8.8463	8.8089	8.2647	8.1209	8.1458	7.3932	7.9634	7.2763	8.3843	8.7672	7.3713	7.8716	6.7519	8.0495	8.5459	7.4593	7.2495	7.6569	6.484	7.5578	8.1907	7.6428	6.7517	7.6382	6.3849	9.0431	7.9267	6.5528	8.4061	7.891	8.3015
185	ILMN_1652188	5.9262	5.7859	5.8691	5.852	5.6972	5.8903	5.8794	5.6958	5.79	5.7877	5.8607	6.1213	6.3295	5.794	5.6777	5.8429	5.8419	5.8572	5.9346	5.8246	5.6709	5.7593	5.8448	5.7564	5.6331	5.7856	5.9306	5.7505	5.8019	6.0608	5.7471	5.5777	6.0864	5.795	5.6658	5.9049	5.6783	5.866	5.8193	5.829	5.8671	5.8902	5.8043	5.8946	5.7603	5.983	5.8124	5.939
186	ILMN_1652198	7.5831	6.8088	7.5812	7.5736	6.8148	7.0484	7.5646	7.4911	6.6628	7.1053	7.1448	6.4595	6.0745	6.312	6.8204	6.8205	7.6437	6.6619	8.1626	8.1236	7.5296	8.5845	6.9808	8.392	6.9356	7.5054	6.4166	6.495	7.5082	5.8574	7.8449	7.5512	8.265	8.0281	8.0205	7.6265	7.6872	7.484	7.8512	7.5935	7.7853	7.952	7.8149	8.1455	7.5322	7.9669	7.587	7.6429
187	ILMN_1652206	5.7019	5.618	5.5693	5.8506	5.6747	5.6164	5.7751	5.6763	5.5805	5.5635	5.7037	5.8258	5.5059	5.5396	5.7732	5.6494	5.6926	5.5578	5.4491	5.6684	5.5071	5.6129	5.5898	5.5206	5.3967	5.4753	5.7307	5.6026	5.5207	5.2214	5.6177	5.7617	5.6329	5.8319	5.6701	5.6147	5.5849	5.8681	5.5846	5.5468	5.6601	5.6719	5.6987	5.7725	5.4837	5.5917	5.6505	5.7911
188	ILMN_1652207	12.9867	13.1297	12.951	12.8874	13.1983	12.979	12.7875	13.0113	13.0604	12.7912	12.9339	13.2565	13.3408	13.2462	12.8732	12.7839	12.727	13.0286	12.944	12.7072	12.9545	13.807	13.1036	12.5865	13.2636	13.1148	13.0782	13.0888	13.0961	12.7702	13.0077	13.5707	12.5741	13.1913	13.2674	13.3078	13.111	13.2746	13.3549	12.7502	12.7533	12.8461	13.1332	12.9339	12.8014	13.0459	12.9474	13.3736
189	ILMN_1652209	5.637	6.1075	6.1683	5.9635	5.9895	5.9341	6.1806	6.0928	5.9852	5.851	5.9018	5.993	5.7977	5.9314	5.7504	6.2048	6.1426	6.3321	5.7593	5.9763	5.7565	5.5922	6.1478	5.9698	5.9216	5.7071	5.8948	5.9163	5.8126	5.9275	5.9437	5.9643	6.3296	6.1428	6.0762	6.0823	6.088	6.1237	6.1359	5.997	6.0693	6.2008	6.1035	5.9769	6.1785	6.0063	6.3505	6.0487
190	ILMN_1652215	7.352	7.5354	7.8141	7.5277	7.5957	7.3279	7.6534	7.4368	7.7441	7.9598	7.639	7.9175	7.8688	7.8557	7.4931	7.563	7.4484	7.9362	7.6835	7.2787	7.6715	6.2561	7.521	8.3159	7.639	7.7088	7.6574	7.2719	7.7377	7.4326	7.0282	7.8222	7.8973	7.4843	7.4534	8.4502	7.2851	7.9887	7.6412	7.4107	7.5247	7.5793	7.8477	7.7859	7.6973	8.0971	7.3777	7.964
191	ILMN_1652219	5.7077	5.7953	5.6569	5.6588	5.9334	5.7378	5.7019	5.5269	5.8106	5.4586	5.7379	5.7468	5.6238	5.8464	6.0425	5.5076	5.7459	5.8679	5.6098	5.6701	5.6333	5.8249	5.9017	5.7581	5.88	5.8696	5.8388	5.7454	5.8019	5.7823	6.0053	5.8626	5.6329	5.7744	5.7771	5.794	5.8536	5.936	5.7177	5.7027	5.6274	5.907	5.6627	5.7881	5.9366	6.0407	5.7111	5.7202
192	ILMN_1652223	7.4707	6.3942	7.1928	7.7631	7.6869	7.1075	7.4315	7.3483	6.9306	7.1885	6.8798	7.5454	6.7112	7.1028	7.1146	7.1269	7.1951	7.0895	7.2002	7.7963	7.6789	6.1279	7.0155	7.9753	6.6462	7.2018	6.7506	6.9289	6.9254	6.7003	7.2456	6.8796	7.5735	7.2204	7.2675	7.1028	6.8641	7.0469	6.7005	6.6365	7.2618	7.4994	7.7116	7.7843	6.9027	7.0944	7.5101	7.5294
193	ILMN_1652230	14.0764	14.2782	14.4741	14.2124	14.1558	14.2179	14.1777	14.3712	14.2482	14.3989	14.3398	14.122	14.2569	14.2454	14.1531	14.0584	14.3326	14.0992	14.2425	14.1248	14.0937	13.4066	14.2569	14.3326	14.2179	14.2289	14.1832	14.0822	14.1616	14.2399	14.1751	14.1965	14.1531	14.136	14.1139	13.9304	14.2289	14.1445	14.2872	14.1332	14.0379	14.1965	14.0612	14.2289	14.1777	14.1805	14.1475	14.2019
194	ILMN_1652236	5.4957	5.6792	5.6379	5.7877	5.6302	5.5708	5.4821	5.6633	5.4187	5.6818	5.7021	5.6477	5.7335	5.5935	5.8695	5.726	5.8006	5.5965	5.4722	5.5188	5.6388	5.4945	5.6601	5.8322	5.8029	5.7936	5.2631	5.6823	5.9439	5.7493	5.6208	5.571	5.6376	5.7422	5.4897	5.8348	5.6436	5.5664	5.5667	5.6852	5.625	5.61	5.5849	5.5417	5.7041	5.6747	5.5501	5.6198
195	ILMN_1652237	6.6754	6.7299	6.5594	6.3182	6.1608	6.4304	5.931	5.8844	6.0207	5.9594	6.08	6.8362	5.7357	6.2563	6.1788	6.3974	5.8938	5.7115	6.0461	7.0696	5.8154	7.053	6.0122	5.9882	6.5508	6.3268	5.7875	5.6856	6.1627	5.6635	6.1936	5.9542	5.776	7.2239	7.4795	6.323	6.171	6.349	7.0334	6.5685	5.8766	6.0833	6.0435	6.3534	6.3095	5.7819	5.845	6.9047
196	ILMN_1652243	5.4387	5.5138	5.8444	5.6635	5.7101	5.7427	5.5423	5.8122	5.7716	5.6441	5.5719	5.5124	5.6073	5.7578	5.6826	5.8619	5.7567	5.731	5.6986	5.6238	5.7313	5.5938	5.7484	5.6421	5.6462	5.7531	5.7132	5.6632	5.7104	5.7271	5.9385	5.5627	5.5151	5.4245	5.5833	5.7757	5.7715	5.7013	5.9462	5.6088	5.5114	5.6321	5.7958	5.7639	5.6989	5.7027	5.6839	5.7364
197	ILMN_1652244	5.2654	5.3115	5.3742	5.4255	5.3154	5.3989	5.353	5.2915	5.2843	5.3421	5.3559	5.3504	5.2918	5.454	5.3044	5.4107	5.382	5.4059	5.1147	5.4016	5.4304	5.5159	5.3295	5.5406	5.4523	5.1989	5.1095	5.3277	5.274	5.5062	5.173	5.2751	5.5375	5.2059	5.1556	5.2494	5.3025	5.3013	5.3173	5.3297	5.4073	5.3708	5.3687	5.1887	5.3235	5.3241	5.3642	5.2434
198	ILMN_1652246	6.3321	5.6894	5.4996	5.6313	5.7566	5.8277	6.0558	5.7176	5.7191	6.2066	5.5895	5.6756	5.9337	5.6686	5.6702	5.7942	5.7491	5.5358	5.8403	5.8678	5.6609	6.5265	5.9103	5.5919	5.5844	5.8508	5.7064	5.7143	5.6401	6.2857	5.8177	5.5264	5.7737	6.4051	6.0111	5.6022	5.5216	5.7826	5.725	5.5558	5.904	5.7579	5.6767	5.9317	5.6125	6.0981	6.1718	5.7183
199	ILMN_1652249	5.8838	5.8304	5.6087	5.8251	6.0072	5.8277	5.7685	6.0001	5.7175	6.0303	5.7037	6.0699	6.0711	6.5082	5.8883	5.9381	5.8746	6.0558	5.7593	5.926	5.9034	5.5093	5.7201	5.9823	5.8338	5.8313	5.7495	5.9107	5.87	5.9534	5.7208	5.7423	5.6567	5.988	5.7647	6.1846	5.9722	5.8425	5.691	5.8629	5.9244	5.8868	6.1396	5.9458	5.7806	6.2279	6.0416	5.9737
200	ILMN_1652276	5.755	5.9778	5.8623	5.8284	5.6989	5.9437	5.7066	5.8635	5.8529	5.7946	5.5931	5.6635	5.6003	5.7283	5.8062	5.5584	5.7956	5.7372	5.8353	5.9103	5.7181	5.7063	5.6911	5.6167	5.8916	5.6455	5.7545	6.0543	5.9942	5.753	5.8323	5.757	5.7468	5.8343	6.1248	5.8533	5.6345	5.7537	5.6654	5.6852	5.4934	5.5688	5.6594	5.5081	6.0937	5.8771	5.9489	5.7543
201	ILMN_1652277	6.0034	6.0854	5.9131	6.1764	6.2722	6.0803	5.8843	6.0831	6.167	5.69	5.8211	6.1213	5.9925	6.099	5.8806	5.8958	5.9426	6.0683	6.0232	6.1533	6.0323	6.6339	6.1125	6.0338	5.9193	6.1376	5.9024	5.9045	6.0266	6.0318	5.9396	6.0339	5.8742	5.9298	5.9809	5.9029	5.9917	6.1667	6.186	6.0087	6.0433	6.4341	5.949	6.0769	5.917	6.0063	5.8995	5.7872
202	ILMN_1652280	6.5914	6.2293	6.6538	6.0306	6.4093	6.3714	6.4238	6.138	6.716	6.7159	6.0884	6.0637	6.3295	6.3097	6.3164	5.8764	6.1092	6.2211	6.5447	6.439	6.4695	7.2282	6.4619	6.1554	6.1709	6.3542	6.7842	6.6365	6.6333	6.8783	7.4433	6.2915	6.4362	6.298	5.889	6.2894	6.0668	5.9917	6.5903	6.3044	6.2359	6.4112	6.3743	6.0603	6.2934	6.5104	6.6419	5.9854
203	ILMN_1652287	6.1198	6.5759	7.7446	6.0994	5.8066	6.6251	5.8338	5.9665	6.4784	5.7594	5.9056	5.8258	5.7848	5.7002	6.1325	5.9822	6.1947	6.0047	5.991	6.7271	6.2279	5.977	5.8279	5.7129	5.8927	5.9548	5.6581	6.0749	6.3014	5.7004	6.0367	5.7765	7.3452	6.2122	6.8822	5.8089	5.6861	5.8208	6.4358	6.6944	5.7714	5.7257	5.9814	5.6126	5.6326	5.9749	5.7417	5.9066
204	ILMN_1652291	5.6925	5.4196	5.5418	5.6073	5.6437	5.6883	5.7158	5.413	5.6334	5.8228	5.7579	5.7108	5.4633	5.8933	5.7579	5.585	5.5132	5.579	5.7212	5.6485	5.4896	5.6313	5.8691	5.3232	5.4992	5.5234	5.6788	5.6122	5.4903	5.3391	5.6287	5.5214	5.7665	5.7112	5.645	5.6284	5.6162	5.6369	5.6783	5.5558	5.5251	6.0025	5.7557	5.8132	5.8609	5.5588	5.6969	5.4125
205	ILMN_1652297	5.7637	5.67	5.9234	5.8439	5.8609	5.9617	5.7915	5.8269	5.9056	5.7779	5.8904	5.8288	5.4881	5.6847	5.9718	5.9381	5.7138	5.6622	5.8287	5.7676	5.9525	5.6969	5.9554	5.8888	5.8756	5.6829	5.9412	5.9696	6.0431	5.8246	5.8903	6.0193	5.6058	5.8588	5.6742	5.7976	5.9472	5.8744	5.9484	5.8329	5.7736	5.8701	5.9788	5.8007	5.6089	5.636	5.7726	6.1676
206	ILMN_1652300	6.4407	6.1408	5.8154	5.8388	5.9023	5.8154	5.9813	5.8601	5.7999	6.1513	6.0469	5.9195	5.6893	6.1638	6.1115	5.8398	5.7991	5.9691	6.0041	6.0433	6.0616	6.3176	6.0084	6.0938	6.0597	6.0523	6.0462	6.3891	6.2344	5.9628	6.3271	5.6444	6.1059	6.2061	5.7276	5.7417	6.0923	5.7639	5.6783	6.0135	6.2223	5.9276	5.9984	5.6635	5.8892	5.8955	6.1253	5.6466
207	ILMN_1652306	6.1035	6.1499	5.9986	6.5663	6.1948	6.0847	5.8723	6.3045	6.1746	5.9792	5.9469	6.1391	5.8884	5.9904	6.2041	5.9593	5.81	5.9427	6.0383	5.9224	5.8864	6.0792	6.1653	6.0098	6.1323	5.8559	5.9265	6.0437	6.2686	6.0793	6.0926	6.116	6.0504	5.8902	6.3942	5.9697	6.0608	6.0294	5.9242	5.9432	6.1361	6.1622	6.1327	6.0886	6.1502	5.7517	5.8937	5.8758
208	ILMN_1652309	5.7686	6.1703	6.2234	5.7378	5.7201	5.7862	5.6649	5.5387	5.6469	6.1331	5.545	5.8653	5.5572	5.5194	5.5058	5.9865	5.4939	5.906	5.651	5.6954	5.8078	6.0464	5.8555	5.7196	5.9021	6.0921	5.6169	6.2727	5.637	6.4371	5.6852	5.5488	5.5399	5.7134	5.8519	5.6022	5.5889	5.6195	5.7942	5.8882	6.1993	5.6008	5.9029	5.881	5.8285	5.6014	5.9167	6.105
209	ILMN_1652313	6.0634	5.877	5.9702	6.1832	5.6225	5.9617	6.1539	5.7915	5.9671	5.9116	5.6928	6.0508	5.8884	6.0821	5.8186	5.6813	5.683	6.9019	5.8898	6.2063	5.9331	5.6482	5.9352	6.1721	5.5862	5.9326	6.0814	5.5966	5.7333	5.8081	5.6273	5.8312	5.8934	5.9152	5.8404	5.6067	5.9653	5.6644	5.9831	6.0135	6.0477	5.7257	6.222	6.0004	6.1091	5.9353	5.9123	5.9973
210	ILMN_1652314	5.7111	5.5901	5.4978	5.7753	5.8652	5.561	5.7485	5.7005	5.8906	5.6276	5.8267	5.6799	5.4862	5.8254	5.8171	5.7957	5.7059	5.8755	5.8403	6.0771	5.7388	5.8799	5.8012	5.7806	5.7284	5.6249	5.7861	5.7375	5.7928	5.7152	5.5618	5.571	5.5423	5.7	5.5813	5.8894	5.8009	5.815	5.7177	5.6068	5.7608	5.5329	5.8043	5.5734	5.9853	5.7616	5.8556	5.7259
211	ILMN_1652333	9.6564	9.0476	9.808	9.7161	9.1277	9.4264	9.5376	9.7106	9.3646	10.0266	9.3341	9.3469	8.4345	9.2934	8.6254	9.5121	9.9579	9.1813	9.2463	9.7278	9.1896	9.6904	9.8324	9.2555	9.1449	8.6221	9.1013	9.4876	9.8847	9.7838	9.386	9.7852	9.1768	9.4832	9.2579	9.7322	9.3967	9.0537	8.6259	9.5569	9.487	9.7167	8.8346	9.4926	9.1096	8.869	9.0807	9.3792
212	ILMN_1652357	7.8256	8.0653	7.9848	7.4065	7.7283	7.248	7.4928	7.5831	7.2488	7.2481	7.2024	7.1351	7.2985	7.0673	7.3386	7.5899	7.3399	7.2841	7.2613	7.2582	7.4051	7.4184	7.7216	7.748	7.5873	7.3433	7.4885	7.1425	7.6611	7.4277	7.3092	7.4937	7.7498	7.2926	7.1514	7.6173	7.6139	7.5389	7.6241	7.3971	7.0673	7.1987	7.3666	7.1616	7.6494	6.7088	7.1879	7.0112
213	ILMN_1652365	5.4566	5.3297	5.7438	5.4933	5.4722	5.5301	5.4533	5.5089	5.4722	5.4669	5.5431	5.5399	5.3274	5.2412	5.5433	5.4694	5.4923	5.4192	5.4971	5.367	5.3151	5.5764	5.5601	5.2834	5.2669	5.1989	5.4238	5.5644	5.3214	5.2713	5.4293	5.3124	5.661	5.7538	5.531	5.5907	5.7065	5.4843	5.4996	5.5427	5.3768	5.6008	5.4032	5.6041	5.4487	5.2678	5.5422	5.3294
214	ILMN_1652366	5.7129	5.8042	5.4732	5.551	5.9215	5.7394	5.695	5.79	5.7291	5.6389	5.6562	5.6725	5.8026	5.5502	5.6794	5.6916	5.6124	5.64	5.6492	5.8799	5.8827	5.8089	5.6955	5.8981	5.6618	6.0217	5.4683	5.6367	5.735	5.6635	5.4965	5.5149	5.8295	5.522	5.5086	5.4536	5.9098	5.5	5.5059	5.66	5.4732	5.6582	5.5021	5.5417	5.6071	5.6595	6.0526	6.1291
215	ILMN_1652369	5.9294	6.1069	5.4311	5.9924	6.0072	6.1829	6.1666	5.8878	5.9226	5.9489	5.9813	6.347	6.3114	5.8533	6.0252	6.1195	6.0067	6.1091	6.0641	6.076	5.7388	5.662	6.1559	5.8925	5.9553	6.1133	5.8436	6.0361	5.9826	5.7199	5.5912	5.9324	5.8444	5.7377	6.2932	6.0202	6.3396	6.4385	5.6354	6.6092	6.0545	5.963	6.1689	6.1033	6.0681	6.3972	5.8724	6.8343
216	ILMN_1652371	5.5787	5.311	7.4982	5.2113	5.3662	7.1585	5.3084	6.91	5.2243	5.2177	5.2905	5.42	5.3666	5.4004	5.4098	5.2809	7.1572	5.3839	5.5927	5.2713	5.6566	5.4614	6.9732	5.3254	7.1026	5.3908	5.6466	5.3394	5.4516	5.5114	7.1987	5.6427	5.4089	5.4382	5.2874	5.3542	6.796	5.2986	5.278	6.9059	5.2997	5.2374	6.0468	5.3767	7.1501	5.8009	7.2812	5.9648
217	ILMN_1652378	6.6872	6.8182	6.9887	7.1412	6.4679	6.6538	6.5898	7.2165	6.7171	6.4202	6.8322	6.0364	5.7277	5.7203	5.9528	6.8242	7.1903	6.5187	5.9704	6.6689	6.4791	5.7539	6.9451	6.0134	6.5933	5.9815	6.3039	6.2973	6.0577	6.9805	6.1126	6.9337	6.0579	6.1977	6.3998	6.6308	6.6013	6.5282	6.7005	6.4029	6.279	6.3959	6.3414	6.2741	6.7828	5.9374	6.0284	6.3804
218	ILMN_1652379	6.9896	6.5402	6.2409	6.4099	8.9448	6.956	7.6903	6.467	8.6525	7.8175	6.2124	8.1793	8.9279	8.1108	6.9973	6.4304	5.774	9.2403	7.759	7.697	8.0283	7.6226	8.1684	6.6596	6.2193	7.1887	7.9289	7.203	6.2556	8.518	7.9085	9.451	7.9046	6.1945	6.8612	5.7257	8.4602	8.8249	5.8006	6.6233	6.9779	6.0083	8.9102	7.6622	5.8285	7.5903	7.0366	8.5234
219	ILMN_1652392	5.8155	5.855	5.914	5.7687	5.6137	5.7572	5.3902	5.6617	5.833	5.6949	5.5945	5.7835	5.7524	5.7175	5.8007	5.8163	5.6845	5.5578	5.6626	5.6926	5.625	5.316	5.7981	5.6594	5.7136	5.6326	5.6802	5.7	5.6606	5.5467	5.7919	5.62	5.8814	5.7042	5.7965	5.7075	5.426	5.8834	5.7601	5.6899	5.7154	5.8232	5.6143	5.8148	5.6764	5.869	5.8668	5.8106
220	ILMN_1652394	8.3494	9.3098	8.2012	8.8247	8.7702	8.594	8.3672	8.7113	9.2679	8.2567	8.152	8.7189	8.6287	8.0874	7.9092	8.7696	8.2569	9.5339	8.1522	8.5245	8.4045	8.4886	8.0775	8.137	8.1254	8.1082	8.4619	8.6289	7.5659	8.3548	8.1933	9.3113	9.1754	7.6176	8.4648	8.3875	8.5692	8.8729	8.2891	7.9906	8.3085	8.2569	9.2535	8.4147	8.5453	8.676	7.9345	8.7165
221	ILMN_1652397	5.1486	5.3443	5.0968	4.9336	5.0709	5.0727	5.2091	5.1731	5.2424	5.1067	4.972	5.104	5.1747	5.222	4.988	5.0438	5.1102	5.1557	5.1493	5.0759	5.1721	5.1141	5.1937	5.0848	5.2649	4.97	5.2702	5.1091	5.0496	5.1141	5.1856	5.3326	5.2259	5.0927	5.2426	5.0631	5.2875	5.418	5.3645	5.1233	4.9634	5.0031	5.255	5.1104	5.1628	4.9824	5.2083	5.3492
222	ILMN_1652407	7.6114	6.6903	7.9205	7.7621	7.0518	7.603	7.7739	7.9032	6.9246	7.1189	8.1306	7.791	7.2554	8.1918	7.3944	7.9729	8.5801	7.8597	8.2713	8.2341	7.5271	6.467	7.8258	7.3292	7.7028	7.0059	7.8475	7.2017	8.0887	6.8228	7.4274	6.7276	6.8984	7.125	7.9265	7.7069	7.2399	7.0678	6.8603	7.7112	7.7186	8.2922	7.3437	7.4818	8.5634	6.8288	7.2075	7.1482
223	ILMN_1652409	7.4392	7.8567	7.7668	7.7823	7.1932	7.5453	7.5764	7.4998	7.2094	7.8615	7.4883	7.1628	6.6166	6.7122	6.9059	7.4295	7.4224	7.168	6.8123	7.6537	7.8361	7.5134	7.7815	7.5544	7.6372	7.3167	7.2099	7.9502	6.824	8.1214	7.5274	7.154	6.9902	6.9798	7.6675	7.3661	7.7105	7.393	7.4822	7.6001	7.3106	7.3419	6.9622	7.2634	7.4141	6.814	7.5655	6.9684
224	ILMN_1652412	6.6855	6.7375	6.282	7.0888	6.7818	7.0136	7.3052	7.0615	6.6293	6.8017	6.6553	6.3072	5.5786	5.8834	5.7628	7.0465	6.9962	6.3883	6.0041	6.8376	6.5866	5.5938	6.9606	6.1278	6.3551	6.0732	6.0092	6.3815	5.8322	6.4068	6.326	6.5697	5.785	6.4857	6.2859	6.7885	6.4396	6.5551	6.6698	6.1586	6.4589	6.443	6.4486	6.8939	6.7871	6.2255	6.0858	6.4055
225	ILMN_1652413	5.1406	5.3218	5.2504	5.1918	5.2832	5.2531	5.0968	5.0188	5.2666	5.2004	5.2184	5.3546	5.1498	5.3889	5.2107	5.1011	5.2018	5.1515	5.2798	5.2399	5.3033	5.5632	5.2552	5.201	5.2207	5.1061	5.2891	5.473	5.2663	5.1528	5.1634	5.1043	5.0031	5.1394	5.3856	5.2595	5.3693	5.0598	5.5037	5.2241	5.1828	5.2862	5.3407	5.1391	5.2382	5.4574	5.2173	5.1881
226	ILMN_1652424	5.6276	5.3555	5.3936	5.5725	5.5486	5.6365	5.6583	5.6313	5.5337	5.6175	5.7054	5.6605	5.6481	5.6866	5.522	5.6737	5.7587	5.6574	5.7259	5.7569	5.5921	5.6952	5.5501	5.5899	5.6853	5.6482	5.7117	5.6939	5.6129	5.646	5.3953	5.7139	5.6794	5.6824	5.6526	5.7156	5.6545	5.7232	5.4717	5.582	5.4756	5.6398	5.6611	5.531	5.7569	5.6199	5.765	5.6809
227	ILMN_1652431	11.6226	8.8937	5.7233	10.4365	11.6172	11.3956	9.837	10.3829	10.8619	8.8338	11.3455	13.071	13.2967	14.1165	12.9936	8.0858	7.8517	11.2871	11.4976	10.7879	10.6127	10.1465	8.868	8.9022	11.7357	7.7719	11.58	10.3487	13.9563	9.5348	11.8068	8.3533	11.9835	11.5557	10.8713	6.8842	12.884	12.2762	9.2303	12.3924	12.4774	7.5567	10.9688	5.2541	8.4376	8.6156	7.8026	9.9837
228	ILMN_1652434	6.8195	6.4314	6.3193	6.755	6.1364	7.1585	7.2831	6.5821	5.9074	6.3966	6.8211	6.2154	6.9633	6.2452	6.4703	6.7213	6.443	6.0479	5.68	6.3687	6.2482	7.2583	6.3656	6.2765	6.6716	6.5233	6.5007	6.3778	6.5514	6.3693	6.4667	6.2816	6.0329	6.5295	7.2861	6.1765	6.3206	6.2569	7.376	6.8134	6.6079	6.6388	6.39	6.6674	6.7471	5.9564	6.0657	5.8355
229	ILMN_1652439	6.0248	5.9353	5.9624	5.4799	5.4989	5.4373	5.52	5.4326	5.5501	5.4524	5.6389	5.5868	5.4846	5.4644	5.5466	5.4382	5.541	5.5056	5.4655	5.474	5.6319	5.7791	5.8639	5.7778	5.7383	5.6249	5.6422	5.5765	5.5474	5.7004	5.6597	5.7342	5.5423	5.5873	5.4695	5.5765	5.3982	5.588	5.5198	5.479	5.6469	5.647	5.6071	5.5328	5.5925	5.4921	5.5012	5.402
230	ILMN_1652445	5.6549	5.8416	5.611	5.8784	6.1702	5.6365	5.8338	5.8103	5.758	5.8854	5.683	5.8559	5.6993	5.7332	5.58	5.615	5.8201	5.9176	5.7637	5.8935	5.8356	5.8634	5.7243	5.6507	5.7383	5.6249	5.7534	5.8548	5.7104	5.8736	5.6838	5.6993	5.8814	5.7744	5.7815	5.9534	5.8175	5.7701	5.6762	5.7369	5.7082	5.8274	5.7723	5.8236	5.7694	5.8398	5.8502	6.1376
231	ILMN_1652456	5.6102	5.9371	5.8054	6.2458	5.8036	5.6804	5.8187	5.8741	5.8142	5.936	5.7729	5.8959	6.4651	5.8406	5.9154	5.7029	6.0188	5.8812	5.7564	5.7928	5.766	5.7897	5.5713	5.9882	5.6413	5.6646	5.723	5.719	5.9124	5.6686	5.7076	5.8488	5.7419	5.5918	5.6955	5.7156	5.7763	5.7701	5.6888	5.6369	5.5357	5.8374	5.9587	5.7135	5.8821	5.9086	6.154	6.1655
232	ILMN_1652461	5.7785	5.804	5.7364	5.6028	5.8052	5.7179	5.561	5.5801	5.6749	5.5198	5.7004	5.7079	5.7136	5.6075	5.5159	5.7761	5.676	5.6542	5.6868	5.6912	5.665	5.8395	5.5343	5.2964	5.579	5.6023	5.5162	5.452	5.7299	5.4819	5.4242	5.6047	5.6262	5.6911	5.6493	5.7135	5.6326	5.5859	5.7849	5.6685	5.6666	5.5254	5.6767	5.609	5.8859	5.5707	5.881	5.5254
233	ILMN_1652464	5.8937	5.6949	5.525	5.6746	5.6184	5.557	5.6313	5.5371	5.6286	5.781	5.5528	5.5584	5.664	5.8236	5.8458	5.6568	5.536	5.8145	5.5573	5.7415	5.9563	5.6678	5.7032	6.1148	5.9611	5.889	5.8033	5.7327	5.8544	5.799	5.9653	5.6781	6.5617	6.0544	6.0225	6.12	6.1735	5.9936	6.0092	5.8716	6.0217	5.744	5.9209	5.8517	5.9333	6.2145	6.8061	6.1749
234	ILMN_1652465	5.3994	5.3533	5.5845	5.3598	5.372	5.2258	5.2445	5.3314	5.3699	5.2463	5.1893	5.339	5.1925	5.2478	5.1654	5.2385	5.434	5.1642	5.3031	5.4125	5.3368	5.7359	5.2594	5.4605	5.225	5.3151	5.9016	5.3846	5.4418	5.4033	5.4242	5.3841	5.4541	5.3469	5.3531	5.3498	5.3818	5.2963	5.4009	5.3219	5.2109	5.4046	5.4159	5.3521	5.2725	5.172	5.3242	5.3753
235	ILMN_1652469	5.6885	5.7876	5.8986	5.7234	5.7366	6.0803	5.8812	5.8668	5.6369	5.7946	5.7994	5.693	5.8443	5.7794	5.7485	5.9576	5.7153	5.7216	5.9117	5.7721	5.9921	6.3216	5.8503	5.8614	6.0009	5.8436	5.9091	5.7996	5.5949	5.9026	5.8549	5.8078	5.8091	5.6156	5.6778	5.7997	5.7545	5.9777	5.8261	5.7106	5.6996	5.8701	5.6465	5.785	5.7223	5.7215	5.8916	5.6988
236	ILMN_1652472	5.9906	5.5485	5.8122	5.6191	5.5939	5.6365	5.6751	5.5815	5.9578	5.6309	5.623	5.8094	5.4514	5.5364	5.47	5.8703	5.8609	5.8414	5.5149	5.6485	5.8637	5.1258	5.7002	5.7581	5.8512	5.5331	6.0314	5.876	5.6202	5.8847	5.5941	5.5642	5.5848	5.6391	5.6778	5.6646	5.6956	5.4889	5.6631	5.7432	5.8386	5.5329	5.5525	5.5543	5.5237	5.636	5.7496	5.5889
237	ILMN_1652486	6.3406	6.4059	6.8077	6.7027	6.6068	6.6238	6.1832	6.6042	6.3787	6.5627	6.648	6.7086	6.9337	7.1922	7.2254	6.2266	6.7346	6.6945	6.7805	6.6227	6.7325	8.1209	6.5337	7.5623	6.7552	7.3512	6.7871	6.7176	6.7947	6.6938	6.7575	6.5171	6.8115	7.0011	7.3601	7.0977	6.9029	6.71	7.0899	6.7167	6.7785	6.9086	7.0308	6.854	6.7057	7.1573	6.8391	7.0952
238	ILMN_1652487	6.6526	6.877	7.2759	6.8148	6.8405	6.8046	6.7719	7.0515	6.9707	6.7178	6.875	6.8743	6.299	6.4221	6.345	7.0666	7.094	6.6464	6.2131	6.8529	6.6274	6.037	6.8866	6.4518	6.6607	6.404	6.4983	6.6735	6.3229	6.9231	6.7797	6.7001	6.4857	6.6652	5.9946	6.5844	6.5942	6.4976	6.2777	6.3463	6.4361	6.805	6.3782	6.4431	6.8675	6.6328	6.5112	6.3024
239	ILMN_1652490	5.7419	5.9645	5.7404	6.1814	6.5145	6.4662	7.0353	6.4529	6.2348	5.7428	5.8422	7.3542	5.8992	6.6439	6.1043	5.8398	5.8662	7.0141	6.3358	6.0861	7.2437	5.8837	5.7369	6.001	5.8972	6.0532	6.328	6.0646	6.0609	5.6409	5.9745	6.528	7.0506	6.6936	6.8544	6.1846	6.0122	5.9834	6.2961	6.2098	6.2051	5.7712	6.8766	6.6971	5.9224	5.7903	5.5597	5.994
240	ILMN_1652505	8.0669	8.0536	8.2598	8.4757	8.4066	8.3633	7.9417	8.3954	8.289	8.3139	8.6078	8.669	8.8819	9.0246	8.7535	7.987	8.4537	8.3091	8.2625	8.3268	8.3742	8.6783	8.5326	9.1686	8.5344	9.0083	8.0707	7.7767	8.7612	8.172	7.5897	8.3446	8.6047	9.1486	9.1875	9.4746	9.051	9.0212	8.9167	8.6872	8.9162	9.0221	8.8869	8.7478	8.6995	9.0548	9.0422	9.7371
241	ILMN_1652512	8.6404	8.1444	9.6894	9.4368	7.8756	8.6999	9.4055	9.0531	7.664	8.3038	8.9797	7.6973	7.0657	7.2916	8.4748	8.7217	9.5428	7.5967	8.4565	9.1486	7.8439	8.7694	8.6337	8.3781	8.8771	7.8475	7.3505	7.4858	8.7359	7.024	9.027	7.7869	7.1441	7.9668	9.3311	8.3107	7.5846	7.7461	8.0101	9.4998	8.5839	9.3842	7.4263	8.9037	8.6044	7.5115	7.2459	8.0283
242	ILMN_1652521	8.1175	8.8048	8.559	8.094	8.2782	7.8245	7.6811	7.9245	7.3846	8.3421	7.7524	7.4293	7.3376	7.0846	7.9449	7.595	7.6337	7.5487	7.8375	8.0322	8.019	8.6415	8.1938	7.8379	7.7692	8.0799	7.7967	8.0588	7.6865	8.6298	8.6208	8.3023	7.134	7.4251	7.3652	7.1082	7.6076	7.5122	7.5377	7.4728	7.5804	7.6948	8.0249	7.8082	7.5356	7.4747	8.0178	7.7927
243	ILMN_1652525	8.277	7.4242	7.6169	6.618	8.0818	6.9068	7.5858	6.7544	7.0462	7.7543	6.6714	8.4902	7.8826	8.178	7.7643	6.1706	6.3946	7.8267	7.347	6.9659	7.3557	8.6385	7.9001	8.2948	7.7784	8.7656	6.8487	7.0063	7.8793	7.1236	8.0892	7.7826	7.0047	7.813	7.9623	7.1557	8.4269	7.4226	7.5433	8.626	9.0048	7.6699	8.1578	9.1695	6.7496	8.3984	7.7435	8.6323
244	ILMN_1652533	7.3383	7.3106	7.0931	7.3999	7.6408	7.4675	7.5377	7.3134	7.3092	7.6502	7.4689	7.4936	7.6552	7.4544	7.2495	7.2641	7.4051	7.5362	7.9002	7.5344	7.7395	8.4824	7.713	7.4262	7.6327	7.2076	7.9697	7.829	8.5612	8.3647	8.0019	8.44	7.2733	7.1432	7.3506	7.4626	7.1841	7.5071	7.3243	7.9345	7.6848	7.7146	7.7608	7.873	7.3592	7.7306	7.7722	7.4142
245	ILMN_1652540	7.1059	6.8787	5.9774	6.2162	7.0998	6.3672	5.9832	6.0715	6.6878	6.3444	6.0958	6.682	7.8449	7.2444	6.994	6.2982	5.9136	6.9244	7.238	6.4849	6.8853	7.3497	6.6868	6.4755	6.1709	6.915	6.4966	6.585	7.2437	6.0424	6.7944	7.6526	6.7495	7.1403	6.5887	5.9282	6.7221	7.1388	6.8745	7.5935	6.6417	6.087	6.9643	6.5406	6.1566	6.9357	6.2664	6.6586
246	ILMN_1652549	5.8566	6.064	5.9143	5.796	6.0781	5.733	5.6503	5.5752	5.7767	5.8261	5.5644	5.6371	5.8026	5.8254	5.7732	5.6753	5.6562	5.6963	5.832	5.7106	5.7081	6.058	5.8223	5.6383	5.6713	5.5764	5.6948	5.6316	6.0513	5.7152	5.5511	5.9076	5.954	5.7447	5.5729	5.9154	5.6974	5.9197	5.9073	5.8144	5.8973	5.7365	5.6967	5.7639	5.9739	5.9353	6.3703	5.7243
247	ILMN_1652550	5.622	5.5529	5.5874	5.7753	5.5182	5.5878	5.6846	5.6875	5.6484	5.7079	5.8174	5.6857	5.9215	5.7877	5.8437	5.6324	5.6321	5.656	5.8662	5.6882	5.6753	5.6074	5.9652	5.7806	5.5195	5.3432	5.6092	5.5155	5.8795	5.6635	5.7089	5.6138	5.9733	5.8384	5.5919	5.8206	5.5752	5.9565	5.8387	5.7766	5.811	5.8554	5.6216	5.6218	5.9086	5.6747	5.8086	5.5254
248	ILMN_1652578	5.2716	5.2169	5.355	5.4012	5.3779	5.3897	5.3871	5.361	5.3404	5.4027	5.3796	5.594	5.4424	5.5048	5.3701	5.5749	5.4184	5.3559	5.3551	5.3061	5.2317	5.2052	5.2594	5.3826	5.3097	5.2514	5.2735	5.2574	5.1751	5.3469	5.3597	5.4122	5.3903	5.1394	5.3044	5.387	5.3212	5.1402	5.1627	5.2465	5.345	5.3227	5.2635	5.3648	5.2571	5.1856	5.2975	5.4672
249	ILMN_1652580	7.0306	6.5006	7.6867	8.2589	7.5036	7.5735	6.943	8.0914	7.7665	8.1237	8.1811	7.8072	7.895	8.8921	8.3968	7.7262	8.2456	7.8995	7.443	7.5843	7.9268	8.7521	7.5821	8.6823	8.1601	8.6292	7.8443	7.789	8.0714	7.9827	6.8267	7.8087	8.2931	8.005	7.9518	8.1575	7.7166	7.2421	7.6945	8.0155	8.0887	8.1057	7.8748	7.7335	8.2572	8.615	7.6372	8.7854
250	ILMN_1652594	7.9787	7.5045	7.9329	7.3335	7.4127	7.4451	7.7695	7.2394	7.5015	7.6439	7.7546	7.46	7.4334	7.2046	7.5089	7.3967	7.6822	7.2587	7.3525	7.5161	7.6822	8.1681	7.7887	7.2721	7.5548	7.6945	7.9674	7.8712	7.6026	7.8101	8.1791	7.1372	6.8663	7.4312	7.3348	7.2275	7.3177	7.292	7.3462	7.4365	7.4222	7.4982	7.5249	7.4994	7.249	7.4357	7.8388	7.3615
251	ILMN_1652602	6.4981	5.9205	5.9933	5.5901	6.0053	5.7714	5.9378	5.7225	5.5777	6.0347	5.7689	6.2129	5.8026	5.8254	6.0901	5.9365	5.7876	6.1538	6.3679	5.9004	5.8864	7.1108	5.6448	6.2331	5.8814	6.4594	5.994	6.0085	5.8795	6.2238	5.8025	5.9667	5.8372	6.4707	5.7561	5.7417	5.7239	5.8317	6.2919	6.6696	6.477	5.6781	6.1937	5.8419	5.7061	6.0063	6.629	6.1749
252	ILMN_1652609	5.7415	5.7899	5.6909	5.5294	5.2675	5.5555	5.3253	5.5605	5.5467	5.4918	5.4142	5.494	5.3359	5.4884	5.5206	5.4831	5.5485	5.5153	5.4936	5.4181	5.4996	5.3687	5.6184	5.4769	5.5262	5.5201	5.4975	5.5458	5.4619	5.5811	5.354	5.5052	5.6303	5.5873	5.4492	5.6022	5.3818	5.4543	5.5081	5.4314	5.4492	5.5987	5.3894	5.676	5.589	5.7455	5.6152	5.4106
253	ILMN_1652611	5.6793	5.5471	5.7392	5.9675	5.8538	6.2499	5.5708	5.7353	5.9056	5.7533	5.8065	6.0162	5.8884	5.8554	5.7676	5.8878	6.0034	5.7644	5.7745	6.0617	5.6566	5.7203	5.7937	5.7894	5.7017	5.8559	5.6515	5.7562	5.8714	5.4956	5.7104	5.8033	6.2479	5.9686	6.1674	5.8146	5.7511	5.7436	5.8519	5.7906	5.8989	5.7845	5.6161	5.6845	5.8176	5.8868	5.6193	5.9631
254	ILMN_1652631	11.6872	12.0929	9.1734	10.8302	12.3837	11.0632	11.074	11.0028	11.1577	11.4435	10.1469	11.3078	11.695	11.2461	9.4065	10.3096	9.903	11.2018	11.9655	10.627	11.2973	11.4161	11.6499	11.5266	10.2535	12.2335	10.9787	11.2146	10.9787	10.1876	10.9091	12.6842	10.7546	10.8724	11.695	10.4294	11.7906	11.8872	11.5524	10.8619	10.7702	9.8193	12.3244	11.7646	9.5138	11.6013	10.9126	11.8382
255	ILMN_1652646	5.9189	5.7567	5.875	5.7811	5.8852	5.7024	5.66	5.8538	5.8973	5.5833	5.6178	5.7204	5.8973	5.8851	6.1016	5.8747	5.8179	5.64	5.6938	5.8333	5.7219	5.7203	5.648	5.7837	5.7284	5.6699	5.6972	5.8382	5.9623	5.8624	5.5527	5.6184	5.8147	5.7561	5.708	5.7646	5.7085	5.6764	5.7513	5.7195	5.7674	5.6899	5.6557	5.6829	5.791	5.7356	5.5206	5.7061
256	ILMN_1652647	5.7198	6.1591	6.0828	6.2138	6.0597	6.1944	6.3361	6.2125	6.5259	6.4941	6.4607	6.6734	6.897	6.2379	6.078	6.2591	6.24	6.4294	6.6605	6.0644	6.5659	6.4833	6.1395	6.0444	6.0521	6.3255	6.4827	6.4192	6.2178	6.4729	6.6037	6.3571	5.8372	6.0667	6.0375	6.0737	6.1515	6.2536	6.1594	5.9446	6.1329	6.0144	6.3365	5.9687	6.0937	5.9808	6.2569	6.1475
257	ILMN_1652649	5.361	5.7689	5.5113	5.6794	5.5676	5.5845	5.6093	5.6779	5.5547	5.7681	5.6267	5.742	5.5818	5.5455	5.4377	5.5503	5.5331	5.5422	5.543	5.727	5.5086	5.2892	5.4799	5.489	5.3747	5.4218	5.5887	5.8911	5.3953	5.4099	5.4308	5.4686	5.4343	5.5289	5.5748	5.7297	5.6121	5.5818	5.6354	5.445	5.562	5.4835	5.618	5.5629	5.5024	5.6867	5.6605	5.6318
258	ILMN_1652650	6.2719	5.9745	5.8784	5.523	5.6774	5.5273	5.7637	5.8556	6.0293	5.698	6.1279	6.1469	6.7417	7.1253	6.6288	5.9019	5.7637	5.8292	6.6167	6.4119	6.4238	6.9862	5.5343	5.7378	6.039	5.8809	7.0207	5.7311	6.1083	5.7039	7.6774	5.8557	6.4587	6.13	5.7276	5.7177	5.9436	5.87	5.6049	6.3534	5.7781	6.0734	5.9193	6.0352	5.8481	5.6764	5.4243	5.4551
259	ILMN_1652662	6.3826	6.5157	6.1793	6.2112	6.4146	6.3426	6.1851	6.1688	6.1906	6.0526	6.4081	6.2989	6.7538	6.4482	6.4147	6.2937	6.4612	6.5062	6.5078	6.1515	6.4339	6.9789	6.1947	6.4908	6.3202	6.3318	6.2237	6.3536	6.3229	6.146	6.1798	6.3273	6.2933	6.2913	6.1881	6.2059	6.072	5.9694	6.0987	6.1784	6.0217	6.2863	6.3076	6.352	6.0379	6.701	6.4342	6.6087
260	ILMN_1652677	7.3947	7.4614	6.1175	5.566	6.3366	5.5087	5.6078	5.6875	5.8393	7.2837	5.8305	5.5287	5.912	7.2712	7.5666	5.5351	7.6694	5.9095	6.1463	7.573	5.8324	8.0066	5.9028	6.9781	5.6681	6.5889	7.0671	5.801	6.4056	6.5115	6.6961	7.4538	5.6631	8.0143	7.6448	5.7736	5.7161	5.8856	5.4142	7.7872	5.5272	5.6762	6.79	5.7709	5.4723	5.9564	6.2742	6.4286
261	ILMN_1652687	5.8389	5.7221	5.7336	5.7893	5.6972	5.5045	6.0827	5.5752	5.4589	5.6573	5.7454	5.7468	5.6125	5.5118	5.522	5.8382	5.6451	5.612	5.8468	5.829	5.8123	5.2024	5.7274	6.0056	5.6525	6.1072	5.7132	5.6518	5.6385	5.7659	5.4845	5.4086	5.4802	5.7064	5.8128	5.5787	5.7065	5.603	5.5198	5.9245	5.7841	5.6762	5.6311	6.165	5.6733	5.9992	6.1508	5.6522
262	ILMN_1652693	5.264	5.1591	5.2288	5.3007	5.3543	5.3743	5.3146	5.3331	5.3664	5.3223	5.277	5.3756	5.2918	5.2438	5.2787	5.3883	5.3671	5.2959	5.2817	5.3887	5.2504	5.3442	5.2684	5.397	5.4009	5.3488	5.2388	5.313	5.5207	5.4391	5.3464	5.2519	5.476	5.3304	5.3991	5.2862	5.3586	5.1446	5.2689	5.4086	5.2627	5.3227	5.3245	5.4871	5.3888	5.3457	5.1127	5.1933
263	ILMN_1652694	5.5765	5.6373	5.5731	5.796	5.5298	5.5582	5.5625	5.5767	5.5266	5.725	5.4888	5.4927	5.6317	5.5739	5.454	5.8444	5.6776	5.5887	5.6272	5.5693	5.5616	5.5697	5.991	5.6401	5.6299	5.3028	5.5639	5.7889	5.5124	5.3691	5.3396	5.587	5.5822	5.7134	5.889	5.5194	5.6203	5.8975	5.4802	5.6234	5.4332	5.6643	5.559	5.5361	5.594	5.7435	5.7557	5.6252
264	ILMN_1652715	5.2155	5.2795	5.1525	5.2404	5.2996	5.2901	5.3396	5.2183	5.2666	5.4238	5.288	5.2817	5.1662	5.2525	5.213	5.1707	5.3092	5.1679	5.1777	5.3157	5.4678	5.5401	5.1916	5.3618	5.4206	5.4049	5.4881	5.3543	5.4181	5.8043	5.4349	5.2019	5.2803	5.3304	5.0132	5.3785	5.2851	5.3378	5.1396	5.4108	5.2227	5.1508	5.2088	5.4537	4.9599	5.2899	5.5206	5.1847
265	ILMN_1652716	6.4984	6.3112	6.4729	5.4588	5.7916	5.3336	5.5678	5.5332	5.5323	5.7333	5.5375	5.5024	5.6702	5.7378	5.9113	5.451	5.7621	5.5205	5.4411	5.621	5.9281	5.9896	6.0096	6.331	5.7675	5.9294	5.8468	5.8043	5.4811	6.5308	5.8621	5.778	6.6655	6.2275	5.8404	5.756	6.1644	5.866	6.196	6.1682	6.3347	5.5987	5.9389	6.0004	6.2237	5.8668	6.4742	5.7128
266	ILMN_1652719	5.4484	5.5131	5.6351	5.5294	5.8096	5.5216	5.7243	5.6553	5.8764	5.7712	5.6662	5.6279	5.4916	5.5894	5.6654	5.6432	5.5147	5.8129	5.7382	5.6003	5.7195	5.7629	5.6884	5.9627	5.7545	5.3796	5.701	5.8882	6.0051	5.8296	5.7306	5.7439	5.4565	5.7447	5.7583	5.6184	5.7026	5.7701	5.4907	5.5984	5.7105	5.9936	5.6522	5.8183	5.5272	5.5429	5.6659	5.8475
267	ILMN_1652722	9.2446	9.3972	8.9325	9.1183	9.0072	9.2288	8.906	9.5762	9.3495	9.4223	9.5292	9.3733	9.7281	9.4564	10.0208	9.3021	9.3944	9.4435	8.8821	8.7464	9.0225	7.806	9.2348	10.074	9.5942	9.1327	9.6168	9.4921	9.3866	9.1966	9.0686	9.0691	10.0964	10.0874	10.2116	10.0902	9.487	9.4494	10.1354	9.7226	8.9578	9.6416	8.9395	8.8113	9.5416	9.2186	9.2393	9.1369
268	ILMN_1652727	5.5974	5.5368	5.5134	5.414	5.4797	5.366	5.4606	5.5439	5.3221	5.4831	5.3298	5.312	5.3484	5.4246	5.4277	5.5034	5.5002	5.5309	5.4014	5.4663	5.8187	5.8073	5.6571	5.6631	5.6413	5.479	5.4483	5.6449	5.3837	5.7389	5.438	5.6781	5.5399	5.6105	5.4432	5.5529	5.5026	5.4802	5.5494	5.5386	5.6205	5.3967	5.523	5.6419	5.3929	5.3428	5.6113	5.5669
269	ILMN_1652729	5.3884	5.6055	5.5351	5.348	5.4143	5.3713	5.3272	5.4725	5.407	5.3204	5.5055	5.3885	5.3935	5.3629	5.4766	5.5764	5.3584	5.2915	5.4411	5.2555	5.5811	5.683	5.3376	5.4833	5.4425	5.372	5.3825	5.4882	5.411	5.3983	5.3968	5.5001	5.6106	5.4533	5.3877	5.3139	5.38	5.2902	5.3783	5.5984	5.3593	5.3124	5.3726	5.4606	5.443	5.5176	5.5501	5.4125
270	ILMN_1652732	5.2711	5.2656	5.2384	5.3723	5.3388	5.2922	5.3196	5.405	5.262	5.3697	5.153	5.3487	5.307	5.2412	5.2967	5.1678	5.2187	5.2341	5.3159	5.2795	5.3726	5.5006	5.436	5.4668	5.291	5.4147	5.3007	5.2972	5.3567	5.4016	5.2716	5.3035	5.4297	5.4432	5.4718	5.3474	5.4595	5.5107	5.4655	5.3391	5.398	5.4064	5.1365	5.2952	5.3581	5.7027	5.1895	5.7434
271	ILMN_1652735	7.7561	7.3998	8.0898	7.075	7.315	7.3946	7.3454	7.2744	6.7561	7.5888	7.3535	7.2967	6.7243	7.2246	6.8043	7.1061	7.3765	6.8445	6.5447	6.7023	7.3056	6.7925	7.431	6.7012	7.339	6.9477	7.0974	6.8757	7.4933	7.4262	7.0481	7.1068	6.2201	6.9081	6.2908	6.5598	6.9969	6.5433	6.8056	7.1364	6.8428	7.085	6.8597	7.0958	6.9302	6.6177	7.1927	6.9805
272	ILMN_1652736	7.6941	7.2719	7.2879	7.2346	7.9595	6.8999	7.1685	7.3184	7.0549	6.9998	7.4606	6.8867	7.012	7.1702	7.5239	7.7169	7.2973	6.7987	7.1291	7.1874	7.0423	7.0378	7.8736	6.9594	7.7651	7.8306	7.8064	7.2899	6.9186	7.1693	7.4831	7.4293	7.0433	7.3179	7.2068	6.9851	7.3016	7.6371	7.2488	7.1598	7.2575	7.527	7.7237	7.2487	7.1258	6.5953	6.904	7.0381
273	ILMN_1652740	5.6453	5.651	5.6437	6.0322	5.679	5.6148	5.6751	5.9036	5.6404	5.6742	5.5543	5.7635	5.7956	5.7217	5.8328	5.6951	5.5679	5.8485	5.7095	5.7977	5.6988	5.5345	5.5536	5.6275	5.6853	5.6086	5.5801	5.8043	5.6318	5.7423	5.7062	5.486	5.6451	5.821	5.737	5.8761	5.729	5.7058	5.8028	5.4942	5.821	5.6879	5.5525	5.799	5.7657	5.8789	5.4225	5.8223
274	ILMN_1652745	5.5871	5.4757	5.5201	5.6977	5.5612	5.6537	5.7324	5.5316	5.5836	5.7179	5.6662	5.4982	5.6833	5.6616	5.4987	5.5691	6.2025	5.4603	5.5694	5.4986	5.2803	5.5383	5.5235	5.7345	5.4837	5.3549	5.5313	5.6954	5.6452	5.4425	5.6654	5.6444	5.8119	5.5773	5.6267	5.6022	5.7642	5.7617	5.434	5.3973	5.3295	5.7637	5.6071	5.5043	5.6438	5.5895	5.5886	5.5688
275	ILMN_1652749	7.7323	7.4578	7.1636	7.379	6.8962	7.7565	7.2711	7.1795	7.5029	8.0607	7.4235	7.4733	7.7183	7.4258	8.9225	7.0465	7.1597	7.3926	7.6848	7.8366	7.7873	8.6363	7.5734	8.7183	7.4751	9.2732	7.7503	8.4325	7.7235	8.0192	8.0051	7.1843	8.0542	8.2222	8.6645	7.6127	7.8026	7.4574	8.1741	8.4212	8.2999	7.629	7.5857	7.9625	7.5935	8.5229	8.3589	7.9405
276	ILMN_1652753	8.2271	8.301	8.8342	8.3142	8.3781	8.1575	9.0364	8.7919	8.3996	8.626	8.8326	8.7156	7.3876	7.9359	8.0724	8.6605	9.2024	8.2406	8.2385	8.687	7.8599	6.037	8.6885	8.2136	8.1053	7.8672	8.04	8.3135	8.3945	7.5768	8.1257	8.2321	7.9351	8.1254	7.1376	8.8306	8.2955	8.2406	7.9371	7.8061	7.9295	8.7854	8.5942	8.8765	9.0508	8.4147	8.826	8.5857
277	ILMN_1652754	11.1703	10.7404	11.6281	11.372	10.9595	11.3049	11.7689	11.7279	11.7069	11.8955	11.6853	10.7404	10.554	11.096	11.347	11.6836	12.0024	11.6553	11.5732	11.1688	11.1823	12.7435	11.3577	11.6444	11.5909	11.7376	11.394	11.7906	11.6799	11.7049	11.0885	10.4138	11.5715	11.9111	11.445	11.5626	11.4883	10.9365	11.2638	11.5207	11.9133	11.8592	11.0808	11.6649	11.9111	11.9569	12.5677	11.0659
278	ILMN_1652762	8.4339	8.1159	8.5471	7.9843	7.9969	7.2437	7.5187	8.1925	7.7239	7.6846	8.044	7.408	7.4795	7.9323	8.278	7.9421	8.5135	7.7082	8.4924	8.8172	7.7293	8.7775	7.9163	7.9468	8.0556	8.0414	7.8097	8.9117	8.6752	8.433	8.48	7.2307	7.2159	7.9475	8.238	7.4734	7.467	6.9983	7.3604	8.5149	8.1284	8.315	7.637	7.5716	7.9707	7.9971	8.0738	8.1505
279	ILMN_1652763	6.3273	6.5931	6.13	6.5029	6.6504	6.525	6.4431	6.3294	6.5916	6.2049	6.1824	6.5309	6.3602	6.2101	6.5865	6.2815	6.3492	6.722	6.0252	6.1764	6.751	7.2557	6.5293	6.9989	6.2062	6.4063	6.3379	6.7623	6.1345	6.5565	6.598	6.5171	6.6457	6.4185	6.5852	6.0675	6.6698	6.4999	6.2638	6.378	6.4387	6.2286	6.4391	6.2878	6.4668	6.8015	6.1072	6.2672
280	ILMN_1652768	14.4264	14.359	14.5221	14.2782	14.4449	14.4381	14.5489	14.2872	14.4264	14.4822	14.3712	14.2961	14.2509	14.2688	14.3756	14.3364	14.3437	14.1587	14.4997	14.3224	14.3515	14.4655	14.3292	14.3059	14.3027	14.4211	14.3224	14.3364	14.3989	14.3292	14.2179	14.2782	14.359	14.4211	14.284	14.3892	14.2688	14.3398	14.263	14.1587	14.2019	14.3059	14.3191	14.3292	14.284	14.3474	14.2597	14.4517
281	ILMN_1652777	6.0596	6.8791	6.3095	5.9976	6.4578	5.9938	5.9637	5.8343	6.1065	6.081	6.013	5.9111	6.662	6.2248	6.1654	6.0495	5.9824	5.7965	7.0415	6.1371	6.2811	6.1346	6.0072	6.3515	6.4883	7.0875	6.2038	6.1087	6.1521	6.6818	6.0637	5.787	6.3885	6.0006	6.2748	5.6868	6.3839	6.7364	5.705	6.146	6.5991	5.6899	6.2772	6.0409	5.7554	6.7469	6.2721	6.509
282	ILMN_1652780	5.5475	5.6439	5.4512	5.6162	5.8395	5.561	5.6751	5.7021	5.7121	5.6642	5.5301	5.7944	5.6125	5.6601	6.0804	5.7584	5.6289	5.6432	5.6833	5.829	5.5117	5.4506	5.5555	5.5034	5.5442	5.6342	5.5904	5.711	5.6252	5.4923	5.5649	5.6764	5.6839	5.5536	5.7706	5.4849	5.6455	5.5859	5.9146	5.7216	5.625	5.5081	5.7196	5.9298	5.6326	5.8287	5.5012	5.6028
283	ILMN_1652787	9.5155	10.2208	9.6655	8.4602	9.9787	8.4648	8.2412	8.6163	8.8233	8.5404	8.5951	8.6939	9.2939	8.1328	8.2435	8.3048	7.803	8.9602	8.8573	8.2626	8.4525	9.8676	9.0601	7.9409	8.6115	8.4066	8.3894	7.9851	8.7173	9.0416	8.6653	8.9136	9.4946	7.6273	8.4937	8.3218	8.6974	9.07	8.4437	9.2205	8.4861	8.463	9.4191	8.4395	8.2431	8.1601	8.0381	8.8218
284	ILMN_1652790	6.7003	6.3517	7.7572	6.5197	6.9847	6.252	7.0074	6.562	7.19	6.5358	6.5457	6.8837	6.4701	6.7613	6.2169	7.5195	6.7072	6.3125	6.1808	6.6933	6.2958	6.0239	6.5491	6.558	7.6576	6.4274	7.4406	6.522	6.8111	8.1023	7.4657	6.99	5.785	6.0544	6.739	6.5418	7.2648	6.8735	7.7836	6.9016	6.7225	6.0656	6.6516	6.7867	7.6547	6.8436	6.8802	6.6242
285	ILMN_1652797	5.6454	5.9611	5.3718	5.3904	5.3154	5.5734	5.4948	5.391	5.6864	5.5213	5.3739	5.8128	5.587	5.433	5.3525	5.2427	5.2789	6.4948	5.3921	5.3803	5.7146	5.4185	5.4918	5.2732	5.1783	5.5639	7.7919	5.5079	5.3452	6.882	5.1589	6.2532	5.5538	5.3163	5.6368	5.3542	5.9204	6.3479	5.2368	5.3391	5.8843	5.7347	6.3782	5.797	5.6326	5.4159	7.3503	6.4367
286	ILMN_1652806	8.4496	8.7113	8.9913	8.9393	8.9039	8.9566	8.6768	9.0109	8.8723	8.6545	8.7458	9.4239	8.7728	9.0707	8.371	9.067	8.8631	8.7527	8.3163	8.3767	9.0212	6.5784	9.0364	8.1992	9.3306	7.9248	8.9047	9.0445	8.921	8.8783	8.6273	9.4815	7.5934	8.2913	8.296	9.0303	8.5431	9.0162	8.3894	8.5455	8.6905	8.6775	8.9286	8.7999	8.7798	8.8761	8.7057	8.8324
287	ILMN_1652807	5.7654	5.9498	5.848	5.7103	5.6734	5.6381	5.5861	5.7208	5.7716	5.8246	5.7415	5.6029	5.813	5.861	5.8437	5.7993	5.7412	5.823	5.6129	5.843	5.6673	5.8395	5.5253	5.7549	5.7231	5.824	5.7672	5.7439	5.8194	5.6805	5.7089	5.5952	5.8546	5.5169	5.7647	5.6184	5.7364	5.9017	5.8982	5.7646	5.6159	5.6063	5.6661	5.5752	5.6989	5.5571	5.8538	5.4236
288	ILMN_1652819	6.1096	6.1347	6.3868	6.4661	6.4466	6.4259	6.2003	6.2923	6.2744	6.4823	6.4607	6.4875	5.9533	6.2648	6.0357	6.0711	6.615	6.2112	6.2404	6.228	6.5524	6.8227	6.3994	6.3432	6.2	6.6528	6.3478	6.2535	5.9191	5.9356	5.7076	6.457	6.4875	6.8746	6.621	6.5181	6.2155	6.5788	6.6139	6.446	6.5976	6.5145	6.5805	6.2509	6.1731	6.5627	6.4809	6.3715
289	ILMN_1652825	9.0476	8.6895	6.5418	8.3205	8.7181	7.7174	6.5663	7.3422	7.8747	6.1855	8.1363	8.4735	11.037	9.7553	8.4572	7.4882	6.693	7.226	9.9565	8.5855	7.8608	8.5397	7.6613	6.4736	8.5699	7.9272	9.761	6.9169	8.8371	6.9962	9.2288	9.6691	7.8488	6.6342	7.8456	7.2344	7.8041	9.9987	8.3467	8.0555	7.1291	7.4522	9.222	6.8063	7.0271	8.6921	6.4367	9.1562
290	ILMN_1652826	5.7267	5.7502	5.9126	6.025	5.8955	5.6115	5.9143	5.5545	5.6864	6.2198	5.7842	5.6829	5.7235	5.5502	5.6909	5.8718	5.9472	5.7436	5.5493	5.7962	5.8367	5.7132	6.1507	6.2388	5.8114	6.0872	5.8447	5.926	5.4467	5.854	5.6942	5.7617	5.9403	5.6911	5.6548	5.7114	6.2714	5.7639	5.5979	5.6878	6.0614	6.0104	5.9937	5.7913	6.2641	6.1738	7.1858	5.9648
291	ILMN_1652846	7.3783	7.2052	7.1046	7.2592	7.1338	7.1416	6.9237	7.0021	7.1551	7.603	7.2617	7.0438	6.8342	7.5464	7.3	7.1152	7.52	7.3748	6.9716	7.594	7.3685	8.3205	7.1873	7.856	7.0339	7.1781	6.8863	7.0767	6.7769	7.2209	6.6839	6.822	7.0644	7.6164	7.1891	7.5445	6.7538	6.7438	7.0077	6.9673	6.9737	7.3274	7.1591	6.9413	7.2529	7.3434	7.7052	6.9015
292	ILMN_1652852	5.6354	5.7719	5.7855	5.8815	5.5651	6.0232	5.8404	5.9018	5.9484	5.8664	5.8463	5.8143	5.7649	5.8425	6.0207	5.9163	5.7876	5.7152	5.6562	5.906	5.7231	5.639	5.7757	5.6751	5.7045	5.8123	5.8253	5.8579	5.6878	5.8972	5.8691	5.8257	5.6398	5.6911	5.7167	5.8914	5.7857	5.836	5.8601	5.6899	5.829	5.8627	5.832	5.8381	5.5782	5.925	5.8916	5.7713
293	ILMN_1652857	5.2087	5.1845	5.2002	5.2017	5.3356	5.2448	5.3568	5.1971	5.3165	5.3281	5.1615	5.1245	5.278	5.3211	5.3124	5.3072	5.2173	5.2288	5.2777	5.3203	5.326	5.4685	5.3032	5.3099	5.2275	5.2323	5.2944	5.344	5.2714	5.2337	5.1256	5.2519	5.3008	5.2992	5.3919	5.2719	5.105	5.1888	5.2393	5.3771	5.4027	5.2838	5.309	5.2665	5.2656	5.2382	5.1895	5.2825
294	ILMN_1652865	5.9957	6.0115	5.9725	6.0193	6.2915	6.3164	6.2051	6.0696	6.0102	5.8819	5.8624	5.7898	6.2179	6.0152	5.7196	6.006	5.8904	5.9115	6.144	6.0631	5.9377	6.1256	6.0781	5.9262	6.1097	6.062	6.069	6.2276	5.6945	6.1644	5.9221	5.991	6.0138	5.851	5.987	5.9573	6.0679	5.9297	6.0065	5.9544	6.1444	6.1477	6.2097	5.8148	6.002	5.8486	5.7111	5.8741
295	ILMN_1652866	5.7502	5.6602	5.6835	5.7566	5.9463	5.8939	5.7849	5.7761	5.7222	5.8425	5.7342	5.8412	5.7779	5.6884	5.7383	5.8958	5.7475	5.8485	5.7417	5.744	5.7565	5.615	5.7338	5.8182	5.6525	5.6646	5.8253	5.6789	5.6669	5.8159	5.8049	5.7667	5.8295	5.9728	5.9083	5.8226	5.795	5.8994	5.8643	5.7128	5.7547	5.7749	5.4981	5.7657	5.6143	5.549	5.709	5.66
296	ILMN_1652872	5.7476	5.6673	5.9228	5.956	5.8737	5.953	5.9159	5.8741	5.9431	5.9025	5.9155	5.8208	5.8465	5.8181	5.8349	6.0933	6.0781	5.8145	5.7515	5.6897	5.8662	5.9562	6.0109	5.8912	5.9373	5.9251	5.9265	6.0911	5.8862	5.9471	5.968	5.9152	5.8666	5.9275	6.0006	5.8874	5.8029	6.0133	5.9678	5.759	6.0433	5.8609	5.8676	5.9377	5.9296	5.7616	5.8898	5.8237
297	ILMN_1652876	5.3795	5.3051	5.5506	5.4648	5.581	5.6489	5.5351	5.391	5.7446	5.666	5.5431	5.7035	5.6681	5.5771	5.5311	5.5985	5.6926	5.5674	5.414	5.4614	5.2532	5.5159	5.5586	5.4852	5.4279	5.6051	5.5052	5.4554	5.5564	5.4836	5.4828	5.5884	5.2049	5.5025	5.5109	5.5572	5.3693	5.395	5.4953	5.3543	5.5757	5.6201	5.4183	5.5714	5.5237	5.5801	5.5501	5.4236
298	ILMN_1652888	5.7843	5.8797	5.7243	6.0868	5.9895	5.7747	5.936	5.8289	5.9005	5.9067	5.8138	5.9427	5.8858	6.0922	6.0881	5.8534	5.7859	5.7436	5.8449	5.829	5.8166	6.0561	5.9436	5.7549	5.9652	5.7602	5.8552	5.7921	5.8143	5.5966	5.9014	5.7881	5.7901	5.8629	6.1729	5.9893	5.7472	6.4731	6.2982	6.0203	6.0629	5.9708	6.0131	6.0273	5.9296	6.1798	5.7496	6.2847
299	ILMN_1652906	8.795	8.6737	7.5792	7.8633	7.8118	8.3845	7.9417	7.7901	8.8084	7.8841	8.3171	7.8408	9.582	8.3385	8.6278	7.5549	9.8638	8.3455	8.8467	7.1197	8.4407	8.9947	7.9725	9.0324	7.8555	8.5977	8.1556	8.1615	8.4604	8.4816	7.2475	8.785	8.2314	9.3266	9.4163	9.1426	7.4071	8.8879	8.0823	7.8394	7.4242	8.4441	8.2767	7.7715	7.7258	8.2085	8.0103	7.8591
300	ILMN_1652907	8.2019	8.1242	8.0669	7.8165	7.7167	7.7309	7.8884	7.9634	8.0268	8.0567	8.3062	7.9734	8.4037	7.9432	8.5626	8.2159	8.0109	7.656	7.5162	7.8089	7.7213	6.9815	7.9406	8.2852	8.3611	8.1852	8.2383	8.0073	7.5127	8.0841	7.9313	7.785	8.5416	7.8481	8.5584	8.2064	8.3142	8.4435	8.9795	8.0478	8.2449	8.0519	8.0507	8.1857	8.688	7.886	7.6154	7.5603
301	ILMN_1652913	6.7269	6.1517	7.0919	7.0815	6.5281	6.3439	6.5787	7.2112	7.0613	7.5923	7.4579	7.6261	5.9389	7.1853	6.6599	7.7109	7.3625	7.0171	6.4697	6.8013	6.556	7.4645	6.8143	6.4099	7.0001	6.3028	6.848	6.3007	6.5966	6.8213	6.3393	7.0449	6.7414	6.4838	6.4458	6.8654	6.9223	6.6792	6.2777	6.6866	6.3196	7.1138	6.3629	6.5042	6.9049	6.0407	6.0236	6.6969
302	ILMN_1652918	6.6819	6.4216	6.0444	6.32	6.2218	5.8885	6.0895	6.3294	6.2573	6.0033	6.3639	6.4803	6.9337	6.9001	6.9653	6.2778	6.3622	6.4215	6.6459	6.3241	6.6196	6.6516	6.5267	7.4963	6.6786	7.3732	6.7871	6.8647	6.3946	5.8749	6.6915	6.1372	6.8835	7.1111	6.7784	6.4507	6.118	5.9737	6.6887	6.5088	6.4997	6.4256	6.2507	6.5813	6.221	6.9972	5.8483	6.4634
303	ILMN_1652928	6.2875	5.7403	5.8307	6.5636	5.8833	6.2376	6.2925	6.4734	6.5166	6.5528	6.8149	6.686	5.8951	6.3675	6.2642	6.6875	6.9424	7.1955	6.9351	6.4521	6.8971	6.5805	6.6792	6.4673	6.5969	6.7264	6.4975	6.6975	6.0751	6.0092	6.1848	5.9892	6.2139	6.3901	6.6251	6.942	6.5487	6.1913	6.332	6.1006	6.8939	7.193	6.5971	6.4595	6.5051	7.0583	6.5216	6.2744
304	ILMN_1652929	6.1121	5.6402	5.923	5.9693	5.7497	5.8618	6.072	5.9644	5.8832	6.2796	5.9036	5.7898	5.6408	5.9484	5.6138	6.0823	6.1851	5.8739	6.2303	5.7452	5.889	5.9053	6.1814	5.9486	6.0316	5.9012	6.569	6.3208	6.0177	6.5438	6.1221	6.0587	5.4588	5.7222	5.6778	5.8952	5.9334	5.6516	5.8957	6.3445	6.1026	5.8054	6.1455	5.9614	6.0716	5.8868	6.0726	6.0573
305	ILMN_1652931	5.7108	5.738	5.6969	6.1616	5.8131	6.0427	5.9542	5.8572	5.9502	6.0065	6.1319	5.9507	5.985	5.7002	6.1235	5.9459	5.7621	6.0558	5.8564	5.9778	5.9412	6.0027	5.9073	5.8411	6.1174	5.9567	5.7194	5.9532	5.9723	5.8688	6.1126	6.14	5.9147	5.9384	5.7605	5.8552	5.5716	5.8034	5.7177	5.9544	5.996	5.8503	6.1753	6.0214	5.8138	5.8913	5.8827	5.747
306	ILMN_1652938	5.6037	5.4038	5.5766	5.8066	5.5298	5.6237	5.7453	5.6875	5.6451	5.6555	5.5793	5.6311	5.6408	5.7157	5.6732	5.6324	5.6092	5.4821	5.4906	5.5725	5.5767	5.4368	5.5817	5.4526	5.7313	5.6397	5.633	5.5699	5.6759	5.9044	5.6123	5.8402	5.6106	5.6602	5.645	5.7715	5.583	5.6176	5.6927	5.6088	5.6378	5.8902	5.4868	5.5417	5.5468	5.5895	5.4779	5.5498
307	ILMN_1652939	5.6601	5.7082	5.6971	5.8629	5.7936	5.6976	5.4504	5.7303	5.6812	5.725	5.6051	5.5287	5.6932	5.8274	5.7468	5.779	5.7807	5.9506	5.9578	5.6502	5.8985	5.9453	6.064	5.9005	5.7993	6.3456	5.7295	5.9291	6.0483	5.8246	6.1385	5.9186	5.5495	5.8147	6.1248	6.0337	5.8627	5.9871	5.7849	6.0503	5.5757	5.7347	5.5975	5.6074	5.7786	5.8607	5.865	5.5217
308	ILMN_1652940	5.7513	5.4985	5.7176	5.6794	5.6422	5.7008	5.7099	5.6617	5.7121	5.8194	5.5811	5.6265	5.7197	5.7175	5.6078	5.6782	5.7522	5.5979	5.5677	5.7466	5.766	5.639	5.4319	5.7424	5.5475	5.7422	5.4123	5.7798	5.6619	5.5845	5.6954	5.5725	5.7927	5.7584	5.8282	5.8635	5.749	5.6807	5.7625	5.8387	5.7781	5.7916	5.7005	5.6182	5.5815	5.9273	5.8779	5.544
309	ILMN_1652946	5.6284	5.569	5.6846	5.8506	5.6574	5.7103	5.6783	5.7689	5.702	5.7197	5.7144	5.6265	5.9031	5.8348	5.8478	5.6236	5.683	5.8073	5.837	5.7911	5.7737	5.7241	5.4743	5.7424	5.6413	5.7397	5.7837	5.7533	5.7508	5.6885	5.7062	5.7408	5.6376	5.7222	5.9065	5.6367	5.6162	5.6951	5.6524	5.7806	5.6488	5.6008	5.7094	5.7433	5.6814	5.5725	5.8884	5.6738
310	ILMN_1652952	5.6039	5.2604	5.5092	5.5039	5.4251	5.5708	5.5582	5.4971	5.6319	5.5384	5.5609	5.5176	5.4218	5.5411	5.8595	5.4612	5.3029	5.4727	5.5149	5.4602	5.3833	5.4748	5.5501	5.4956	5.6315	5.4377	5.5656	5.6055	5.3023	5.4762	5.443	5.4252	5.6329	5.6801	5.4879	5.5405	5.3693	5.6535	5.4297	5.5646	5.5138	5.4342	5.5678	5.3142	5.3483	5.5022	5.3624	5.3448
311	ILMN_1652955	13.1479	13.0216	13.0044	13.2423	13.1036	13.071	13.2636	13.2095	13.2822	13.141	13.4918	13.1517	13.3584	13.2893	13.522	13.3332	13.3514	13.2858	13.3408	13.3078	13.1809	11.691	13.0459	13.1879	13.1185	12.8559	13.0999	13.2636	12.979	13.0216	13.2312	12.5991	13.6262	13.2496	13.5741	13.1702	13.0999	13.253	13.4545	13.2312	13.0044	13.2423	13.0925	12.969	13.4324	13.0999	12.8592	12.7302
312	ILMN_1652959	5.7081	5.5643	5.3247	5.6779	5.8147	5.7499	5.8256	5.7557	5.8273	5.8406	5.6161	5.6492	5.8306	5.6935	5.7468	5.8085	5.6351	5.7784	5.7515	5.826	5.7027	5.5288	5.7452	5.7595	5.7529	5.7173	5.7156	5.6009	5.6434	5.6526	5.6694	5.7765	5.6081	5.7584	5.6472	5.6827	5.5664	5.815	5.6803	5.5861	5.6399	5.6398	5.5299	5.5295	5.6199	5.6395	5.6952	5.6616
313	ILMN_1652963	5.5505	5.2902	5.4793	5.4988	5.361	5.5817	5.399	5.5012	5.5762	5.5067	5.3481	5.4186	5.5009	5.5033	5.5171	5.555	5.4371	5.5887	5.4245	5.4775	5.2532	5.4685	5.3491	5.4123	5.1832	5.3832	5.3315	5.4815	5.3061	5.5538	5.2985	5.3878	5.5084	5.484	5.4836	5.4204	5.4904	5.4843	5.4425	5.3859	5.2909	5.3385	5.4183	5.5275	5.4061	5.479	5.5166	5.5137
314	ILMN_1652967	5.675	5.6523	5.7975	5.7393	5.6702	5.6655	5.7535	5.6474	5.8887	5.6712	5.632	5.8158	5.7672	5.8027	6.0076	5.7015	5.7209	5.7152	5.6678	5.7612	5.4218	5.4705	5.5501	5.7345	5.4407	5.8879	5.5364	5.4942	5.6434	5.5467	5.7089	5.6635	5.7492	5.6954	5.6122	5.6804	5.5239	5.5213	6.0042	5.6088	5.6378	5.5764	5.7675	5.6524	5.5432	5.6219	5.6931	5.6354
315	ILMN_1652975	5.8532	5.6381	5.6014	6.1616	5.5543	5.5679	5.5537	5.5133	5.5485	5.6309	5.7251	5.5218	7.117	5.6616	5.8257	5.5253	5.5485	5.5823	5.7279	5.6897	5.5117	5.7203	5.5978	5.6958	5.7718	5.7505	5.5313	5.5309	5.5474	5.5218	5.5452	5.547	5.7395	5.3552	6.3248	5.4735	5.5045	5.418	5.4933	5.4021	5.3545	5.432	5.4285	5.3861	5.4701	5.586	5.3708	5.293
316	ILMN_1652989	8.632	8.302	9.2905	8.9865	8.4702	8.6251	8.4611	8.7763	8.1291	8.8858	8.7067	8.5901	7.6883	8.5769	8.1182	8.832	8.9246	8.0866	8.2655	8.7094	8.6515	6.6491	9.113	7.9856	8.3964	8.2855	8.4578	7.9869	8.5269	8.2601	8.4945	8.8243	8.1767	8.0565	8.4242	8.9242	8.9961	8.4798	8.4449	8.3962	8.8318	8.4446	8.2512	8.9109	8.8604	7.7319	9.0903	8.6086
317	ILMN_1652992	5.3134	5.4117	5.3644	5.3827	5.4063	5.376	5.4633	5.364	5.3242	5.2199	5.4069	5.4279	5.3252	5.3726	5.3281	5.391	5.274	5.3713	5.4686	5.5848	5.3814	5.3687	5.4411	5.5168	5.3317	5.2185	5.7574	5.3257	5.4142	5.4956	5.5213	5.1956	5.5748	5.5536	5.2628	5.3807	5.4001	5.3862	5.3539	5.5151	5.236	5.2997	5.5368	5.2252	5.4741	5.4825	5.5557	5.2976
318	ILMN_1652998	5.6379	5.5336	5.4121	5.2837	5.2715	6.6934	5.4476	5.3025	5.579	5.5198	5.4991	5.5895	5.3735	5.4807	5.401	5.4152	5.3687	5.3732	5.3493	5.3444	5.4512	5.6522	5.509	5.5034	5.6525	5.4147	5.5887	6.0684	5.6499	6.1321	5.4584	5.8413	8.0272	5.3417	5.428	5.9325	5.8251	5.8073	5.4406	5.7173	5.735	5.2296	5.6733	5.6964	5.3449	5.4427	5.5842	5.4204
319	ILMN_1653001	8.4731	7.2389	8.1972	6.32	6.0727	6.4004	7.3366	7.4939	6.0004	5.8228	7.1841	6.869	5.664	7.0193	8.1694	7.3272	7.3866	6.1538	6.7145	6.5803	5.8435	7.0447	8.2543	8.0265	7.3727	7.9283	5.9454	6.8818	6.8266	8.3637	7.1611	5.8958	5.8742	8.7355	7.356	7.154	7.5397	6.0075	6.1156	5.7806	7.7754	7.3514	5.743	8.8435	7.5264	8.4071	6.921	6.8368
320	ILMN_1653006	5.8958	5.9256	6.1123	5.8716	6.2218	6.8226	9.18	6.404	6.1955	5.8493	6.9039	6.2048	6.2738	6.0555	5.8478	6.6949	7.3996	6.1633	5.919	6.4119	6.0456	5.8505	6.1215	7.7303	6.9823	5.8532	6.2188	6.0196	5.834	5.9189	5.7985	5.8829	6.1821	6.257	6.3214	6.2433	7.0122	6.13	6.332	8.0143	7.005	6.0721	6.0699	7.4143	6.4218	5.7517	6.0989	6.1435
321	ILMN_1653026	10.2166	12.5218	12.1033	11.611	11.6153	11.6744	11.2318	11.9655	11.8432	10.8912	11.9745	12.4064	12.7302	11.5979	11.5766	11.6153	11.7865	11.958	11.7262	11.2046	12.352	11.7786	11.6929	11.7262	11.73	11.6929	11.4976	10.9976	10.8936	11.0861	11.1784	11.8234	11.3151	10.5074	11.4193	12.3384	12.0739	13.0999	10.8971	11.8614	11.8979	11.9461	12.3273	11.1632	12.1104	10.5822	9.2819	12.7736
322	ILMN_1653028	5.7928	5.9542	5.8171	5.4812	5.7214	5.5777	5.4547	5.4725	5.624	5.7647	5.6443	5.6222	5.5588	5.7283	5.7128	5.7445	5.5786	5.6638	5.5277	5.6398	5.5601	5.8471	5.6686	5.7865	5.6554	5.9899	5.664	5.7812	5.6129	5.6868	5.8065	5.9942	5.5059	5.3954	5.4818	5.3785	5.6203	5.9675	5.4183	6.0327	5.571	5.5254	5.523	5.4496	5.5782	5.504	5.6817	5.8558
323	ILMN_1653033	5.6965	5.6345	5.6343	5.7992	5.8572	5.8559	5.8862	5.7208	5.6334	5.9149	5.7689	5.78	5.6851	5.8708	5.8861	5.6324	5.7043	5.8308	5.8171	5.8104	5.9583	5.658	5.8166	5.7792	5.838	5.6715	5.735	5.8057	5.8862	5.8296	5.6996	5.571	5.6398	5.9298	6.0509	5.8064	5.8175	5.8464	5.6207	5.7027	5.7245	5.7217	5.6987	5.7742	5.9853	5.9011	5.9846	5.9697
324	ILMN_1653040	5.8432	5.8417	5.9308	5.8984	5.7775	6.0721	6.1884	6.099	6.0146	5.9633	5.8229	5.9525	5.9564	6.115	5.904	5.9242	5.8644	5.8876	6.0658	5.9088	5.7647	5.7469	5.729	5.8629	5.7889	5.5974	5.7439	5.7031	6.0004	5.7389	5.6996	5.7342	6.0383	5.7697	5.7167	5.767	5.662	5.7701	5.6354	6.2743	5.6619	5.756	5.7995	5.6162	5.7193	5.7277	5.9221	5.658
325	ILMN_1653042	6.1986	5.8497	5.7286	5.5373	6.5314	6.9764	6.0908	5.6795	6.6192	6.3026	5.6969	5.6976	5.9872	6.4316	5.7628	6.0251	5.9488	6.1238	5.7001	6.8656	6.4085	6.3262	6.1343	6.9204	5.6586	6.937	6.1834	6.2414	5.6543	6.128	5.5879	5.6607	6.2294	7.2369	5.8576	6.4975	6.1515	6.0432	7.7878	6.6508	5.9993	5.9708	5.9506	6.2057	5.4399	6.423	7.1063	6.3416
326	ILMN_1653055	5.6526	5.7535	5.6198	5.4113	5.405	5.4801	5.4719	5.5041	5.4521	5.4345	5.5703	5.5642	5.3603	5.4599	5.4393	5.4694	5.6289	5.4632	5.651	5.5957	5.4027	5.6408	5.7186	5.359	5.5807	5.6672	5.5179	5.5966	5.6351	5.448	5.2776	5.5069	5.5748	5.5797	5.4119	5.4647	5.4809	5.3887	5.6462	5.4249	5.2439	5.3731	5.5146	5.4695	5.7061	5.2844	5.4896	5.3294
327	ILMN_1653073	5.4876	5.5081	5.3098	5.5401	5.55	5.6424	5.4431	5.4697	5.6102	5.575	5.451	5.5062	5.604	5.6281	5.5077	5.7522	5.5606	5.4645	5.6208	5.463	5.5841	5.6111	5.3564	5.4065	5.5599	5.428	5.5719	5.5869	5.4678	5.3767	5.4467	5.5149	5.728	5.3304	5.4352	5.495	5.339	5.4051	5.6275	5.5901	5.6355	5.4183	5.4348	5.6143	5.7554	5.3796	5.686	5.5688
328	ILMN_1653092	5.6341	5.4643	5.6217	5.7408	5.7987	5.8352	5.6189	5.5705	5.5518	5.5095	5.5793	5.6433	5.5913	5.7139	5.6398	5.666	5.7673	5.5947	5.6431	5.7962	5.6498	5.5741	5.6686	5.6308	5.6569	5.6189	5.7035	5.5664	5.7442	5.5391	5.5813	5.5642	5.832	5.5403	5.5449	5.4872	5.4844	5.4091	5.6888	5.461	5.6046	5.6564	5.5525	5.6256	5.5815	5.7595	5.5908	5.5002
329	ILMN_1653098	5.5904	5.6326	5.7009	5.6827	5.6925	5.7008	5.8374	5.7689	5.7361	5.9085	5.7107	5.6192	5.8351	5.6832	5.9472	5.7474	5.6215	5.5561	5.7295	5.7676	5.6361	5.5841	5.43	5.6736	5.6947	5.5809	5.7253	5.8612	5.7286	5.8833	5.5168	5.6081	5.3246	5.4053	5.6267	5.559	5.5159	5.6807	5.7225	5.6619	5.8028	5.8091	5.6574	5.8484	5.7586	5.7027	5.6193	5.7112
330	ILMN_1653103	5.5639	5.5376	5.539	5.7768	5.7693	5.7499	5.8025	5.6808	5.602	5.6276	5.5683	5.6339	5.4688	5.6985	5.4974	5.4631	5.6138	5.5606	5.4672	5.4681	5.4378	5.599	5.4971	5.7911	5.5955	5.5974	5.4782	5.5765	5.5632	5.4099	5.5632	5.5537	5.7347	5.8364	5.6329	5.5743	5.6475	5.6681	5.7072	5.4543	5.5251	5.3989	5.496	5.7311	5.7768	5.5312	5.8846	5.8647
331	ILMN_1653115	10.3585	10.1337	11.1383	10.5228	11.0489	10.882	10.8936	10.5932	10.5693	10.9416	10.9256	10.9565	10.889	11.0834	10.7868	10.8736	10.8831	10.8385	10.5963	10.8313	10.7879	11.2623	10.8924	10.7714	11.0727	11.7806	10.7835	10.9148	10.8777	10.695	10.3992	10.4564	10.3442	11.0566	10.9207	11.1248	11.0502	10.7601	10.5631	10.3294	11.2146	11.1771	10.8513	11.3376	10.5943	11.27	11.1893	11.3484
332	ILMN_1653120	5.4508	5.4205	5.511	5.3122	5.3955	5.3118	5.3236	5.35	5.3368	5.2956	5.3796	5.5314	5.3955	5.3494	5.4719	5.361	5.5116	5.2703	5.3031	5.4711	5.5963	5.6755	5.5536	5.7099	5.6006	5.2852	5.4107	5.344	5.5745	5.2499	5.4986	5.5693	5.3195	5.6203	5.4777	6.0418	5.4904	5.54	5.7964	5.452	5.6726	5.7478	5.6987	5.8533	6.1275	5.7517	5.7048	5.8409
333	ILMN_1653125	6.8346	5.8469	5.482	5.4626	5.859	5.4321	5.5988	5.4144	5.6207	6.1892	5.389	5.7007	6.1127	5.9438	6.6852	6.6097	5.4094	5.9671	6.396	5.883	6.6767	7.6213	5.7639	6.2574	5.8098	5.9973	6.4006	7.1266	5.9439	7.9406	7.5317	6.2415	5.5562	6.9212	5.5792	5.4629	6.2249	5.9381	6.1156	6.9412	5.5441	5.6879	6.264	6.1143	5.5116	7.0633	6.5371	6.0092
334	ILMN_1653129	7.2864	7.6447	8.1953	7.5916	7.6585	7.3132	7.1793	7.5939	7.8462	7.6961	7.3409	7.6077	7.4135	7.7709	7.0477	7.5881	7.6634	7.6083	7.5674	7.5657	7.5301	7.2182	7.4766	7.5554	7.3246	7.4985	7.6363	7.2724	7.7734	7.6022	7.1443	7.8822	7.3253	7.3015	7.5449	7.9117	7.6999	7.5913	7.5524	6.8381	7.3172	7.461	7.6221	7.2587	7.4918	6.9779	7.3243	7.7551
335	ILMN_1653133	5.7694	5.9554	5.7102	5.7566	5.8019	5.7572	5.8649	5.8741	5.5073	5.8046	5.5895	5.645	5.7935	5.9349	5.8825	5.7337	5.7972	6.1658	5.7175	5.6549	5.443	5.6716	5.7866	5.4625	5.6901	5.8818	5.7323	5.5458	5.7299	5.7859	5.7763	5.6108	5.9171	5.7134	5.6511	6.2196	5.7915	5.9317	5.5327	5.8612	5.7819	5.7347	5.8286	5.7798	5.605	5.819	5.8595	5.4818
336	ILMN_1653134	7.8452	7.7676	8.8133	8.2375	8.4066	7.7195	7.4128	7.8178	7.5565	7.7594	7.5663	7.3984	7.9321	7.334	7.0101	7.7377	7.3893	7.0368	7.1873	7.9483	7.4632	7.4527	7.7042	7.628	7.7097	7.8332	7.812	7.6294	7.1698	7.8509	8.0284	8.8237	7.4766	6.9596	7.6012	7.4229	7.9648	8.3908	7.7974	7.6098	7.8	7.5966	8.6633	7.9412	7.4104	7.4039	7.6322	8.1327
337	ILMN_1653143	7.3876	7.4157	7.0949	7.0558	7.2418	7.3888	7.0108	7.1689	7.3455	7.0469	7.1401	7.0522	6.7982	7.1018	6.8043	7.1997	7.0775	6.8912	6.5187	7.1783	6.7075	6.2938	7.1547	6.6129	7.2529	6.5257	7.0298	6.9614	6.9353	7.2045	7.4966	6.7575	6.943	6.905	7.2441	7.1414	7.023	6.8546	7.1153	7.0022	6.5701	6.663	6.6289	6.8205	6.7697	6.6538	6.9767	6.7417
338	ILMN_1653146	6.1169	5.9758	6.0451	6.1372	5.9912	6.2499	5.9327	5.8794	5.9464	5.8275	6.013	5.9571	6.0053	5.9461	6.0294	5.9148	6.2573	5.7471	5.944	5.9133	5.9538	5.7845	5.7484	5.7038	5.8512	5.8161	5.7064	6.0331	5.888	5.7562	5.8521	5.9786	6.1852	5.8588	5.9309	5.8894	5.7622	5.6703	5.9462	5.8812	5.6809	5.6879	5.7413	5.8746	5.9068	5.9374	5.9576	5.756
339	ILMN_1653158	5.5303	5.5536	5.6176	5.3598	5.3921	5.461	5.3856	5.2843	5.3351	5.4012	5.2788	5.3349	5.4651	5.4051	5.4427	5.4527	5.4389	5.361	5.4845	5.4791	5.5751	5.3687	5.462	5.3872	5.2986	5.2552	5.3551	5.4105	5.2589	5.1988	5.4614	5.3857	5.723	5.3552	5.4879	5.4204	5.2875	5.4433	5.3066	5.479	5.4214	5.3056	5.4501	5.4537	5.5079	5.3265	5.4582	5.4672
340	ILMN_1653161	5.1775	5.1839	5.2523	5.2404	5.2041	5.2387	5.1615	5.2557	5.2769	5.2916	5.2434	5.3532	5.342	5.3446	5.2454	5.1707	5.3515	5.2802	5.1522	5.251	5.2365	5.2369	5.2347	5.4006	5.3792	5.3333	5.2491	5.3562	5.1921	5.3415	5.1748	5.3148	5.2483	4.9854	5.2377	5.427	5.1841	5.1963	5.1809	5.193	5.0908	5.2745	5.1307	5.0648	5.1628	5.2927	5.2552	5.3472
341	ILMN_1653163	6.8479	6.1341	6.6597	6.5563	6.0546	6.6952	7.0402	6.7646	7.2851	6.5326	7.0679	6.3648	6.9707	6.538	7.0154	7.2006	6.7106	6.4439	7.3505	6.4398	6.3485	6.5158	6.5407	6.7474	6.9113	6.7403	6.7987	7.6883	6.8451	6.6795	6.6461	6.2602	6.6289	6.7555	6.4431	6.6223	6.3635	6.0539	6.5885	6.4681	6.6354	6.833	6.2266	6.5337	7.0108	7.2932	7.0516	6.2102
342	ILMN_1653165	7.5416	7.7471	7.9267	8.0174	7.9978	8.1415	7.634	8.2346	7.8613	7.7331	8.3191	7.6242	8.1223	7.7948	8.1727	7.9813	8.4525	7.8657	8.3484	8.0163	7.5917	8.2857	7.6345	8.3774	7.902	8.0241	7.2983	7.7523	7.9121	7.4578	7.6445	7.6604	8.4389	8.4298	8.1654	8.3586	8.3714	8.1273	7.7446	7.9373	8.4001	8.199	8.2839	7.9799	8.3025	8.3496	8.0624	8.7633
343	ILMN_1653166	5.2862	5.9067	5.3654	5.4364	5.3677	5.4801	5.3375	5.3929	5.5308	5.4771	5.7524	5.9992	6.148	5.423	5.4248	5.4776	5.3442	5.4967	6.476	5.6734	5.5663	5.8669	5.5993	5.5406	5.6957	5.6482	5.5685	5.5079	5.6434	5.6328	5.5055	7.6758	5.5176	5.484	6.0304	5.6387	6.638	8.5457	5.2916	5.5606	5.4777	5.3967	5.3547	5.4421	5.5272	5.7414	5.4382	7.3966
344	ILMN_1653174	5.6447	5.6104	5.3764	5.3866	5.581	5.5845	5.4846	5.553	5.414	5.4753	5.4956	5.591	5.5205	5.5252	5.454	5.4061	5.434	5.55	5.3159	5.3972	5.4336	5.5544	5.3356	5.2633	5.7415	5.4877	5.5887	5.5042	6.0897	5.4904	5.4193	5.5627	5.5748	5.4635	5.5621	5.6582	5.6345	5.4843	5.4717	5.7311	5.5003	5.4987	5.5368	5.4189	5.4682	5.4258	5.4896	5.5081
345	ILMN_1653180	8.6289	7.9538	8.3006	7.176	7.1254	8.1054	8.065	7.5395	8.3245	7.565	7.0487	6.8388	6.7325	6.4851	6.8413	8.0236	7.0593	6.8594	6.6841	8.3352	7.149	7.852	7.7161	6.6963	7.1096	7.0864	7.547	7.6498	6.3503	7.4176	8.6597	7.3288	7.7933	8.3487	8.1886	8.6157	7.8445	7.4283	9.1143	8.5397	7.8301	8.2214	7.0975	7.8918	8.0181	7.6147	7.9778	7.2423
346	ILMN_1653182	5.9248	5.6888	5.8672	5.9958	5.8131	6.0525	6.1368	6.0403	6.2383	5.9471	6.1341	6.2007	5.9946	6.0518	5.9276	6.2496	6.1228	6.0935	5.9718	5.9004	5.9127	5.8323	5.849	5.7507	5.9216	5.7616	5.8646	5.9696	6.1672	6.1223	5.8757	5.8785	6.2607	6.1097	6.0246	6.2136	5.8837	5.9586	6.1112	6.0122	5.8577	5.9223	5.808	6.1832	5.8702	6.0427	5.8705	5.8664
347	ILMN_1653185	6.1952	6.0649	5.9086	6.0851	6.2218	6.2272	6.0004	6.36	6.1	6.3459	6.2334	6.3686	6.1609	6.0536	5.9589	6.1224	6.1609	6.1702	6.1055	6.2486	6.0785	6.2015	6.0729	5.9407	6.1787	6.1597	6.1067	6.3124	6.1702	6.3022	5.9598	6.1285	6.401	6.0861	6.1548	6.1846	5.949	6.1736	6.1637	6.0012	6.2106	6.2409	6.2266	6.1198	6.0312	6.1531	6.0236	6.2218
348	ILMN_1653200	6.9123	6.8206	6.5105	6.2374	6.3159	6.351	6.348	6.3826	7.0156	5.954	6.2686	6.3945	6.6498	7.1149	7.2361	6.304	6.1209	6.6151	7.1843	6.197	6.5357	7.9088	6.6897	6.9039	6.6353	7.2732	6.664	6.7223	6.7759	6.3506	6.7787	6.2923	6.7128	7.2422	6.5081	6.4657	6.709	6.4868	6.578	6.4451	6.229	6.5673	6.4249	6.3086	6.3202	6.3007	6.2903	6.1091
349	ILMN_1653203	6.5427	5.7771	5.6422	5.4127	5.7597	5.4405	5.5351	6.0218	5.8393	5.6093	5.688	5.6339	5.4956	5.8218	5.6654	6.1869	5.8253	5.6688	5.7352	8.2404	6.1763	7.0035	5.7866	5.7837	5.6068	5.829	5.8927	5.6753	5.7366	5.6822	5.9014	5.9313	5.6521	7.4982	6.7839	5.3955	5.6019	5.7952	5.5538	7.0938	5.6576	6.4288	5.9814	5.8217	5.9673	5.6014	5.3809	5.7112
350	ILMN_1653205	11.0179	11.6464	10.4632	10.6779	10.8397	10.5801	11.0686	10.8117	11.0451	10.9862	10.78	10.8072	11.2902	11.4002	12.1877	11.141	10.6024	10.5471	10.7934	10.5693	11.6334	9.1981	11.173	11.3004	11.1823	11.181	11.2504	11.3767	11.3752	11.152	11.0541	10.8291	11.9883	11.7205	11.5061	11.1019	11.3656	11.2146	12.046	11.5557	11.1905	11.2032	11.0659	11.4323	11.1771	11.1167	10.7789	10.8971
351	ILMN_1653207	6.3146	6.4191	6.4076	6.0723	5.8904	6.0575	6.1884	6.2488	6.0552	6.1605	6.1364	6.0806	6.1231	6.1638	6.2854	6.1394	6.1528	5.8607	6.0314	5.9688	5.8637	6.1297	5.9718	5.9005	6.1558	5.9188	5.9677	6.0793	6.175	6.029	5.9244	5.9298	5.9946	6.0119	6.1918	6.0717	5.7085	5.8034	5.9484	5.9319	6.0132	5.811	6.0131	5.8517	6.0036	5.9951	5.8416	5.7773
352	ILMN_1653209	5.4888	5.4911	5.6524	5.8183	5.5118	5.69	5.6313	5.9121	5.582	5.7877	5.556	5.8927	5.5913	5.7217	5.7971	5.6053	5.6041	5.526	5.5132	5.6154	6.1108	5.5764	5.7484	5.7521	5.7218	5.7353	5.7709	5.9444	5.7843	5.5966	5.7845	5.6326	5.7025	5.7134	5.4777	5.9931	5.7731	5.7764	5.5714	5.7027	5.854	5.6008	5.8421	6.145	6.1945	5.5917	5.5822	5.8758
353	ILMN_1653211	5.3242	5.3857	5.3936	5.3435	5.3692	5.4373	5.3813	5.2959	5.3764	5.3712	5.2624	5.2624	5.3399	5.3446	5.4584	5.424	5.3936	5.3591	5.4491	5.3763	5.3531	5.3348	5.4018	5.201	5.5376	5.3891	5.442	5.2696	5.3802	5.4992	5.3347	5.4433	5.3773	5.4268	5.2188	5.483	5.3257	5.3841	5.3935	5.5407	5.3052	5.3029	5.1435	5.3614	5.3483	5.277	5.3733	5.3914
354	ILMN_1653220	9.4424	9.7728	8.1614	10.2953	9.9752	9.0546	7.4482	9.5671	9.121	8.6148	10.3736	9.5972	10.8536	10.4622	10.1737	9.6564	9.3888	10.0717	10.2728	9.644	10.0208	11.1207	9.3175	10.5682	10.49	11.275	9.8003	9.9659	8.6987	8.9885	9.039	9.2205	10.0687	9.3607	9.986	9.7786	9.2525	10.0929	7.8866	9.6986	9.6312	10.0039	10.7767	9.0844	10.0357	10.5209	8.1066	10.2494
355	ILMN_1653228	6.3932	6.4007	6.5177	6.3144	6.3175	6.0927	6.3864	6.2064	6.1344	6.143	5.9317	6.2062	6.1982	6.2298	6.3271	6.1625	5.9665	6.3159	6.1973	6.16	5.9059	6.2143	5.8677	6.1171	5.9523	6.0154	5.8145	6.0554	6.26	6.1038	5.9385	6.0299	6.5102	6.0708	6.1208	6.2924	6.1819	6.2766	6.3261	6.0878	5.9382	6.0025	5.9451	6.2152	6.1683	5.983	5.9972	6.0979
356	ILMN_1653251	5.9867	5.9487	5.9844	5.9312	6.0511	7.3535	6.0454	5.9372	6.0585	6.1633	6.1041	6.3115	6.2452	6.2248	5.8171	6.0548	5.6369	5.929	5.8862	5.829	5.6085	6.2127	5.8029	5.9698	6.0378	5.719	6.1218	5.8745	6.3642	6.2281	5.821	6.3474	7.3005	5.9771	6.0067	8.818	5.9204	7.7808	6.0665	5.9463	5.8989	5.7805	6.4524	6.6818	6.2154	5.9353	5.9798	6.1304
357	ILMN_1653263	5.2206	5.4079	5.4189	5.2188	5.3443	5.3796	5.3357	5.1839	5.3127	5.1229	5.3078	5.3705	5.3799	5.3954	5.3044	5.314	5.2762	5.3116	5.4702	5.3887	5.3746	5.3092	5.3356	5.3099	5.3949	5.4827	5.3789	5.3195	5.3154	5.2381	5.3694	5.5642	5.3375	5.29	5.3192	5.4056	5.3237	5.4116	5.6335	5.3882	5.2439	5.2926	5.3469	5.3335	5.364	5.3332	5.3686	5.6161
358	ILMN_1653266	7.9363	8.02	7.7531	7.3376	7.5715	7.6479	7.6131	7.6351	7.8478	7.7274	7.9927	7.9408	8.3564	8.2261	8.575	8.1855	7.5942	7.8116	8.0465	7.3567	7.7035	7.5411	7.5628	7.4937	8.235	7.6749	8.4212	7.6989	8.4935	8.2325	8.6845	8.2767	7.9351	7.8575	7.3943	7.5683	7.8916	8.0855	8.5182	8.1356	7.3898	7.6731	7.9753	8.1947	8.2687	7.6836	7.2683	7.6572
359	ILMN_1653267	5.3149	5.3543	5.3433	5.4319	5.3282	5.3824	5.3343	5.3519	5.2059	5.2974	5.3078	5.2391	5.2614	5.2438	5.2645	5.3739	5.2128	5.2666	5.3396	5.3256	5.3033	5.5363	5.4535	5.2674	5.3364	5.3198	5.5427	5.3964	5.4275	5.4425	5.3232	5.4433	5.4439	5.3929	5.2377	5.3194	5.4104	5.2789	5.3317	5.2748	5.2691	5.1536	5.3707	5.4218	5.2571	5.3159	5.3833	5.3595
360	ILMN_1653274	5.808	6.0826	5.7946	5.7908	5.6574	5.8001	5.9124	5.6422	5.8035	5.7381	5.7163	5.6946	6.315	5.7993	5.9785	5.6903	5.8887	5.8382	5.8287	5.8333	5.6112	5.6873	5.7243	5.7146	5.6348	5.525	5.7521	5.7031	5.6894	5.4956	5.7971	5.9576	5.7828	6.0024	5.5349	5.5827	5.583	5.7319	5.5762	6.0491	5.4756	5.5947	5.5436	5.5064	5.685	5.7558	5.6737	5.5422
361	ILMN_1653278	5.1372	5.352	5.3129	5.348	5.3224	5.277	5.4018	5.3371	5.1499	5.5883	5.3663	5.4009	5.3666	5.2646	5.522	5.3505	5.1917	5.3093	5.4122	5.2374	5.24	5.7861	5.3013	5.7674	5.1027	6.0503	5.042	5.8057	5.6098	5.4939	5.6059	5.5214	5.1443	5.2769	5.2484	5.0269	5.3118	5.1078	5.2544	5.3297	5.1329	5.4083	5.2751	5.3986	5.3377	5.3457	5.3809	5.1607
362	ILMN_1653282	5.8471	5.8309	5.734	5.6934	5.6972	5.8295	5.7176	6.0367	5.6942	5.8228	5.771	5.7551	5.8906	5.6131	5.6321	5.8973	5.7243	5.8772	5.7095	5.6412	5.5855	5.5267	5.6077	5.6818	5.6729	5.719	5.6045	5.7454	5.7237	5.7928	5.6539	5.6738	5.8036	5.6081	5.5492	5.7395	5.6685	5.6926	5.7986	5.6125	5.7105	5.7365	5.6806	5.7639	5.6455	5.6709	5.722	5.6864
363	ILMN_1653283	5.696	5.9644	5.5408	5.6222	5.477	5.7844	5.6468	5.6138	5.5023	5.4061	5.7672	5.5036	5.6238	5.7071	5.6288	5.7819	5.3706	5.5436	5.6415	5.6356	5.5101	6.0336	5.6011	5.6719	5.6101	5.6956	5.5298	5.39	5.6318	5.5996	5.7819	5.9406	5.5631	5.8718	5.4452	5.5468	5.4443	5.4116	5.5305	5.5171	5.4542	5.5004	5.4774	5.4695	5.4314	5.3816	5.5322	5.4204
364	ILMN_1653292	7.2602	7.7806	8.2698	8.7467	8.9957	8.8194	7.555	8.5861	9.1164	6.4857	8.1201	8.1487	9.251	8.6464	6.5769	7.6744	7.337	8.7711	9.023	8.3149	9.6765	8.7786	7.6153	8.9524	8.2516	8.9943	8.7826	7.389	7.3649	6.9766	6.7411	9.9558	8.2956	6.5674	8.0666	8.0601	7.5915	8.606	7.1842	8.086	8.2583	8.1974	9.8457	7.2294	8.3091	8.1113	7.231	8.6389
365	ILMN_1653310	6.0093	5.91	5.8681	6.1502	5.8988	5.8542	5.8307	5.9797	5.8035	6.1164	5.9532	5.8208	6.0509	5.8027	5.9589	5.9381	5.8867	5.9376	5.8468	5.9388	5.8815	5.7394	5.8933	5.9355	5.9566	5.719	5.9595	5.9792	6.254	5.837	5.9265	6.1285	6.1401	6.3803	6.1918	5.9282	5.967	5.9017	5.9242	6.1964	6.0463	6.0797	6.3684	6.0968	5.9872	6.0934	6.2123	6.0618
366	ILMN_1653319	6.7392	6.8231	6.6388	5.9448	6.3235	6.7861	5.9415	6.2198	6.0684	7.0469	6.4828	6.23	6.2774	6.9651	6.9264	6.2464	6.3599	6.2132	6.5142	6.0604	6.4016	8.0066	6.1684	6.1182	6.5524	7.1194	6.808	6.6877	6.7169	6.9766	7.2245	6.1005	6.2448	6.539	5.963	6.2682	6.0414	6.1317	7.2447	6.2498	6.089	6.0753	6.0583	5.8713	6.1961	5.8544	6.8679	6.0761
367	ILMN_1653324	5.5386	5.3749	5.3702	5.8024	5.5899	5.6381	5.6238	5.4941	5.9142	5.4401	5.683	5.6355	5.6427	5.6248	5.6107	5.578	5.6386	5.8643	5.5975	5.7122	5.7589	5.4816	5.648	5.5406	5.5515	5.4733	5.5331	5.5819	5.6515	5.6377	5.5575	5.5725	5.6303	5.6824	5.7856	5.5845	5.4224	5.6349	5.8365	5.5151	5.6852	5.647	5.605	5.4553	5.5691	5.5312	5.6331	5.4326
368	ILMN_1653332	5.5906	5.3678	5.5454	5.4728	5.5676	5.5489	5.5086	5.442	5.4679	5.4621	5.6002	5.374	5.5536	5.6281	5.4178	5.6252	5.55	5.4617	5.6955	5.566	5.453	5.6074	5.8166	5.5128	5.5906	5.5691	5.5331	5.5223	5.7459	5.6719	5.8425	5.6574	5.7877	5.4508	5.5813	5.6305	5.6402	5.5775	5.6698	5.7686	5.6619	5.7104	5.587	5.6673	5.5272	5.7377	5.4457	5.6336
369	ILMN_1653337	5.9851	6.0955	6.1345	5.7517	6.0815	5.7844	5.6189	5.6169	5.7414	5.936	5.8904	5.6574	5.7034	5.7362	5.6442	5.8444	5.9844	5.8572	5.7382	5.967	5.839	5.4258	5.8223	5.9751	5.756	5.8986	5.7647	5.8305	5.8105	6.2424	5.968	5.974	5.5656	5.5939	5.6267	5.5867	5.7085	5.8381	5.8888	5.6852	5.6601	5.5547	6.2172	5.6881	5.7424	5.49	5.9146	5.7929
370	ILMN_1653340	5.7325	5.5597	5.481	5.5672	5.5015	5.7296	5.6846	5.556	5.5201	5.5931	5.511	5.4881	5.5043	5.6402	5.5148	5.5662	6.0427	5.7063	5.3941	5.5202	5.5524	5.6755	5.7133	5.654	5.6618	6.0206	5.4991	5.3691	5.659	5.3329	5.415	5.6108	5.4957	5.7584	5.6043	5.7624	5.8104	5.5444	5.4717	5.715	5.735	5.6221	5.4613	5.6326	5.7389	5.5571	5.9798	5.5889
371	ILMN_1653342	7.2833	6.776	7.1284	7.4785	6.9942	7.4609	7.4253	7.1795	7.278	7.7536	7.7353	6.3331	7.7685	7.335	8.2598	7.7015	7.8245	6.6496	7.8313	7.4315	7.2142	8.4727	7.5655	8.1614	7.8292	8.3746	7.9275	7.8384	8.4842	7.4203	7.865	8.072	7.0956	7.9234	7.0613	7.8663	7.2595	7.383	7.5602	7.4755	7.2844	8.0782	7.4482	7.7685	7.4715	7.9378	7.1918	7.9346
372	ILMN_1653358	5.7983	5.9832	5.8806	5.417	5.3076	5.2961	5.3343	5.4803	5.4018	5.4153	5.3775	5.3532	5.4547	5.3743	5.3594	5.4198	5.4198	5.5406	5.4192	5.547	5.4747	5.4415	5.509	5.5206	5.3768	5.5133	5.3981	5.5765	5.4401	5.5357	5.3731	5.5399	5.6496	5.4508	5.5986	5.3696	5.4019	5.3818	5.5101	5.4314	5.4261	5.4127	5.5211	5.5188	5.3783	5.5077	5.3408	5.3344
373	ILMN_1653367	8.072	7.9492	8.0054	8.3054	8.4489	8.0988	8.0794	8.302	8.3737	7.8735	7.8967	8.2234	8.05	7.7991	7.753	8.1069	7.75	8.0344	7.7423	8.2717	8.2731	6.1436	8.4449	8.3564	7.8014	8.0866	8.2299	8.6507	7.222	8.1317	7.3453	8.2542	8.1226	7.506	8.0838	8.1892	8.4159	8.5435	7.9121	7.9958	7.9245	8.05	8.1538	7.9947	7.9097	7.858	7.6893	8.0502
374	ILMN_1653372	5.3326	6.4295	5.7606	5.4728	6.8515	5.3423	5.3686	5.2698	5.6451	7.4313	5.3559	5.3171	5.4291	5.3645	5.3185	5.2539	5.1942	6.2655	5.7309	5.3221	5.3565	5.4641	5.2946	5.3546	5.2717	5.3776	6.5996	6.5401	5.3414	6.0552	5.2615	5.3345	5.9621	5.3929	5.6976	5.3139	5.4946	6.8474	5.3433	5.3727	5.625	5.6008	6.6546	5.388	5.6509	5.7027	8.2526	5.4292
375	ILMN_1653376	5.6286	5.531	5.328	5.255	5.2096	5.2172	5.4791	5.4162	5.3438	5.4493	5.2463	5.2788	5.3583	5.3174	5.2908	5.3505	5.292	5.3042	5.2988	5.547	5.3095	5.5544	5.3508	5.4322	5.5095	5.2514	5.366	5.383	5.553	5.3787	5.4135	5.4026	5.3851	5.4053	5.2656	5.3606	5.2221	5.2817	5.3464	5.5964	5.4468	5.2405	5.3947	5.2462	5.2317	5.3291	5.5578	5.384
376	ILMN_1653385	5.263	5.2275	5.5001	5.3042	5.3662	5.277	5.1452	5.2474	5.2026	5.3979	5.127	5.3042	5.1548	4.9839	5.0861	5.2964	5.2351	5.2341	5.1009	5.1086	5.1274	5.2322	5.2047	5.1708	5.2044	5.1841	5.366	5.1861	5.3452	5.2499	5.2798	5.1931	5.2325	5.1763	5.2453	5.275	5.2795	5.2605	5.2269	5.1879	5.1087	5.3909	5.2322	5.1469	5.2992	5.1651	5.2207	4.8752
377	ILMN_1653386	5.7806	5.7017	6.1367	6.0232	5.8638	6.1647	5.9542	6.0111	5.9313	6.1957	5.9997	5.8545	6.1785	5.8933	5.745	6.064	5.8681	6.1112	5.7818	5.8592	5.9809	6.1366	5.9862	5.9615	5.8199	5.8175	5.8058	5.9969	5.974	5.9702	5.8585	5.9406	5.6398	5.7676	5.708	6.0418	5.8702	5.7149	5.8341	5.7826	5.7082	5.8274	5.7939	6.2072	5.9582	5.9904	5.8686	5.7713
378	ILMN_1653395	5.5345	5.6277	5.3873	5.5873	5.7936	5.6917	5.7406	5.6326	5.824	5.6962	5.6359	5.6618	5.6107	5.5996	5.6171	5.612	5.6609	5.7132	5.5677	5.647	5.5359	5.3926	5.6295	5.4163	5.4049	5.4641	5.6169	5.5644	5.4811	5.5281	5.4714	5.5279	5.6839	5.5403	5.5967	5.5808	5.5159	5.7232	5.7625	5.8067	5.5272	5.7898	5.5795	5.6326	5.8085	5.7335	5.6019	5.5911
379	ILMN_1653404	8.6335	8.8414	8.2166	8.5867	8.5214	8.6701	8.3133	8.6042	8.6668	8.8344	8.7707	8.4215	8.842	8.6381	8.9411	8.8192	8.6629	8.5093	9.0698	8.5558	8.4604	8.7537	8.4929	8.6304	8.9242	9.2516	8.6683	9.0145	8.7902	8.7205	8.0308	8.8153	8.44	8.9698	8.4788	8.7627	8.5975	8.827	8.2085	8.4922	9.0508	8.9014	8.76	8.6775	8.6843	8.973	9.1659	8.9441
380	ILMN_1653412	7.9378	8.8831	8.1428	8.8039	7.9921	8.7391	8.7971	8.4941	8.5512	8.929	8.929	8.9689	8.4251	8.8521	8.5992	8.0673	8.9472	8.8949	9.9211	8.6621	8.3823	10.0637	8.1203	8.2662	9.0693	8.0512	8.6558	8.364	9.9247	9.0631	8.6817	9.4981	9.368	8.0693	8.3934	8.4568	8.3772	8.5435	8.2779	9.1197	8.8614	8.8467	9.0734	8.8159	8.5479	8.4709	8.7806	8.385
381	ILMN_1653420	5.403	5.6826	5.6091	5.8115	5.691	5.7162	5.5816	5.5371	5.5836	5.5814	5.8267	5.5247	5.6388	5.5545	5.6124	5.6916	5.6562	5.627	5.6815	5.6252	5.2988	5.4482	5.6312	5.3933	5.6398	5.5794	5.6123	5.7064	5.6252	5.5626	5.3746	5.6508	5.4271	5.4978	5.6348	5.5257	5.7199	5.7232	5.4907	5.7292	5.8973	5.5987	5.4774	5.6256	5.9351	5.6116	5.8163	5.6161
382	ILMN_1653428	5.6947	5.4965	5.694	5.4867	5.4132	5.277	5.5566	5.3352	5.4123	5.3912	5.3057	5.3643	5.4688	5.3115	5.3986	5.4438	5.51	5.3839	5.6082	5.4423	5.2206	5.4904	5.4587	5.5108	5.4169	5.7031	5.3069	5.3425	5.3431	5.5575	5.5678	5.2961	5.3999	5.2174	5.2514	5.483	5.3025	5.3887	5.4203	5.2858	5.2227	5.2653	5.3798	5.5454	5.5218	5.4497	5.2552	5.5477
383	ILMN_1653429	7.7022	7.9669	8.1762	7.6077	7.7966	7.8366	7.4801	7.7715	7.948	7.5157	6.985	7.1193	7.5541	7.2062	7.3669	8.0113	7.4866	7.2064	6.866	7.3391	7.2818	8.3394	7.3808	7.6607	7.954	7.1718	7.9168	7.7407	7.1416	8.407	7.9268	7.5825	7.1216	7.1461	6.9026	6.8966	7.0181	7.1042	7.0433	7.0457	6.7658	7.1333	7.1467	7.3426	7.4627	6.9023	7.0066	7.0341
384	ILMN_1653432	9.3367	9.3792	10.3261	9.8989	8.8771	10.1692	10.5306	10.129	9.1548	9.3087	10.2771	9.4368	8.56	8.8272	8.9136	10.8878	10.5112	9.1084	8.6278	9.3649	9.3787	8.9502	9.7728	8.9225	10.0667	8.4976	9.8689	9.6038	9.2521	10.02	10.1923	9.9387	7.4643	7.9289	7.8671	7.9574	9.1051	8.6653	8.3857	9.1082	9.2122	9.789	8.2687	10.3792	10.2917	8.8455	8.7282	8.6829
385	ILMN_1653434	5.6562	5.459	5.539	5.6073	5.5583	5.6718	5.637	5.7319	5.5659	5.6093	5.5231	5.5895	5.6597	5.6389	5.79	5.5366	5.5633	5.6704	5.6158	5.6531	5.7069	5.4506	5.4411	5.5352	5.4935	5.4714	5.7145	5.6954	5.6452	5.5029	5.7249	5.6993	5.5894	5.5939	5.6915	5.7438	5.7681	5.6471	5.4611	5.5171	5.4934	5.6916	5.6091	5.7621	5.5344	5.6612	5.544	5.5557
386	ILMN_1653438	8.5819	8.6609	9.1212	8.322	7.7156	8.2717	8.8056	8.2603	8.4351	8.3945	8.418	7.5432	7.3362	7.2199	8.3582	7.9294	8.325	7.5447	7.6034	8.3665	8.2238	8.0257	8.3818	7.7807	8.0564	7.3907	7.0906	7.5648	7.4634	8.2782	7.7761	7.5726	8.5566	7.7458	8.1118	7.9009	8.0726	7.7512	8.2879	7.7817	8.0515	8.3857	7.6012	7.7657	8.5009	7.1133	7.894	6.9345
387	ILMN_1653443	6.464	6.2141	7.1077	6.788	6.7534	6.9511	6.5673	6.8312	6.7384	7.0124	6.7837	6.4816	6.1956	6.8837	6.5179	6.8969	7.0775	6.6545	6.4667	6.7696	6.2631	6.0162	6.5428	6.6703	6.3526	5.9793	6.2694	6.1677	6.5837	6.875	6.4107	6.3562	5.6979	6.581	6.3984	6.4158	6.5774	6.3268	6.4684	6.4609	6.3225	6.4468	6.4044	6.1671	6.4372	6.4317	6.7564	6.3513
388	ILMN_1653447	5.9044	5.7751	5.8021	6.0567	5.8474	7.8292	5.8561	5.8794	5.7276	5.8923	5.9271	5.526	5.9337	5.8464	5.8861	5.9036	5.8165	5.9216	5.7983	6.0298	5.847	6.1179	5.6671	5.8411	5.7383	5.9141	5.6761	5.967	5.7523	5.846	5.6824	5.6795	6.8053	5.74	5.8659	6.253	5.8412	5.7866	5.8911	6.0659	5.9209	6.5157	5.9639	6.0053	5.8024	5.9769	5.8104	5.8906
389	ILMN_1653453	5.6181	5.6141	5.4672	5.4728	5.5118	5.519	5.5074	5.6205	5.6484	5.4205	5.4839	5.5629	5.4339	5.4988	5.79	5.591	5.5425	5.3751	5.5114	5.7027	5.9299	5.561	5.7305	5.4024	5.6084	5.4013	5.6895	5.5747	5.6606	5.6107	5.443	5.4782	5.6839	5.5267	5.7017	5.6242	5.6475	5.6349	5.6275	5.694	5.6531	5.5254	5.6574	5.6057	5.6032	5.7474	5.5303	5.4185
390	ILMN_1653459	5.4797	5.3704	5.4329	5.4419	5.6184	5.4961	5.4668	5.5988	5.3601	5.4205	5.5317	5.4112	5.4443	5.4115	5.5206	5.4728	5.4138	5.4292	5.6318	5.5411	5.8154	5.561	5.5572	5.555	5.6035	5.6764	5.6851	5.6189	5.7073	5.5828	5.9079	5.574	5.5222	5.3729	5.3071	5.4593	5.2927	5.4823	5.3957	5.5517	5.5639	5.5784	5.4981	5.8269	5.5567	5.5647	5.5362	5.3254
391	ILMN_1653461	5.7957	5.6623	5.6617	5.7485	5.7087	5.6976	5.6846	5.6536	5.7544	5.6695	5.6969	5.8079	5.8482	6.0304	5.5816	5.6782	5.5696	5.6791	5.8704	5.7554	5.8609	5.5672	5.7186	5.6559	5.7993	5.486	5.9016	5.7798	5.7966	5.7493	5.6411	5.7024	5.5939	6.0241	5.9282	5.5363	5.8009	5.6971	5.5957	5.66	5.9345	5.9666	5.6787	5.6326	5.8063	5.8751	5.834	5.8253
392	ILMN_1653463	5.7296	5.561	5.7294	5.7249	5.7272	5.6669	5.6813	5.6341	5.7121	5.6871	5.6267	5.7852	5.6893	5.68	5.7954	5.6768	5.5801	5.4475	5.6678	5.6638	5.6211	5.5028	5.651	5.6944	5.5013	5.6023	5.5313	5.5136	5.7742	5.6025	5.5527	5.6475	5.723	5.5966	5.6472	5.6887	5.5239	5.9017	5.6002	5.5232	5.6355	5.6643	5.7214	5.6486	5.5856	5.4258	5.7557	5.69
393	ILMN_1653466	10.3119	9.2486	7.3833	6.4099	8.9387	6.7581	6.7849	5.9141	6.4055	8.4478	5.965	6.7774	9.1491	8.1604	6.7551	6.0823	6.0586	8.7112	6.6093	6.3067	7.2536	8.7722	6.0591	7.0602	7.08	8.5826	7.4093	7.4185	6.5367	8.5908	7.0918	5.8214	7.237	8.9327	6.6066	5.9631	6.9339	6.817	6.0686	6.368	6.7785	5.9889	7.9878	6.8918	6.2495	7.8215	7.3576	6.1918
394	ILMN_1653469	13.3257	13.3955	12.944	13.2636	12.962	13.3584	13.3658	13.2709	13.071	12.9655	13.224	13.2275	12.8592	12.6577	13.2785	12.9339	13.0459	13.3479	13.0044	12.9406	13.6999	11.547	13.2858	12.9757	13.1257	13.1662	13.202	13.5925	13.0818	13.0744	13.5707	12.6512	13.2636	13.2131	13.3549	12.8874	13.6627	13.1948	13.1446	12.8911	13.3117	13.0318	12.6057	12.7597	12.9545	12.7736	12.2788	12.616
395	ILMN_1653480	6.4863	6.2653	7.0733	6.6134	6.4374	6.463	6.703	7.0819	6.4955	6.6347	6.5313	6.5942	5.8068	6.505	5.9627	6.8047	6.8312	6.6807	6.5601	6.52	6.251	5.8778	6.7441	6.5796	6.4972	6.2091	6.4678	5.881	6.0786	6.2375	6.0342	6.2514	6.5639	6.4234	6.6834	6.6604	6.74	6.4816	6.3157	6.302	6.5579	6.6246	6.69	6.562	6.611	6.0808	6.0139	6.0939
396	ILMN_1653494	5.7697	5.6412	5.7234	5.8784	6.0226	6.0908	5.7685	5.7143	6.2643	5.6126	5.6161	5.7377	5.6088	5.5603	5.5311	5.7199	5.8887	5.7558	5.8848	5.7583	6.0247	5.7132	6.1383	6.4088	5.9067	6.3885	6.0033	5.7677	5.7966	5.5522	5.8351	6.2192	6.5002	6.1154	5.8955	6.4521	6.3915	6.2416	5.856	5.9604	6.6557	6.3492	6.4639	6.7465	6.2308	6.9822	6.0236	6.3291
397	ILMN_1653496	6.5185	6.5714	6.4289	6.5983	6.3415	6.4887	5.9971	6.3982	6.1425	6.2565	6.1384	5.9896	6.1982	6.2341	6.1235	6.4372	6.2637	6.2655	6.4709	6.1226	6.5384	5.912	6.2716	5.9355	6.0994	5.92	5.9789	5.9633	6.3049	7.1219	5.9756	6.3571	6.1225	6.1223	6.67	6.7707	6.3346	6.34	6.5501	6.0671	6.1294	6.3492	6.3018	6.2595	6.6979	6.0682	6.3982	6.0826
398	ILMN_1653498	5.1852	6.1269	5.2318	6.5615	7.6488	5.6365	5.6189	6.7281	7.0027	5.4442	6.0992	7.866	7.4774	6.8863	5.3281	6.2109	5.6155	7.1369	7.5153	6.1136	7.0455	6.1614	6.1584	6.2154	5.9149	6.306	6.0304	5.946	5.4678	5.3044	5.6208	8.2456	6.8555	5.4456	6.8137	6.728	7.8207	8.631	5.6462	6.581	6.0942	6.2266	8.045	5.6579	6.0529	6.6625	5.3558	7.6069
399	ILMN_1653501	5.5483	5.4718	5.5002	5.1162	5.2715	5.222	5.2424	5.3146	5.1431	5.4845	5.2405	5.1641	5.2918	5.1712	5.3951	5.1707	5.3161	5.2106	5.2718	5.193	5.1464	5.3852	5.4085	5.2069	5.5361	5.4185	5.3409	5.243	5.4536	5.3844	5.4501	5.431	5.3637	5.4358	5.4174	5.3323	5.2604	5.4014	5.4565	5.4985	5.4953	5.2314	5.2244	5.4479	5.41	5.3954	5.5224	5.1298
400	ILMN_1653504	7.3929	6.2402	7.2396	6.6385	6.7564	6.8806	6.7313	6.8753	6.4539	6.2546	7.3449	6.3072	7.2537	7.3825	7.2724	6.9975	6.3766	6.6824	7.9963	8.1404	6.9609	6.5847	6.3265	6.4271	7.0746	6.8289	7.4174	6.8256	6.86	6.3651	8.4753	6.2636	7.0944	6.3317	6.5299	6.8239	7.1798	6.3923	6.4414	6.8251	6.7487	7.1219	6.7675	8.3542	6.9531	6.8323	6.4041	6.6017
401	ILMN_1653514	6.7146	6.5615	6.8547	6.9455	7.0585	6.8794	6.9713	7.1038	6.8112	7.1117	6.8626	6.8615	7.28	6.6324	6.6271	6.8187	6.8472	6.8594	6.9056	6.67	6.6316	6.9282	6.7506	6.7602	7.0891	6.8898	6.7747	6.9582	7.3529	6.9287	6.8	6.9111	7.3634	6.8398	6.9147	7.4286	6.7488	7.029	7.2955	6.7606	6.6566	6.7549	6.8981	6.5993	7.1611	6.9879	7.1183	7.1397
402	ILMN_1653524	6.1343	6.1278	6.4685	5.8567	5.8409	5.6883	6.1063	5.9665	5.8697	6.0033	6.0833	6.0162	5.7871	5.9418	6.0357	6.3282	5.9457	5.8129	5.9311	6.0093	5.9707	5.774	6.2054	5.8588	6.0403	6.0033	6.1286	6.179	6.0897	6.1632	5.866	5.9298	6.1111	6.1097	5.7686	5.7257	6.0967	5.8722	6.1179	5.715	5.7693	5.9276	5.9403	6.0754	5.8462	5.705	5.8483	5.8124
403	ILMN_1653529	8.2577	8.0022	8.6208	8.2173	7.1535	8.1035	8.338	8.5036	7.5474	8.2908	8.2019	8.0591	7.1982	7.4783	8.2312	8.0118	8.4704	7.9017	7.8199	8.1586	8.2085	7.4413	8.3395	8.4604	8.5549	8.0522	7.9791	8.0345	7.9362	7.8886	7.9081	7.8082	7.5312	7.8665	8.5942	8.3694	7.6098	7.3642	8.1114	7.9107	7.6767	7.9335	7.4641	7.7395	7.8512	7.2764	7.7893	7.4131
404	ILMN_1653553	7.0658	7.9233	6.972	7.3081	7.7289	6.8908	6.7829	6.7783	7.0065	7.6562	7.0945	7.0389	7.5307	7.6848	7.6006	6.8616	7.1276	7.2037	7.1458	7.0015	7.3846	8.9713	7.5251	7.2891	7.2776	7.5483	7.6849	7.2983	7.3117	8.1535	6.7628	7.9985	6.5843	7.0422	6.7414	7.0928	7.341	7.1668	7.1193	6.9878	7.1384	6.7718	6.7844	7.0803	6.8083	7.6451	7.5391	7.3698
405	ILMN_1653573	5.799	5.8497	5.7195	5.796	6.0277	5.6703	5.8511	5.7504	5.6957	5.7794	5.872	5.7125	6.7112	6.9283	6.2854	5.9807	5.9503	5.8719	5.9069	5.9241	6.0581	5.5764	5.9612	5.7129	5.7383	6.025	6.088	5.8105	5.8896	5.753	6.1936	5.5555	5.9075	5.9152	5.7017	5.5808	5.7454	5.5687	5.8866	5.9162	5.7263	5.7052	5.7858	5.7346	5.6567	5.6802	5.6057	5.6028
406	ILMN_1653575	6.1375	5.9006	6.1968	6.6054	6.4578	6.5578	6.4464	6.5227	6.7467	6.6395	6.5897	6.5765	6.8599	6.5445	6.5647	6.5977	6.4465	6.8374	6.5208	6.4636	6.3175	6.3156	6.2382	6.1067	6.2335	6.0362	6.1352	6.2596	6.3956	6.0888	6.3835	6.2997	6.5617	6.1392	6.149	5.9893	6.1669	6.0918	6.052	6.063	5.9227	6.2041	6.0212	6.0532	6.0477	6.363	6.2795	6.2086
407	ILMN_1653578	5.8314	5.6345	5.9264	5.6178	5.6822	5.6626	5.6035	5.6958	5.6679	5.7445	5.8607	5.5688	5.65	5.7231	5.6957	5.5323	5.8792	5.5823	5.8386	5.744	5.6767	5.8358	5.8083	5.8399	5.9538	5.7936	5.7766	5.7064	5.7966	5.8025	5.6927	5.7538	5.7139	5.6439	5.7276	5.756	5.5792	5.6681	6.0541	5.8969	5.6973	5.6063	5.7939	5.6711	5.6489	5.6802	5.6444	5.6988
408	ILMN_1653591	5.7877	5.68	5.5922	5.6884	5.7805	5.8001	5.9189	5.79	5.8548	5.7894	5.881	5.6917	5.965	5.9824	5.8712	5.8321	5.8662	5.8898	5.8205	5.7522	5.5132	5.7469	5.5933	5.5867	5.8321	5.6842	5.7307	5.7812	5.8942	5.8864	5.8745	5.7302	5.5151	5.7222	5.7792	5.8761	5.6101	5.7319	5.4802	5.6852	5.5228	5.754	5.6293	5.6383	5.6402	5.6747	5.8395	6.0374
409	ILMN_1653599	10.6747	10.8713	10.5074	11.0257	10.9516	11.152	10.8037	10.7058	10.8291	10.7969	10.985	11.0516	11.5385	11.6188	11.8363	11.0306	11.1126	10.8783	11.1549	10.8594	10.7635	13.2822	11.0573	12.0389	11.437	12.5334	11.0585	11.3242	11.1072	10.5014	10.9787	11.037	11.7395	12.2869	11.8088	11.6818	11.5311	11.5609	11.4582	11.6136	11.8363	11.6613	11.4137	11.6083	11.1234	12.157	11.6299	11.6028
410	ILMN_1653601	6.4253	6.2472	6.4472	6.4993	6.3568	6.4242	6.602	6.4803	6.7072	6.7859	6.6508	6.5082	6.5258	6.4604	6.3187	6.6998	6.7856	6.7648	6.3253	6.6678	6.1444	6.594	6.3144	6.0239	6.3164	6.0143	6.4147	6.4385	6.512	6.854	6.5166	6.3861	6.32	6.5295	6.3024	6.5857	6.394	6.1876	6.3981	6.3815	6.1348	6.3231	6.015	6.2297	6.5076	6.4317	6.4083	6.1736
411	ILMN_1653603	5.9519	5.5123	5.9367	6.1262	5.9575	5.7198	5.6434	6.1358	6.2643	5.7981	5.9813	5.7237	5.6535	5.8112	5.8595	5.6401	5.8867	5.9605	5.8031	5.6136	5.7353	5.8688	5.9597	5.8104	5.8786	5.895	5.7921	5.9122	5.8896	5.9356	6.0062	5.7977	5.8984	6.1894	6.3552	6.0224	6.043	6.2031	6.4348	5.8254	5.8916	5.8503	6.1514	5.785	5.7389	5.9374	6.205	6.6856
412	ILMN_1653607	5.7792	5.7745	5.7204	5.7687	5.9075	5.9681	5.9971	6.1201	5.9056	6.0734	5.9855	5.8577	6.0777	6.0175	6.0993	6.0807	6.0084	5.9157	5.7953	5.7659	5.6635	5.7931	5.8972	5.7146	5.8728	6.042	5.9454	5.7158	5.9109	5.6475	5.7193	5.9006	6.0195	5.7307	6.003	6.0202	5.7747	5.6412	5.7154	5.7432	5.6355	5.8868	5.6913	5.8098	5.6973	5.9293	5.6988	5.6845
413	ILMN_1653612	7.0042	7.1109	7.0224	6.8987	7.0507	6.3627	6.5384	6.3086	6.2219	6.73	6.1864	6.8008	6.692	6.8281	6.9862	6.4976	6.4951	6.4037	6.5187	6.8637	6.8643	7.025	6.8817	6.9113	6.8039	6.703	6.6752	6.7545	6.5614	6.7628	6.9893	6.8445	6.3536	6.6131	6.5081	6.7777	6.6083	6.5686	7.084	6.7907	6.7192	6.1701	6.4271	7.003	6.7033	6.884	6.8321	6.4634
414	ILMN_1653613	6.6833	6.5908	6.8196	6.5572	6.6898	6.7834	6.601	6.8641	6.4272	6.6782	6.7602	6.666	6.8737	6.65	6.9852	6.9967	6.8205	6.593	6.9549	6.7167	6.9404	6.2479	6.6443	7.1974	6.944	6.8145	6.7671	6.7207	6.5357	6.7678	6.3438	6.6207	6.6759	6.8972	6.8158	7.2641	6.6499	6.7473	6.81	6.9052	6.7975	7.0944	6.8339	6.8278	6.9629	7.0387	6.8794	7.0633
415	ILMN_1653618	8.0451	8.6518	9.1924	8.8941	8.2632	8.4749	8.4576	8.5367	8.6146	8.253	8.4635	8.0601	7.6696	7.8798	8.4091	8.5652	8.5998	7.9225	7.7792	8.1175	8.1956	7.5853	8.7303	8.4792	8.6621	8.3026	8.6607	8.4302	7.992	8.6564	8.7525	8.0132	8.1161	8.178	7.992	7.9614	8.5126	7.994	8.1705	8.1271	8.3861	8.1389	7.9184	8.5316	8.3317	7.6121	7.7764	8.0928
416	ILMN_1653622	6.2611	6.4238	6.377	6.1393	6.2218	6.4322	6.341	6.4075	6.2089	6.1923	6.413	6.2937	6.5149	6.2278	6.479	6.2591	6.1973	6.4076	6.3389	6.4208	6.2117	6.0816	6.2457	6.0346	6.1069	6.0385	6.259	6.0554	6.3296	6.2942	6.1907	6.1623	6.4138	6.0559	6.2671	6.3266	6.0935	6.314	6.1594	6.0659	6.0596	5.8902	6.318	6.2152	6.1631	6.0981	6.0092	6.1121
417	ILMN_1653646	7.1238	6.8837	6.9778	7.3236	6.8213	6.8316	7.2205	7.2448	7.3429	6.9404	7.2428	6.7996	6.9109	6.2596	6.5458	7.1869	7.3426	7.0141	6.8644	6.9523	7.1333	7.2724	7.3901	7.5432	7.4181	7.0526	6.7367	7.223	7.2294	6.9904	6.8225	7.0662	7.2125	7.6345	7.5578	7.7705	7.2178	7.1697	7.4867	7.8046	7.1733	7.9186	7.0776	7.3164	7.4796	7.415	7.1793	6.9585
418	ILMN_1653648	5.6949	6.4535	5.7531	5.2861	5.4546	5.4882	5.3122	5.7805	5.4218	5.3642	5.4474	5.801	5.589	5.68	5.3457	5.2786	5.4449	5.7233	5.6253	5.324	5.8491	5.7449	5.4338	5.4526	5.4767	5.6571	6.4133	5.3582	5.4903	5.7928	5.5262	6.4177	5.414	5.9275	5.6389	5.3448	5.4927	6.0584	5.434	5.3193	5.7714	5.3664	6.3969	5.4871	5.6032	5.4497	5.4704	5.7061
419	ILMN_1653652	7.0312	7.2582	7.0322	6.4833	7.8912	7.1108	7.4928	6.8932	7.9787	8.8785	7.2198	7.8215	8.2329	8.2471	7.453	7.4462	7.1468	7.301	7.4166	7.4151	7.8196	7.4392	7.553	6.1492	6.8991	6.6131	8.508	6.8484	6.7769	7.749	7.4884	7.6876	7.2818	6.7892	7.0454	6.8371	7.1182	8.4077	8.6629	6.367	6.6001	6.4661	8.1131	7.222	6.7776	7.1928	7.0939	6.4595
420	ILMN_1653665	5.6881	5.8021	5.7034	5.6841	5.5839	5.6917	5.5322	5.6124	5.5913	5.6158	5.7361	5.6521	5.7419	5.7157	5.7227	5.6324	5.6595	5.6042	5.6698	5.5078	5.5191	5.7222	5.709	5.571	5.6315	5.5365	5.4483	5.6348	5.791	5.5391	5.4809	5.6358	5.4884	5.674	5.684	5.7997	5.6511	5.7253	5.734	5.582	5.8308	5.6321	5.5268	5.9334	5.6489	5.5214	5.5681	5.6374
421	ILMN_1653666	5.6217	5.5946	5.6122	5.5118	5.4602	5.5153	5.4316	5.5012	5.6584	5.5465	5.4839	5.4266	5.4706	5.5786	5.3005	5.4759	5.6435	5.6089	5.5033	5.3851	5.5315	5.9862	5.5111	5.7146	5.6957	5.4975	5.5669	6.1062	5.3782	6.0942	5.989	5.6263	5.6521	5.4316	5.3683	5.6165	5.6039	5.4305	5.5117	5.621	5.4286	5.5214	5.3687	5.464	5.8322	5.7132	5.7672	5.6864
422	ILMN_1653667	6.0251	5.9855	6.1491	6.33	6.0005	6.5267	6.2958	6.4456	6.309	6.3356	6.3859	6.2407	5.9192	6.4498	6.2214	6.107	6.2747	6.0327	6.2803	6.2074	5.9852	6.7153	5.6884	6.0669	5.9822	5.9539	6.0262	6.1851	6.5784	6.1404	6.1468	6.3907	6.0864	6.3912	6.07	6.3845	5.8963	5.8876	6.2961	6.1771	6.2444	6.5232	6.0782	6.4722	6.0853	6.3702	6.2678	6.1795
423	ILMN_1653670	5.7951	5.6988	5.8665	5.7721	5.5991	5.5949	5.6664	5.9485	5.5675	5.7079	5.5431	5.5755	5.5968	5.6552	6.0029	5.7103	5.7169	5.6482	5.4439	5.7721	5.7015	5.8727	5.6524	5.7113	5.7106	5.7286	5.627	5.6465	5.5023	5.5486	5.5663	5.7288	5.6678	5.6248	5.643	5.6522	5.6241	5.6369	5.845	5.9395	5.7128	5.6509	5.7658	5.5579	5.8702	5.4982	5.6817	5.5312
424	ILMN_1653678	5.483	5.6114	5.4263	5.5118	5.7272	5.5476	5.4681	5.6092	5.6192	5.4753	5.5895	5.8853	5.587	5.4702	5.5849	5.4061	5.547	5.5965	5.6158	5.4843	5.4996	5.5072	5.3337	5.3684	5.6447	5.5927	5.3254	5.9175	5.407	5.7235	5.6666	5.8557	5.3375	5.7	5.7391	5.7624	5.6581	5.9777	5.6783	5.679	5.5555	5.5588	5.6329	5.6654	5.6455	5.5386	5.464	5.8062
425	ILMN_1653687	5.8554	5.8719	5.8276	5.7671	5.7821	5.6597	6.1333	5.8174	5.8256	5.725	5.9714	5.8899	6.0904	5.9904	5.8401	5.829	5.8084	5.7168	5.7853	5.9388	5.8208	6.0983	5.7866	5.7008	5.9095	5.6469	5.7612	5.6889	5.7576	5.7479	5.8773	5.9952	5.6129	5.9486	5.8812	5.9893	5.9758	5.8092	6.2777	5.8953	5.7039	5.7422	5.8895	5.9136	5.884	6.0127	6.0875	6.1784
426	ILMN_1653704	5.9011	5.7989	5.8671	5.9486	5.7258	5.7697	5.8492	5.919	5.8035	5.8113	5.6757	5.9005	6.0364	5.7071	5.9738	5.7644	5.9805	5.8344	5.9391	5.7881	6.1056	5.8669	5.7922	5.86	5.75	5.8722	5.7323	5.8242	5.7316	5.7911	5.7549	5.7906	6.2067	5.8319	6.0133	5.8853	5.9352	5.7617	5.905	5.8901	5.8614	5.9889	6.0536	5.769	5.8342	5.9228	5.9221	6.0427
427	ILMN_1653708	8.9974	9.1919	7.4867	8.4523	9.6533	8.6991	9.0756	8.5053	9.1527	9.2245	8.7061	8.3774	10.0894	9.1529	8.9279	8.9568	9.1077	9.2936	9.1342	9.1304	9.2965	10.2917	8.7607	10.7208	8.2363	10.5286	9.6631	9.2213	7.3994	9.243	7.7776	8.4528	9.6926	9.7716	9.9324	9.3006	9.1442	10.3902	7.189	9.5258	9.3983	9.6483	10.2787	9.5603	9.031	10.2552	10.1952	9.7213
428	ILMN_1653709	8.9555	8.5953	8.791	8.6637	8.1046	8.6011	8.6484	8.6436	8.7265	8.5404	8.4802	8.2935	8.2036	8.1543	8.7758	8.7566	8.4496	8.6183	8.0636	8.4576	8.8453	7.1459	8.8031	9.191	8.7239	8.7603	8.4413	9.1143	8.6447	8.401	8.9415	8.0935	9.6823	9.1051	8.9732	9.007	8.9792	8.3503	8.6163	8.8625	8.7558	8.8567	8.1892	8.4162	9.0557	8.6036	8.5212	8.186
429	ILMN_1653711	7.0756	8.371	6.7576	5.7281	5.8869	6.4902	5.3357	5.6124	5.3422	6.4043	6.3467	7.9651	7.4733	5.9091	5.9762	5.4947	5.4248	5.3802	7.443	6.0234	5.3168	9.292	8.1477	5.4873	6.1684	6.5859	6.1332	5.252	6.5325	6.4826	5.5073	8.5931	5.5701	6.8097	9.1234	6.4657	7.3147	8.889	6.7277	8.4742	6.9414	6.3863	6.6876	5.5561	5.6455	5.586	7.3067	8.9295
430	ILMN_1653712	7.428	6.9975	7.0314	7.4972	8.3478	7.5239	7.2095	6.8145	7.4147	6.5703	7.3339	7.2149	8.05	8.086	8.2414	6.8885	7.0456	7.3748	7.9159	8.1247	7.5133	8.0372	7.2406	8.0454	7.3053	7.6986	6.8728	6.8809	7.7748	6.8323	7.13	6.5519	6.9886	7.9945	7.2242	6.5802	6.7512	7.6312	6.6441	7.6948	7.2529	6.7563	8.3251	7.0821	7.1546	7.542	6.7638	7.8419
431	ILMN_1653718	8.7734	8.6051	9.1777	8.4779	8.9823	8.8344	8.4086	8.7902	9.0203	9.4025	8.8612	8.7874	8.9993	8.8351	9.1761	8.5386	8.8721	9.0112	8.9308	8.6342	8.711	9.1936	8.2496	9.5512	8.5946	9.2205	9.2668	8.8082	8.945	8.7792	8.988	8.7102	9.1614	9.1461	8.9007	8.7754	8.7773	8.9705	9.3382	8.7983	8.5412	8.9613	8.7664	8.6339	8.5642	9.0947	9.4556	8.6801
432	ILMN_1653719	5.4588	5.4535	5.7348	5.3707	5.5246	5.456	5.293	5.4956	5.4875	5.5574	5.5577	5.6117	5.3878	5.4688	5.401	5.4682	5.5679	5.5375	5.5341	5.5108	5.6277	5.8913	5.812	5.8135	5.5823	5.5941	5.8133	5.4844	5.5293	5.5132	5.7193	5.574	5.2259	5.6319	5.4536	5.6108	5.394	5.4725	5.4183	5.4201	5.4311	5.587	5.5975	5.6111	5.36	5.3895	5.5303	5.4743
433	ILMN_1653724	5.5466	5.6413	5.7637	6.0031	6.1906	5.8523	5.8649	5.8668	5.8989	5.9862	5.7689	5.7453	5.9621	5.961	6.0162	5.785	6.041	5.8971	6.003	5.778	5.7929	5.8688	5.7186	5.8023	5.7456	5.9577	5.6933	5.7904	5.8585	5.7597	5.9736	5.8184	6.0329	5.8013	5.8194	5.9674	5.9166	6.0539	5.9652	5.8918	5.6469	5.8274	5.7361	5.7833	5.8042	5.8974	5.9798	5.7006
434	ILMN_1653728	5.4628	5.4097	5.2529	5.2861	5.3424	5.426	5.2814	5.361	5.232	5.3642	5.2071	5.1695	5.3666	5.294	5.3066	5.3536	5.3458	5.2629	5.2542	5.2374	5.3613	5.4904	5.3873	5.364	5.4799	5.0432	5.5427	5.4087	5.282	5.2843	5.4093	5.2659	5.5151	5.3856	5.4614	5.4056	5.3365	5.3354	5.3983	5.2323	5.3196	5.3509	5.4235	5.2384	5.4741	5.2649	5.4663	5.4514
435	ILMN_1653730	6.1777	6.2148	5.993	5.6328	5.7303	5.5665	5.8044	5.5861	5.7615	5.6915	5.6195	5.8303	5.6107	6.0127	5.6826	5.819	5.7655	5.8589	5.9541	5.8381	5.7447	6.2071	5.7384	5.685	6.0426	5.8682	6.0681	5.7562	5.9826	5.7894	6.0549	5.6342	6.0167	6.26	5.5274	5.5845	5.8442	5.7887	5.6164	5.7949	5.8691	5.7067	6.0131	5.66	5.6868	5.5895	5.9108	5.8392
436	ILMN_1653748	5.7131	5.4753	5.6187	5.695	5.7258	5.8172	5.7257	5.5942	5.6254	5.7113	5.7342	5.6418	5.7216	5.6552	5.5965	5.6677	5.8832	5.9739	5.6397	5.6047	5.6073	5.7007	5.648	5.3933	5.5277	5.6734	5.6682	5.7094	6.0051	5.7057	5.8573	5.7257	5.4219	5.7721	5.708	5.7114	5.6402	5.7743	5.7741	5.5006	5.7019	5.5428	5.6411	5.5734	5.618	5.6034	5.8163	5.8475
437	ILMN_1653750	5.2375	5.2054	5.2556	5.3159	5.142	5.1883	5.2891	5.1494	5.2499	5.3008	5.3504	5.1374	5.039	5.1988	5.4265	5.3225	5.3534	5.2224	5.3374	4.9839	5.3244	5.4506	5.5601	5.3053	5.4601	5.1651	5.3333	5.3331	5.4092	5.448	5.6	5.4986	5.3061	5.3056	5.4153	5.387	5.2875	5.3577	5.263	5.3193	5.4168	5.4818	5.6522	5.4903	5.2115	5.3525	5.2805	5.4945
438	ILMN_1653761	7.0271	5.8894	7.3743	6.5232	6.746	6.0232	8.6137	7.2385	8.2305	8.7375	7.6069	5.6976	6.4229	5.6187	7.3285	8.0143	7.99	6.0581	8.7917	8.87	6.4815	5.6793	6.6884	8.5938	6.6682	8.3464	6.5462	9.0092	5.4832	6.8507	6.0926	5.7154	7.1028	7.2061	7.1467	6.4674	6.8403	5.7232	7.5243	6.0659	7.0876	8.1824	6.5009	5.9119	7.8906	7.7296	8.9162	6.1577
439	ILMN_1653762	5.7132	5.9667	5.8472	5.4574	5.3034	5.3728	5.3768	5.3278	5.3221	5.3338	5.4784	5.3225	5.3563	5.45	5.5311	5.4831	5.3919	5.4292	5.5388	5.4438	5.427	5.4391	5.4068	5.5531	5.152	5.4975	5.4908	5.4572	5.3452	5.4047	5.5511	5.2867	5.402	5.3906	5.5109	5.5468	5.3496	5.5251	5.434	5.4021	5.553	5.4105	5.4828	5.4462	5.4449	5.5509	5.548	5.2567
440	ILMN_1653766	5.2184	5.3896	5.3123	5.6222	5.5927	5.5665	5.5595	5.7225	5.585	5.7318	5.6212	5.6857	5.587	5.399	5.5266	5.6222	5.7991	5.5467	5.5788	5.5928	5.4496	5.5383	5.4653	5.5316	5.3707	5.4509	5.4942	5.4469	5.3968	5.6311	5.5107	5.5555	5.5151	5.3529	5.5369	5.5707	5.7622	5.6282	5.4886	5.4498	5.4848	5.4559	5.4159	5.6143	5.5874	5.5368	5.6093	5.6093
441	ILMN_1653771	5.7218	5.4197	5.6271	5.5373	5.5461	5.5966	5.6093	5.5689	5.5378	5.5797	5.5375	5.5642	5.4566	5.5135	5.4352	5.4991	5.7169	5.6511	5.6597	5.6082	5.5721	5.4666	5.757	5.6631	5.4877	5.5101	5.6123	5.7709	5.4884	5.6935	5.7338	5.7469	5.5631	5.422	5.5748	5.6522	5.6705	5.6904	5.5762	5.7009	5.419	5.6742	5.5436	5.6931	5.7657	5.4672	5.8086	5.4984
442	ILMN_1653783	6.4936	6.7159	6.2018	5.7517	5.8248	5.807	5.7453	5.8586	6.6656	6.8633	5.5982	5.6903	5.7503	5.7298	6.1766	5.8429	5.9488	6.8946	5.7295	5.8749	5.6523	6.2561	6.3936	5.9057	5.7731	5.7963	5.8487	6.0953	5.686	7.1816	6.9639	6.0733	5.884	5.9582	6.4841	6.2216	6.4064	5.6624	5.7225	6.2886	5.9209	5.8393	5.7889	6.1895	5.7537	6.8354	6.7512	6.0811
443	ILMN_1653788	5.4777	5.3591	5.2148	5.3598	5.3592	5.3118	5.3756	5.3753	5.2474	5.2308	5.2603	5.3834	5.3955	5.3384	5.3124	5.4183	5.292	5.3152	5.327	5.4758	5.6347	5.8634	5.2922	5.4788	5.3028	5.4218	5.4273	5.3277	5.2552	5.3962	5.3694	5.2677	5.3672	5.9131	5.5552	5.3474	5.5141	5.4521	5.3515	5.7009	5.3347	5.4676	5.6254	5.4537	5.5361	5.414	5.3859	5.3294
444	ILMN_1653793	7.3363	7.0926	6.9021	5.7453	6.7998	6.7949	6.4566	7.2767	7.0095	6.968	6.657	6.9092	6.0158	5.938	5.7212	6.9683	7.0382	7.0692	6.7131	7.1319	6.7246	7.6589	6.9093	6.4074	6.3962	6.3427	6.5353	6.4431	6.0051	6.3034	6.2764	6.3571	7.0126	6.8196	6.8411	6.583	6.8072	6.5866	6.5829	6.5469	6.178	6.5916	6.8186	6.1783	6.5188	6.1662	6.6138	6.733
445	ILMN_1653794	11.9418	12.1901	10.2402	12.571	12.3724	11.9655	11.542	12.3495	11.394	11.8934	12.5188	12.424	11.2246	10.3946	11.691	12.0205	11.6316	12.381	11.4874	12.4414	12.3244	10.4957	12.8082	13.1297	12.3057	12.7597	12.4713	12.6874	12.2541	12.2049	12.0714	11.0306	13.6446	12.2415	12.8661	12.4299	12.7702	11.2771	13.2131	13.1553	12.7736	11.9569	10.8117	12.3219	13.1626	12.3495	12.2842	11.5715
446	ILMN_1653797	10.849	10.7112	10.3199	10.4	10.657	10.4947	10.6127	10.198	10.3429	10.2308	10.2354	9.8166	10.1118	10.1182	10.1704	11.0081	10.5601	10.2892	10.1453	10.3415	10.8619	8.5195	10.8983	9.4318	10.4203	10.1408	10.2435	10.4412	10.6843	10.2452	10.5888	10.516	10.1644	10.1931	9.8483	10.2237	10.401	10.2626	9.9759	10.5024	10.4166	10.5491	10.2745	10.8043	10.696	9.5546	10.3083	9.7931
447	ILMN_1653814	6.5558	6.3321	6.1631	6.4573	6.6211	5.974	6.1985	6.5901	6.4723	6.2371	7.871	9.0248	8.0978	7.7845	7.9332	6.8148	7.0624	7.9129	6.5514	6.6477	6.6394	6.5702	6.0279	6.5489	7.3257	6.9331	5.9491	7.7561	11.2361	6.1307	6.2301	5.9489	8.1474	8.8247	6.7244	6.4074	6.9871	7.3878	6.7879	6.2835	8.6387	6.8485	7.9045	6.2906	8.0267	7.5445	5.983	6.3645
448	ILMN_1653821	5.3656	5.3765	5.3966	5.2732	5.3154	5.323	5.2002	5.2764	5.3479	5.1715	5.3148	5.3773	5.4256	5.3446	5.4654	5.3641	5.4325	5.3385	5.3804	5.3312	5.3151	5.3025	5.3052	5.4443	5.4486	5.3474	5.2239	5.3602	5.3782	5.267	5.3616	5.5609	5.3223	5.441	5.1673	5.2356	5.2394	5.3378	5.1238	5.3219	5.1923	5.215	5.3364	5.4421	5.3622	5.3358	5.1799	5.3959
449	ILMN_1653822	5.8502	5.9754	5.6832	5.9265	6.0925	5.8352	5.6005	5.8586	5.7631	5.9489	6.1102	6.4107	6.0305	6.585	5.7259	5.9807	5.9875	5.9008	5.8537	5.6313	5.6473	5.7879	5.8868	5.8355	5.8667	5.7031	6.0573	5.881	5.9873	6.1391	5.7455	5.8369	5.7117	5.8842	5.9256	5.79	6.0414	6.488	5.7489	5.9604	5.9058	5.63	5.7708	5.8046	5.9414	5.5117	5.5865	6.1549
450	ILMN_1653824	5.3541	5.3242	5.433	5.417	5.4449	5.4218	5.3782	5.5149	5.4234	5.4704	5.4655	5.4912	5.2414	5.4823	5.401	5.4569	5.4955	5.656	5.5069	5.474	5.3661	5.5901	5.509	5.489	5.8742	5.3796	5.3916	5.4438	5.5037	5.6122	5.5712	5.7024	5.2546	5.5966	5.5349	5.4077	5.5299	5.5444	5.4933	5.3683	5.6768	5.5235	5.4581	5.2357	5.3909	5.2742	5.3457	5.4672
451	ILMN_1653826	5.4383	5.6161	5.5724	5.4501	5.3972	5.2961	5.3827	5.3684	5.558	5.4121	5.3757	5.3561	5.5108	5.3905	5.3804	5.2945	5.1704	5.3573	5.3988	5.4517	5.5887	5.3025	5.3679	5.4978	5.6217	5.491	5.4436	5.4316	5.3039	5.6225	5.5089	5.414	5.5517	5.3929	5.4897	5.4472	5.4044	5.4521	5.2832	5.427	5.26	5.3931	5.6697	5.4278	5.3806	5.3997	5.4141	5.4569
452	ILMN_1653828	9.3723	9.769	8.6033	9.9759	10.3919	10.1704	9.465	9.9232	9.9904	10.2092	9.8246	10.0251	9.7747	10.087	9.367	10.1592	10.0687	9.8644	10.1688	10.0882	9.6703	10.6809	10.0589	9.8781	9.8578	10.4403	10.2157	9.94	9.8404	10.1672	9.7233	10.4365	9.5451	9.3387	9.8126	9.6072	9.6216	9.877	10.1197	9.5054	9.8881	10.0445	10.2071	9.963	9.7431	9.7831	10.5074	10.1141
453	ILMN_1653829	5.7111	5.6301	5.8305	5.8131	5.6225	5.8033	5.7685	5.6536	5.9885	5.761	5.7842	5.9618	6.0539	5.7016	6.0448	5.8429	5.8387	5.6012	5.9292	5.6984	5.6112	5.7759	5.6184	5.7345	5.8985	5.528	5.7935	5.6717	5.9093	5.7133	5.8136	5.6004	5.8444	5.7744	5.7605	6.0566	5.7472	5.5818	5.7112	5.694	5.5893	5.5847	5.7306	5.769	5.7153	5.7595	5.6404	5.8693
454	ILMN_1653833	5.4004	5.6554	5.5708	5.9393	5.7128	5.4488	5.8812	5.7456	5.7206	5.5669	5.6195	5.7318	5.6893	5.7711	5.6556	5.5162	5.5869	5.592	5.3958	5.7254	5.7146	5.2557	5.5681	5.3661	5.6853	5.528	5.442	5.461	5.7693	5.7039	5.5468	5.6184	5.4565	5.676	5.4261	5.6344	5.5586	5.7398	5.5019	5.6559	5.6159	5.612	5.466	5.7602	5.6032	5.5077	5.4858	5.6428
455	ILMN_1653834	5.8541	5.6549	6.2467	5.4255	5.3875	5.4204	5.5957	5.3877	5.4979	5.6112	5.3945	5.3258	5.2566	5.3645	5.2393	5.5867	5.5193	5.3713	5.1753	5.553	5.501	5.615	5.9436	5.4809	5.5246	5.2586	5.4799	5.4316	5.3154	5.4714	5.3212	5.5506	5.7371	5.7492	5.5875	5.728	5.6326	5.7319	5.7716	5.3905	5.4357	5.4912	5.3407	5.4317	5.6696	5.4714	5.6312	5.6234
456	ILMN_1653836	5.9002	5.7566	5.8071	6.0104	6.0023	5.9061	6.024	5.8586	5.8867	6.126	5.8942	5.843	5.9013	5.6552	6.0076	6.1089	5.7043	5.7784	5.991	5.8815	5.754	5.9361	5.8436	5.7055	5.8528	5.6672	5.7337	5.7921	5.7018	5.8341	5.7536	5.649	5.8014	5.7697	5.9606	5.7646	5.684	5.6834	5.9372	5.8217	5.7305	5.6661	5.8098	5.7725	5.8591	5.819	5.834	5.8237
457	ILMN_1653846	5.6911	5.8394	5.7657	5.9766	5.735	5.7179	5.9562	5.6763	5.7941	5.7877	5.7653	6.0307	5.8153	5.8689	5.7177	5.8764	5.81	5.9196	5.6643	5.9033	5.6975	5.9361	5.7718	5.881	5.7574	5.6912	5.7887	5.7978	5.6945	5.9673	5.779	6.029	5.8348	5.8189	5.8615	5.794	5.7879	5.7785	5.9026	5.7885	5.8558	6.0025	6.0641	5.7798	5.7537	5.6709	5.9489	5.6845
458	ILMN_1653856	11.4273	9.687	11.2018	9.2176	8.4303	8.4952	7.7904	8.5466	7.0735	8.7136	8.7185	8.0066	7.9548	7.7159	8.559	7.9683	9.1109	8.4781	8.2036	10.0422	9.0947	8.821	9.7121	8.63	8.8542	8.227	7.0368	7.2061	10.3893	6.2761	7.3774	8.4901	7.5433	7.8721	9.5353	9.6168	9.1286	7.6223	10.0597	10.5315	9.4242	9.1543	8.7854	8.472	7.5533	7.2846	7.2279	8.1642
459	ILMN_1653861	8.5652	8.1795	8.9895	8.7915	7.8749	9.0212	8.6934	9.0008	8.1962	9.1616	9.1426	8.0355	7.907	8.0181	8.8064	9.2432	9.0965	8.4694	8.782	8.3047	8.362	8.5684	8.7001	7.8498	9.2867	8.013	9.1239	8.8882	8.8241	8.988	8.6412	7.812	7.9813	8.6076	8.4546	8.6651	8.0465	7.5728	8.1147	8.7862	8.32	9.0127	7.729	8.0035	8.9217	8.2292	8.8461	8.4478
460	ILMN_1653865	5.87	6.0339	5.9418	6.2149	5.9298	6.0758	6.0672	6.1308	6.0146	6.0382	6.1102	5.8367	6.1209	6.0536	6.3772	6.2544	6.0781	6.086	6.0232	5.9331	5.8599	5.8634	5.8425	5.7507	6.0453	5.9316	5.8191	5.9291	6.1505	6.0015	5.8838	6.027	6.1258	5.8404	6.2717	6.14	5.8778	5.9017	6.1557	5.9199	5.9646	5.8431	5.7539	6.0365	5.9449	5.965	5.8143	5.8816
461	ILMN_1653867	5.4288	5.4143	5.5786	5.6683	5.7113	5.6703	5.699	5.8033	5.7308	5.5946	5.5074	5.7125	5.7335	5.8009	5.7805	5.6292	5.6746	5.7183	5.6698	5.5913	5.7219	5.4816	5.5632	5.6867	5.6554	5.525	5.5146	5.6651	5.6653	5.6426	5.616	5.4892	5.7419	5.7157	5.7391	5.8409	5.8009	5.7149	5.6631	5.5273	5.6619	5.6742	5.6594	5.5561	5.7315	5.7335	5.7744	5.7061
462	ILMN_1653871	6.7031	6.9722	6.0288	6.7817	9.593	6.6142	7.1685	7.0185	8.2656	7.0929	6.1655	8.0935	9.0332	8.067	6.4663	7.3195	6.0869	8.7642	8.0833	6.2911	9.633	6.7856	7.4626	7.2097	7.8112	8.0407	9.1706	7.3702	7.5789	9.5031	8.9077	7.8388	7.7102	6.4209	5.969	5.845	7.7669	7.564	6.5933	6.6655	6.9029	5.9708	9.5571	7.0307	7.0973	8.3559	6.2777	6.9694
463	ILMN_1653878	5.5306	5.5459	5.4595	5.2591	5.4546	5.4462	5.5058	5.4915	5.3913	5.5946	5.368	5.5273	5.4498	5.4599	5.4364	5.4121	5.4198	5.4311	5.486	5.3518	5.3298	5.4573	5.4636	5.578	5.5425	5.2892	5.5111	5.3744	5.4793	5.2401	5.4757	5.2598	5.2546	5.4907	5.3288	5.4143	5.3408	5.3629	5.434	5.5193	5.4492	5.2907	5.4757	5.2026	5.2899	5.3198	5.5663	5.2458
464	ILMN_1653896	7.1031	6.7601	7.5373	6.8525	6.7	6.9145	6.943	6.9149	6.8686	7.3944	6.8211	7.0679	5.813	6.3563	6.314	6.7802	6.9998	7.1606	6.8288	6.914	7.2036	7.4282	7.1081	7.0703	7.0822	7.1036	7.0239	7.0851	6.8295	7.2711	6.6461	6.9413	6.8245	7.0011	7.2295	7.1236	7.2002	6.716	6.9993	7.1135	7.0723	7.091	6.8772	7.0662	6.9564	6.7668	7.6305	6.8404
465	ILMN_1653910	5.6637	5.6895	5.6422	5.8083	5.7319	5.7411	5.6503	5.7604	5.7999	5.6931	5.801	5.8332	5.5624	5.68	5.854	5.726	5.6992	5.7983	5.6771	5.826	5.7786	5.7203	5.7369	5.8322	5.9359	5.9294	5.809	5.9338	5.8086	6.5779	5.7908	5.7538	5.716	5.8531	5.8384	5.9972	6.0521	5.6747	6.1092	6.0087	5.9152	5.8737	5.9209	5.7742	5.9773	5.836	5.5782	5.7679
466	ILMN_1653927	5.7351	5.6657	5.6706	5.6807	5.6602	5.8334	5.8355	5.8619	5.8747	5.6962	5.8046	5.7609	5.5766	5.6703	5.7468	6.0823	5.8235	5.6607	5.8537	5.6716	5.6753	5.5288	5.8883	5.6612	5.9611	5.7616	5.7612	5.6465	5.8019	5.6935	5.5262	5.6461	5.3999	5.8343	5.4836	5.6685	5.5772	5.5309	5.7295	5.8067	5.718	5.6339	5.8879	5.909	6.1002	5.7234	5.5964	5.8693
467	ILMN_1653934	5.6264	5.6499	5.6305	5.6116	5.8767	5.9251	5.9415	5.8844	5.9413	5.7197	5.6845	5.6887	5.8107	5.6389	5.8615	5.9163	5.6794	5.8035	5.903	5.8364	5.7246	5.7429	5.7922	6.1304	5.5515	6.2002	5.7908	5.7996	6.0177	5.7115	5.7384	5.6958	6.1036	5.6911	5.7293	5.8306	5.846	5.6879	5.7916	5.5901	5.8614	5.587	5.5747	5.967	5.5602	6.6314	5.709	5.4984
468	ILMN_1653940	5.9066	5.8209	5.7166	5.7281	6.058	5.8703	5.7881	5.7066	5.9394	5.803	5.8248	5.8682	5.7585	5.719	5.926	5.7614	5.9986	5.7152	5.7593	5.9348	5.9089	6.039	5.8409	5.8901	5.8269	5.6266	5.8927	6.2276	5.7809	6.3374	6.0132	5.9324	5.8372	5.8234	5.7627	5.8492	5.9705	5.7764	5.7783	6.0516	6.0449	5.907	5.9675	5.855	6.0426	5.8829	5.8763	6.0359
469	ILMN_1653956	5.7784	5.9931	5.8586	6.8799	5.8395	6.1605	5.9003	5.8409	5.9282	5.7745	5.8343	5.7392	5.8397	5.9349	5.8082	6.0314	5.8923	5.7929	5.6972	5.7427	5.5825	5.75	5.7797	5.4727	5.7901	5.6007	5.5348	5.6137	5.6574	5.6025	5.5973	5.5725	5.7371	5.8123	5.676	6.371	5.9111	5.8208	5.7916	5.7786	5.8149	5.7217	6.0084	5.676	6.1388	5.784	5.688	5.8268
470	ILMN_1653965	5.5334	5.4418	5.5446	5.5145	5.5554	5.426	5.3956	5.4144	5.3764	5.4462	5.3523	5.4096	5.4204	5.3211	5.3986	5.424	5.473	5.5606	5.5862	5.5019	5.6003	5.6849	5.5111	5.4978	5.6618	5.4233	5.6515	5.6823	5.5712	5.6377	5.6597	5.6662	5.3928	5.601	5.4777	5.4629	5.5081	5.4745	5.3291	5.5668	5.5312	5.4987	5.509	5.4695	5.2028	5.3358	5.4243	5.4221
471	ILMN_1653980	5.6386	5.6524	6.1033	5.6057	5.5765	5.5804	5.8882	5.5149	5.5879	5.5621	5.5528	5.5671	5.6003	5.5866	5.7025	5.8566	5.8792	5.539	5.6526	5.6101	5.6635	5.6074	5.8691	5.8092	5.5922	5.8338	5.5006	5.6922	5.5781	5.4744	5.6523	5.7139	5.5894	5.4701	5.4855	5.792	5.4676	5.4137	5.5198	5.8011	5.8447	5.6259	5.4429	5.6561	5.5002	5.5138	5.7318	5.7398
472	ILMN_1654001	5.7683	6.1841	6.0274	5.5784	5.6083	5.4976	5.5058	5.5738	5.3682	5.856	5.4492	6.4407	5.7757	6.2225	5.5135	5.5404	5.5116	5.612	5.666	5.4986	6.0808	6.0464	5.9269	5.848	5.7106	5.986	5.7468	5.4235	5.5848	6.4262	6.0637	5.9035	5.6129	5.7112	5.4304	5.3116	6.1735	5.7557	5.6986	6.4794	5.8468	6.0064	5.6679	5.7101	6.4352	5.4672	5.5342	6.4452
473	ILMN_1654010	6.2984	6.3262	5.7854	5.9265	7.2152	5.5216	6.152	5.6749	5.8256	6.4917	5.9957	6.2622	6.3602	6.2781	6.1475	5.941	6.3662	6.8341	6.5311	6.4668	5.7797	7.3514	6.1368	6.2081	5.8308	6.3954	5.8789	6.4038	6.3159	6.4114	6.1977	7.2916	6.4763	6.6936	6.7688	6.3621	6.5341	7.1964	6.1452	6.8617	6.636	5.6381	7.0878	6.7681	6.0252	6.6875	6.1058	7.2578
474	ILMN_1654013	5.9045	5.8668	5.5761	6.0975	5.9482	6.2499	6.0656	6.1945	6.1591	6.1231	6.418	6.0848	6.3295	6.4247	6.0822	6.2887	5.9844	6.3692	5.898	6.1386	6.0247	6.3671	5.9812	5.9183	6.039	6.0514	5.8563	6.0646	6.0466	5.934	5.8585	5.9142	5.8692	6.0259	5.9393	5.845	5.8086	5.9654	5.8888	6.0357	5.8308	5.8922	5.9226	6.1046	5.8788	5.973	5.8686	6.053
475	ILMN_1654016	11.9178	11.8872	12.0024	12.1442	11.8678	11.8382	11.9045	12.0739	12.0024	11.6836	11.8892	11.7571	11.9001	11.9286	11.8764	11.9634	11.8592	11.7129	11.7626	12.1544	12.1745	10.3532	12.0069	11.7845	12.0047	12.0504	12.2788	12.1594	11.5609	11.3971	12.2098	11.7433	11.5454	11.9154	11.9591	12.3331	12.1417	11.8806	12.4564	12.0714	12.055	12.1008	12.1057	12.1152	12.0251	11.6028	11.8914	11.6352
476	ILMN_1654031	5.3423	5.3702	5.3571	5.1565	5.3054	5.2512	5.1482	5.1443	5.303	5.3605	5.2533	5.2089	5.2589	5.2765	5.1183	5.1197	5.299	5.1713	5.2009	5.1162	5.3746	5.3235	5.3073	5.5072	5.0851	5.1651	5.216	5.2153	5.3294	5.0255	5.3071	5.3104	5.3035	5.105	5.3288	5.1955	5.3628	5.3862	5.3066	5.4836	5.2227	5.0877	5.3428	5.3356	5.3327	5.3621	5.202	4.9893
477	ILMN_1654032	7.4479	6.7502	7.1209	7.204	6.7423	6.9872	6.9551	6.9686	6.7998	6.8908	6.8343	6.8038	7.3301	7.0132	7.7254	7.0961	7.3195	6.8769	7.1752	7.0913	7.5529	7.4115	7.2734	7.3219	6.9212	8.5873	6.7441	7.3164	6.9694	6.5687	7.2211	6.4881	7.4796	7.2495	7.5838	7.0537	7.2309	6.6344	8.0332	6.944	7.1477	7.0134	6.8124	7.1864	7.1528	8.1006	7.4702	6.4499
478	ILMN_1654043	5.497	5.5592	5.4426	5.5431	5.5978	5.7394	5.6238	5.5784	5.5547	5.5213	5.4635	5.7108	5.5397	5.6233	5.4792	5.6386	5.6623	5.6285	5.5894	5.6313	5.5117	5.5544	5.3873	5.2809	5.3991	5.5853	5.4141	5.3863	5.5982	5.4869	5.5678	5.3686	5.7347	5.6156	5.7276	5.6522	5.5701	5.6195	5.5827	5.4881	5.7525	5.4949	5.5957	5.7118	5.7061	5.5666	5.4916	5.658
479	ILMN_1654049	5.6045	5.4573	5.6725	5.6515	5.6437	5.5489	5.5665	5.8896	5.5957	5.6742	5.5074	5.6371	5.8764	5.5692	5.4778	5.555	5.6529	5.5965	5.5754	5.5807	5.3281	5.4091	5.4054	5.2987	5.5773	5.479	5.7264	5.6874	5.5982	5.7972	5.4809	5.4067	5.7347	5.3193	5.7605	5.6147	5.913	5.5796	5.6654	5.6068	5.5272	5.6858	5.564	5.4056	5.5414	5.6299	5.4991	5.708
480	ILMN_1654060	7.4606	7.3866	7.2188	8.1885	7.7255	8.2117	7.4897	7.8892	7.5015	7.7963	8.5227	8.6373	8.8958	9.4282	9.0483	7.73	7.8991	7.987	8.5558	8.5073	8.008	9.5756	7.722	7.581	8.1275	8.5427	8.1865	7.7079	9.1067	8.4404	8.4757	8.0588	8.2724	8.5577	8.3943	7.8472	8.1977	8.28	8.17	8.6698	9.0521	8.289	8.5208	8.2818	8.148	8.5103	7.9252	8.3033
481	ILMN_1654063	5.8308	5.695	5.6493	5.8349	5.8737	5.8154	5.7099	6.0346	5.7291	5.6009	6.0958	5.9735	5.881	5.8062	6.0711	6.0512	5.8792	5.7521	5.9815	5.7795	5.7821	5.5588	5.8543	5.6631	5.7428	5.8746	5.7453	5.9045	5.8476	5.901	5.7681	5.8743	5.7972	5.8759	5.8149	5.9651	5.9352	5.7866	5.7646	5.8882	5.7082	5.7997	5.8508	5.84	5.8122	5.7575	6.0526	5.947
482	ILMN_1654064	5.9468	5.9664	5.6025	5.8506	5.7954	5.7024	6.0056	5.7036	5.9122	5.9961	5.9249	5.8447	5.8582	5.7697	5.9528	5.9807	5.7397	5.789	5.7212	5.7289	5.6374	5.6849	5.6011	5.5761	5.8185	5.559	5.6077	5.7978	5.6515	6.1038	5.7455	5.6649	5.6771	6.0708	6.085	5.9282	5.5981	5.7785	5.705	5.6899	5.562	5.7957	5.6447	5.7951	5.7712	5.7679	5.7874	5.7202
483	ILMN_1654065	5.666	5.6313	5.5518	5.6515	5.4602	5.5177	5.5636	5.754	5.683	5.6915	5.6267	5.6635	5.6913	5.6766	5.7628	5.5632	5.779	5.6607	5.7953	5.6787	5.6684	5.6233	5.5467	5.5072	5.6957	5.6051	5.7683	5.5189	5.5547	5.8311	5.6914	5.6444	5.6425	5.5748	5.5492	5.6147	5.5964	5.719	5.5785	5.5171	5.7489	5.6028	5.6714	5.7067	5.6309	5.5686	5.6444	5.7632
484	ILMN_1654068	6.6927	6.6706	7.1053	6.9659	6.5489	6.8717	6.9862	7.0452	7.1018	7.1233	7.3677	6.9646	6.3389	6.8139	6.9313	6.9933	6.8292	7.0224	6.2545	6.5997	6.9768	6.5847	7.8779	7.8203	6.9458	7.3481	6.5361	7.0099	6.555	7.0783	6.6811	7.4177	6.1193	7.5022	7.6306	7.0481	7.0679	6.8373	7.4987	7.5192	7.0111	6.7778	6.5945	7.2407	6.7026	7.311	6.8652	7.1576
485	ILMN_1654072	5.6098	5.7719	5.6472	5.6132	5.581	5.426	5.4547	5.5371	5.4535	5.5264	5.5352	5.5247	5.4087	5.595	5.6493	5.6932	5.5394	5.3957	5.5277	5.3083	5.8855	5.542	5.4552	5.5034	5.7645	5.4773	5.6817	5.6237	5.5848	5.758	5.5894	5.7257	5.7206	5.4533	5.5389	5.6022	5.5944	5.6644	5.6719	5.7666	5.5664	5.432	5.6787	5.66	5.3122	5.3796	5.4721	5.5725
486	ILMN_1654074	5.6764	5.8644	5.67	5.5132	5.7936	5.7763	5.6385	5.5721	5.5564	5.5883	5.4714	5.4363	5.7235	5.5455	5.7317	5.6279	5.547	5.5561	5.8519	5.7509	5.6534	5.5306	5.6093	5.5656	5.5922	5.3924	5.6316	5.752	5.5207	5.6509	5.5649	5.4986	5.5724	5.7447	5.5596	5.5765	5.5121	5.5423	5.725	5.677	5.585	5.7749	5.587	6.1033	5.6529	5.7009	5.7009	5.7022
487	ILMN_1654099	7.1036	6.7899	7.141	7.5944	6.7109	7.7745	7.481	7.3028	7.3714	7.3521	7.4656	7.1043	7.0359	7.0734	6.7451	7.4386	7.5873	7.4334	7.4728	6.9659	7.217	6.6131	6.9273	6.7345	7.6675	6.715	7.6349	7.6991	8.0168	7.5961	7.6919	7.6153	6.7292	6.6051	6.9364	6.7674	6.7702	6.7138	6.7634	7.161	6.9845	7.0429	7.2687	7.4295	7.4132	6.9305	7.2213	7.0855
488	ILMN_1654109	5.7523	5.7544	5.6878	5.9192	5.7158	5.5777	5.5802	5.7225	6.1158	5.8629	5.9193	5.9412	5.8906	5.8646	5.792	5.7927	5.9699	5.9334	5.7001	5.8024	5.7133	5.8743	5.9798	5.8264	5.8098	5.8436	5.8033	5.66	5.7104	5.6868	5.9066	5.6867	5.9272	5.6871	5.6493	5.6582	5.6938	5.7993	5.9418	5.8596	5.8069	5.9033	5.7889	5.7294	5.9189	5.8128	5.4971	5.7128
489	ILMN_1654112	7.8273	7.2136	6.611	5.7783	6.6672	6.2499	6.8088	6.0179	6.6429	7.2828	6.1019	6.4609	6.4456	7.0306	7.1954	5.951	6.0242	6.7164	6.415	7.0189	7.1502	8.5543	7.01	8.2632	6.4483	7.3294	6.9718	6.7415	6.5468	7.9264	6.6394	6.6072	7.0317	7.9439	7.1173	6.0074	6.658	6.4899	6.8727	6.9021	6.6279	6.1335	6.4763	6.8595	6.0477	7.9603	7.3382	6.6489
490	ILMN_1654118	10.9019	9.4483	9.8172	11.1072	10.9231	10.8947	10.3893	10.9172	10.759	9.6746	11.4097	11.386	13.3918	12.4774	12.969	10.5267	10.6654	10.9752	11.6245	10.6928	9.9324	12.2098	10.077	11.7766	11.0231	11.6631	10.5842	10.5228	12.6258	10.2552	11.2082	8.9943	12.424	11.4323	10.7229	10.2737	11.2623	10.8438	10.4152	10.9656	11.8026	11.4418	10.9441	10.6971	11.7129	11.0686	11.6118	10.2166
491	ILMN_1654129	5.779	5.8329	5.9227	5.9214	5.9646	6.0866	6.0878	6.0322	6.167	5.9993	6.2531	5.9845	6.3921	6.2362	5.9903	5.8101	6.282	6.1301	6.0562	6.0298	5.8101	5.9325	5.7398	5.8005	5.9134	5.7438	5.7921	5.8164	6.0448	5.8736	5.7908	5.8502	6.0978	5.8319	5.8428	5.7257	5.8442	5.813	5.824	5.7993	5.8405	5.8719	5.7752	6.0214	5.7442	5.871	6.025	5.9911
492	ILMN_1654141	6.396	6.5695	6.2728	6.22	6.113	6.1343	6.1318	6.1654	6.2366	5.9862	6.1279	5.9912	6.7519	6.0198	6.0901	6.216	5.8887	6.0327	6.3007	6.0496	6.0828	5.9756	5.9798	5.8782	6.2098	5.6764	5.9789	6.0196	5.9772	6.3623	5.8974	6.9239	6.2417	6.0747	6.387	5.9994	6.1072	6.2416	6.4058	5.9495	5.904	6.0452	5.9522	6.0038	6.0312	5.871	5.9221	6.1255
493	ILMN_1654151	11.9439	12.2335	12.6383	12.2203	12.2415	11.9953	12.0693	12.2462	12.1719	12.0183	12.3084	12.0436	12.3495	12.4981	12.6641	12.3439	12.424	12.1952	11.9677	12.0047	12.1771	11.0566	12.2176	12.9159	12.5158	12.0412	12.0792	12.0274	12.1346	12.157	12.1745	12.3219	12.1199	12.3244	11.6594	11.9505	12.1594	12.2869	12.4623	12.1594	12.0714	12.055	12.1849	12.2681	12.5158	12.2437	11.9698	12.0861
494	ILMN_1654165	5.6958	5.7751	5.6859	5.7877	5.8036	5.6222	5.9291	6.0346	5.8428	5.8529	5.6195	5.6756	5.8176	6.0922	5.8367	5.7726	5.774	5.7505	5.7031	5.8734	5.712	5.8434	5.6265	5.8517	5.9032	5.811	5.8179	5.9175	5.6945	5.8095	6.0144	5.6958	5.8893	5.7307	5.9651	5.7177	5.6783	5.8481	5.8826	5.8426	5.6378	5.8374	5.6557	5.84	5.7007	5.7414	5.9346	5.8443
495	ILMN_1654171	5.5752	5.4802	5.489	5.7103	5.553	5.5453	5.7589	5.6553	5.7463	5.5588	5.718	5.5287	5.4463	5.5967	5.5884	5.7071	5.6076	5.7871	5.531	5.5941	5.5241	5.6913	5.5867	5.4873	5.6838	5.5941	5.4401	5.506	5.4867	5.4939	5.5602	5.475	5.5037	5.4316	5.6102	5.5648	5.6801	5.4326	5.7112	5.5253	5.827	5.7052	5.6216	5.5524	5.9208	5.5821	5.845	5.6466
496	ILMN_1654195	5.9587	5.9829	5.833	5.9733	5.8702	5.929	5.7815	5.6457	6.0878	5.9047	6.0726	6.2511	5.8328	6.137	5.9113	5.8148	6.0741	5.8853	5.7683	5.8196	5.9272	5.7429	5.7186	5.6882	5.6348	5.4598	5.9146	5.8697	5.9221	5.6409	6.0933	5.5609	6.4233	5.8551	5.8519	6.0491	5.7065	6.215	5.8933	6.0203	5.6295	5.6858	5.9259	5.8826	5.9414	5.9374	5.7496	5.6252
497	ILMN_1654200	6.2189	6.229	6.2457	5.8984	6.1879	6.1021	6.2465	6.1268	6.0027	6.5257	6.2351	6.3007	6.1443	6.1623	6.4393	6.2175	6.0348	6.5749	5.9944	6.1226	5.901	6.6834	6.0739	6.0088	6.2828	6.2813	6.2619	6.1177	6.6004	6.6085	6.1936	6.1539	5.9805	6.1908	6.1311	6.5086	6.0255	6.27	6.393	6.1126	6.089	6.2966	6.1289	6.3589	6.0297	6.1196	6.1784	6.5156
498	ILMN_1654204	5.6732	5.6899	5.6911	5.956	6.2684	5.8048	5.6681	5.757	5.7257	6.126	5.9173	5.8397	5.8306	5.8951	5.7398	5.712	5.9136	5.78	5.6082	5.7538	5.6818	5.6807	5.6911	5.6976	5.7545	5.6189	5.6499	5.4942	5.6911	5.7859	5.5973	5.6591	5.785	5.8781	5.5919	5.8874	5.8932	5.719	5.824	5.6068	5.6809	5.6239	5.8895	5.5417	5.9086	5.6653	5.6538	5.8778
499	ILMN_1654210	5.9413	6.101	5.9105	6.1441	5.8248	5.7446	5.5582	6.066	5.7206	5.7546	7.3113	6.3716	6.2147	5.7956	5.654	7.0426	6.775	5.789	6.2697	6.2342	6.0668	6.1674	5.651	5.9751	6.0276	6.2633	7.1823	5.67	5.9093	5.6509	5.9132	7.784	6.3816	5.9423	5.5813	7.2476	5.6455	6.8583	5.7716	6.0425	5.5114	6.2074	5.9193	5.5661	6.1803	5.6519	5.572	6.0894
500	ILMN_1654212	5.7937	5.5625	5.7473	5.7651	5.6238	5.506	5.5722	5.465	5.5659	5.5574	5.6522	5.5301	5.3359	5.5178	5.558	5.5298	5.5754	5.4903	5.6318	5.6154	5.8337	6.0637	5.9554	5.685	5.8786	5.5867	5.8468	5.7854	5.5884	5.6058	5.6954	5.8116	5.5127	5.5245	5.5274	5.7237	5.557	5.5577	5.5264	5.6985	5.7201	5.5823	5.6751	5.5947	5.5289	5.5117	5.8045	5.6633
501	ILMN_1654217	6.0368	5.9631	5.61	5.6652	5.8969	5.5817	5.6434	5.7886	5.6926	5.756	5.6895	5.766	5.7197	5.6583	5.7522	5.7898	5.7106	5.7908	5.7637	5.6136	5.5825	5.8287	5.8279	5.4978	5.5739	5.6266	5.5685	5.5493	5.8	5.8736	5.6304	5.7524	5.7712	5.9253	5.8261	5.7438	5.684	5.8722	5.7535	5.9281	5.8251	5.6527	5.7843	5.5734	5.8462	5.5608	5.6913	5.8988
502	ILMN_1654228	5.8172	5.7598	5.7988	5.6515	5.8702	5.807	5.7798	5.7438	5.5038	5.7096	5.8942	5.742	5.7935	6.0628	5.8186	5.8066	5.6609	5.7662	5.6955	5.6385	5.6319	5.6913	5.6642	5.7282	5.6603	5.5809	5.5968	5.4016	5.7809	5.7199	5.7236	5.6278	5.7025	5.6203	5.8615	5.7297	5.7346	5.7576	5.6742	5.8254	5.4492	5.5969	5.7843	5.8566	5.8085	5.6557	5.8181	5.9568
503	ILMN_1654246	5.9275	5.7345	6.007	6.1198	6.4237	5.9796	6.2666	6.0179	6.0626	6.3026	6.194	6.2546	6.6572	6.801	6.4569	6.0858	6.0655	6.062	6.404	5.9688	6.3734	6.2844	6.0207	6.3564	6.4371	6.9582	6.4279	6.1866	5.8618	5.859	6.1579	6.0774	6.1303	6.0364	6.2447	6.3301	6.57	6.2569	6.5358	6.293	6.3274	6.2103	6.7981	6.1693	6.0529	6.8857	6.5124	6.4746
504	ILMN_1654261	5.5202	5.6553	5.6429	5.322	5.4477	5.3043	5.4462	5.2515	5.3067	5.2225	5.4315	5.4039	5.3878	5.2724	5.3506	5.4935	5.4496	5.4156	5.3465	5.3851	5.6264	5.5568	5.4518	5.5108	5.4354	5.3044	5.3807	5.4698	5.485	5.4099	5.5073	5.4767	5.4116	5.3529	5.6122	5.3955	5.394	5.3629	5.3123	5.5151	5.3809	5.4145	5.2433	5.4462	5.5167	5.3501	5.2144	5.4204
505	ILMN_1654262	8.4557	9.8996	11.0425	11.4082	10.2949	9.9309	10.7283	10.8478	8.2142	9.3059	10.2384	8.2903	7.7657	7.7035	6.9986	10.8302	10.7846	9.1342	8.53	10.7969	8.5632	8.301	10.5345	8.3218	9.6661	8.7303	7.7708	8.3487	7.5717	8.8093	9.3216	8.8584	7.5727	8.0231	9.6749	9.4815	9.3936	8.6172	8.3216	9.5983	9.5515	9.9225	9.031	10.0917	9.6108	7.8024	8.7902	7.9141
506	ILMN_1654268	9.6044	9.5709	7.2617	9.5726	10.1656	9.777	9.1983	10.4952	9.4696	10.0671	9.8792	11.0847	9.7887	10.9688	9.3456	10.3191	9.5054	10.5024	9.4899	9.5492	10.1561	8.1389	9.8273	9.4683	9.9324	9.1104	11.1327	10.0801	10.9178	11.0092	10.8134	10.6717	8.9876	9.8802	9.0849	9.2931	10.624	10.423	10.0737	10.5403	9.9345	9.5645	10.3394	9.6593	10.3013	9.6691	8.76	10.5247
507	ILMN_1654287	6.6581	6.7659	5.7094	5.058	7.044	5.3897	5.3453	5.3003	5.2978	5.3624	5.6374	6.1638	5.9073	6.1489	5.6256	5.2809	5.0839	5.6285	6.4516	7.6456	5.6097	7.4478	7.1424	6.59	5.7031	6.6227	5.5545	5.4469	5.984	5.9964	5.8773	7.4858	5.6176	6.1961	6.9424	5.2528	6.7176	6.8141	5.9701	7.0654	6.0942	5.4021	7.2674	5.5838	5.1464	5.7255	5.4319	7.816
508	ILMN_1654289	9.2235	8.6223	8.989	8.9546	8.727	8.9867	8.7558	8.9952	8.9952	9.0588	9.2718	9.132	9.2216	9.352	9.8055	9.4057	9.5872	9.2055	9.3422	8.7167	9.0232	9.0368	9.3893	9.7487	9.3576	9.7419	9.5901	9.4097	9.0395	9.1505	8.906	8.5153	8.8707	9.7319	9.4228	9.3797	9.1058	9.1119	8.782	9.2186	9.2161	9.4521	8.9321	9.3925	9.1849	10.0566	9.5195	9.5639
509	ILMN_1654317	5.7423	5.754	5.6898	5.8966	5.7449	5.9509	5.8812	5.843	5.8797	5.9132	6.0327	5.7693	5.9456	5.7426	5.654	5.7942	5.9051	5.8739	5.9226	5.9047	5.4496	5.4258	5.5343	5.7581	5.7442	5.7286	5.6773	5.8194	5.6669	5.6837	5.7396	5.5777	5.5991	5.821	5.8343	5.8914	5.89	5.6879	5.7489	5.7766	5.6046	5.7067	5.7447	5.7135	5.8481	5.8751	5.686	5.6845
510	ILMN_1654318	6.2398	6.1604	6.0915	5.9822	6.2666	6.3864	6.369	6.159	6.2327	6.3896	6.3948	6.1726	7.0528	6.7946	7.3252	6.4276	6.256	6.2458	6.6852	6.3957	6.3859	6.9144	6.5753	7.5468	6.7182	7.3155	6.6697	6.8082	6.5109	6.4273	6.6031	6.3539	6.684	6.9534	6.7149	6.6786	6.5497	6.9899	6.6859	6.6075	6.9773	6.7912	6.5552	6.8234	6.8225	6.7778	7.1377	6.8957
511	ILMN_1654319	6.23	5.8322	6.5121	5.3271	5.8147	5.4122	5.4329	5.4034	5.6163	5.4586	5.4186	5.6279	5.7057	6.2549	5.7227	5.276	5.5709	5.426	6.3253	5.556	5.7762	6.5104	5.4319	5.9532	5.5756	6.0053	6.1174	5.3152	5.834	5.3712	6.0801	5.5149	5.5939	6.3072	6.1248	5.3092	5.5178	5.5599	5.2948	5.4961	5.8426	5.5173	5.5831	5.7135	5.4585	5.8009	5.72	5.6428
512	ILMN_1654322	8.1271	7.8121	8.1118	8.1852	8.4476	7.6426	7.6923	7.6995	7.9016	7.6745	7.6579	7.5711	7.6585	7.6982	7.1231	7.8328	7.7733	7.6404	7.3603	8.1743	7.6981	8.5873	8.0688	7.5362	7.751	7.3299	6.9404	7.8919	7.9065	7.9023	7.7722	8.4781	7.3324	8.0555	7.7083	8.2204	8.0372	8.2903	7.9008	7.4188	7.5681	7.4388	7.9887	7.5867	7.656	7.9021	7.7173	8.0831
513	ILMN_1654323	5.791	5.7042	6.0299	5.6961	5.7319	5.8223	5.7406	5.7036	5.8256	5.9961	5.7543	5.5614	6.1637	5.6518	5.799	5.6494	6.085	5.997	5.7891	5.9515	5.7169	5.9989	5.777	5.8782	5.5987	5.7654	5.7849	5.8208	5.7218	5.7215	5.7737	5.8757	5.8765	5.9002	5.8998	5.5363	5.7046	5.7103	5.6335	5.5583	5.7507	5.8572	5.7811	5.8269	5.9068	6.1153	5.7572	5.8508
514	ILMN_1654324	6.3926	7.3322	7.2	6.4559	6.8546	6.6449	6.4403	6.5436	7.1737	6.5158	6.0437	6.2865	5.8787	6.2534	6.1456	6.4534	6.3996	6.3503	6.344	6.5433	6.7246	5.7429	6.7737	6.7618	5.9325	7.0268	6.6364	7.2593	5.8441	5.9598	5.9119	5.9813	6.6289	6.7208	7.0789	5.9972	6.6728	6.3112	6.6587	6.6535	6.9728	6.308	6.2604	6.1944	6.2981	6.7616	6.782	6.7129
515	ILMN_1654331	6.3641	6.0498	5.4115	5.5873	6.7145	5.6285	7.5923	5.6474	5.8035	7.1333	5.5895	6.7238	5.6278	6.0152	6.0334	5.9117	5.6861	7.3358	5.8134	6.8909	7.775	7.3411	6.868	7.2246	5.8114	7.7516	5.8872	7.437	5.7983	7.1032	6.2093	5.8245	7.6014	6.6633	5.6897	5.4849	7.0337	6.7	5.6631	7.5199	6.9733	5.8295	7.2248	7.6137	5.728	7.3732	7.7658	6.7655
516	ILMN_1654357	7.2099	7.458	7.2688	7.1272	7.1668	6.8999	7.4524	7.1547	7.2979	7.0592	6.9209	6.8189	6.604	6.7955	6.6208	7.3445	7.0624	7.0961	7.027	7.0189	7.1767	6.2222	7.2073	6.7527	7.3756	6.7301	6.9941	7.7927	6.9487	7.6322	7.5866	6.7678	6.4119	6.9121	6.6514	6.6771	6.9312	7.1914	6.8056	7.1342	6.6227	6.651	6.792	6.837	6.8727	6.7425	6.5631	6.667
517	ILMN_1654370	7.9738	7.5305	6.963	7.4479	7.0585	6.9958	7.0575	7.2529	7.2371	6.696	6.911	7.6083	6.4489	7.3286	6.8875	7.3829	7.4339	7.3671	7.5453	7.5251	7.5633	6.4198	7.0709	7.0752	7.2543	7.1528	7.4336	7.5631	7.6349	6.9337	7.0876	6.799	7.2929	7.2934	7.2265	7.0986	7.2341	7.1209	7.2942	7.3304	7.087	7.0871	6.9149	7.6858	7.1222	6.8734	7.0038	7.0952
518	ILMN_1654385	6.4361	7.1595	7.0341	6.6851	6.7281	7.1794	7.2662	6.7152	6.8123	6.8176	6.5783	7.5563	7.0097	6.1966	7.1412	6.991	6.824	7.3312	6.8911	7.1127	7.2667	7.182	7.2039	8.9555	7.2744	8.4214	6.9412	7.8553	6.4068	6.377	6.6049	7.1955	7.3765	7.5912	7.4855	7.6846	7.1296	7.0518	6.7794	6.9405	7.0272	7.0902	7.3389	7.6045	6.4288	8.4796	6.8486	7.5544
519	ILMN_1654386	6.2256	5.8837	6.0715	5.6465	5.9409	5.673	5.8223	5.556	5.7495	5.6555	5.6562	5.6192	5.7871	5.5306	5.8082	5.6002	5.5331	5.5741	5.7836	5.6327	5.5441	5.5718	5.765	5.6976	5.6462	5.7976	5.6948	5.7951	5.7395	5.6686	5.7222	5.7214	5.9147	5.6416	5.8215	5.7537	5.6039	5.815	5.8216	5.6006	5.8069	5.4183	5.9121	5.6346	5.6782	5.6784	5.4916	5.6633
520	ILMN_1654389	5.7755	6.6829	6.3954	6.0851	7.1895	6.5128	5.7339	5.8685	6.4556	5.8939	5.9138	6.4945	6.3953	5.763	5.6398	5.7277	5.6058	5.9334	6.3553	6.0156	6.4494	5.7042	5.8448	5.364	5.9259	6.0887	6.386	5.6667	5.63	5.8025	5.8065	6.5578	5.4737	5.5632	5.8538	6.6039	5.9885	7.1072	5.9194	5.9199	5.9715	5.9033	7.3082	5.6023	5.7806	5.8446	5.6583	6.2001
521	ILMN_1654392	7.6763	7.5164	7.3145	7.7801	7.3714	7.9442	8.0217	7.6736	7.7363	8.0844	7.9334	8.0442	7.8071	7.5066	8.0911	7.5256	7.6851	7.5415	8.0871	8.0515	7.996	7.3683	7.6337	7.3756	7.5841	7.7747	7.7745	8.5029	8.4203	7.7913	8.4386	7.5213	7.0956	7.5107	7.3699	7.2971	7.4158	7.1914	7.3001	7.9648	7.9275	7.9119	7.6942	7.7045	7.9032	8.2995	8.209	7.526
522	ILMN_1654396	13.3584	14.0438	13.2709	13.7852	14.3155	13.3222	12.9229	13.6262	13.7562	13.1702	13.4103	13.7779	13.9528	13.814	13.1036	13.5257	12.7364	13.6845	14.0496	13.4658	13.7707	14.21	13.4176	12.7236	13.4398	13.681	13.7815	13.0961	12.944	12.3606	13.1772	14.4155	13.1702	12.352	13.3257	13.7562	13.362	14.1777	13.071	12.9159	13.2636	12.9723	14.2399	13.0961	13.0744	13.5589	12.3109	14.5099
523	ILMN_1654398	5.5962	5.9581	6.2034	6.0634	5.8114	6.4887	5.6093	5.8139	5.5364	5.5419	5.8194	6.2461	6.7944	6.5889	6.0099	5.5447	5.8478	5.5222	7.3222	5.5617	5.6277	7.2711	5.5555	5.7564	5.8543	6.0895	5.8904	5.6684	5.9607	5.837	6.1671	5.4949	5.6956	5.7651	5.6915	6.2237	6.0591	8.2219	6.3748	6.367	6.0596	6.0025	5.9878	5.6308	5.5079	5.6951	5.72	6.022
524	ILMN_1654402	6.1907	6.0677	5.9945	5.8734	6.0053	6.1669	5.8025	5.7337	6.0666	6.0347	6.0686	5.8796	6.1956	5.8646	6.0162	6.2078	5.9753	6.1196	6.1703	5.9983	5.8019	5.912	5.9612	5.7806	5.9652	5.7518	5.8216	5.9353	5.8159	5.7928	5.8269	5.8958	6.0138	5.8609	5.8364	6.0518	5.662	5.8381	5.8847	5.9281	5.8691	6.2507	5.7038	5.9237	5.7223	6.2204	6.0831	6.0092
525	ILMN_1654408	5.3586	5.2305	5.3034	5.2771	5.412	5.3096	5.4132	5.3532	5.2821	5.3605	5.4142	5.3963	5.2828	5.3174	5.1923	5.38	5.4198	5.4292	5.4103	5.4438	5.3798	5.6541	5.5518	5.5128	5.4781	5.719	5.3771	5.3562	5.1793	5.7057	5.3155	5.4489	5.4167	5.4907	5.4053	5.4629	5.3586	5.3332	5.4425	5.2807	5.4542	5.3731	5.5268	5.5398	5.3988	5.5077	5.4685	5.3344
526	ILMN_1654411	5.535	5.7501	5.6423	5.5796	5.8248	5.6222	5.5582	5.7871	5.6895	5.575	5.4905	5.4996	5.7094	6.0005	5.6187	5.6768	5.5516	5.627	5.753	5.532	5.6852	5.7701	5.7369	5.7263	5.567	5.5074	5.6435	5.7439	5.8295	5.7199	5.6177	5.6138	5.5538	5.8781	5.5596	5.6887	5.9166	5.5901	5.6927	5.7311	5.809	5.7278	5.5299	5.5081	5.726	5.5588	5.8416	5.7854
527	ILMN_1654413	5.6626	5.6039	5.7286	5.7534	5.8426	5.9156	6.072	5.8741	5.7544	5.575	5.7454	5.7535	5.9564	5.7612	5.8478	5.8813	5.8923	5.823	5.6756	5.7483	5.6709	5.7394	5.777	5.5088	5.7545	5.7173	5.6867	5.6632	5.8322	5.7133	5.415	5.8386	5.6262	5.7245	5.7943	5.9345	5.9705	5.6644	5.691	5.6234	5.7388	5.7104	5.9013	5.7881	5.8003	5.6709	6.04	5.7128
528	ILMN_1654414	6.2095	6.0224	6.1669	6.239	6.4103	6.3616	6.1851	6.2044	6.4055	6.4352	6.4519	6.2789	6.4993	6.4016	6.1155	6.3793	6.085	6.0558	6.1206	6.3393	6.2435	7.0336	6.3081	6.1628	6.2516	6.2492	6.9088	6.5387	6.1644	7.0547	6.5226	6.5797	6.2043	6.2022	6.2748	5.8389	6.0196	6.3554	6.1676	6.1997	6.2266	6.1351	6.485	6.3029	6.065	6.4054	6.169	6.3291
529	ILMN_1654415	5.4349	5.4255	5.5787	5.5244	5.4797	5.4913	5.5524	5.5149	5.6812	5.4603	5.4802	5.4996	5.664	5.476	5.5753	5.6079	5.4284	5.4617	5.5544	5.5974	5.5329	5.4438	5.5041	5.5072	5.3463	5.322	5.3551	5.5563	5.5949	5.3881	5.5663	5.5432	5.5322	5.5403	5.6043	5.5074	5.4676	5.4414	5.7535	5.6431	5.4588	5.5153	5.4014	5.5124	5.4888	5.547	5.6799	5.4478
530	ILMN_1654421	7.1245	7.2183	7.6998	7.822	7.5866	7.6213	7.2856	7.7795	7.5691	7.3457	7.9081	7.3564	7.4425	7.6397	7.4834	7.5925	7.522	7.5213	7.0963	7.1027	7.1176	6.7893	7.2515	7.3194	7.759	6.9439	7.3967	7.3551	7.1284	7.6971	7.4025	7.0695	7.0433	7.0192	6.4143	7.2412	7.4326	7.248	7.1005	7.2778	6.6378	7.3681	7.047	6.9089	7.7482	6.9322	6.57	6.9104
531	ILMN_1654422	5.4573	5.4307	5.4544	5.4601	5.5885	5.6567	5.5988	5.4774	5.4948	5.7844	5.6267	5.5301	5.5156	5.5692	5.485	5.6068	5.6229	5.6236	5.7112	5.3988	5.5359	5.6541	5.4193	5.5072	5.4856	5.5381	5.6154	5.506	5.3674	5.4342	5.4665	5.6913	5.6567	5.4584	5.7391	5.6088	5.6162	5.5151	5.5625	5.4225	5.4777	5.5214	5.3894	5.4553	5.4347	5.3796	5.484	5.7022
532	ILMN_1654429	6.5285	5.8256	6.0303	6.07	6.0277	5.9509	10.0335	6.0813	5.9521	6.1768	5.8827	6.0382	5.8973	6.5778	6.0314	6.0126	6.1791	6.1702	5.8642	5.6984	6.0161	5.7256	7.1421	5.7564	5.9742	5.8376	6.1527	6.0505	6.0527	5.9112	5.9079	5.9952	5.8467	5.8881	5.9495	6.3078	5.8702	5.7417	5.8866	5.7529	5.8727	5.9223	5.9506	5.6777	5.9968	5.8544	5.9016	6.0603
533	ILMN_1654441	8.8996	9.5732	8.6617	8.9252	8.8633	8.3871	7.8926	8.7074	8.3214	7.8969	8.9587	8.9919	9.3207	9.6845	8.7835	7.7642	9.0195	8.67	7.8313	8.2567	8.4998	7.0924	7.7803	8.2774	8.1515	7.3019	8.1254	8.2501	9.5252	8.5306	8.3265	8.3698	8.7993	9.1067	8.6487	8.343	8.2974	9.0208	7.0861	8.6905	8.4208	8.3118	9.0257	7.6452	7.7539	8.0061	8.1862	8.9359
534	ILMN_1654445	10.0069	9.9282	9.1064	9.7071	9.044	10.0832	10.0274	9.7137	9.761	9.5241	10.2927	10.1086	9.7271	9.7657	10.339	9.7696	9.7407	10.261	9.9787	9.8901	10.1094	10.1952	9.7728	10.6228	10.0193	10.4	9.877	10.1868	9.8881	9.5105	10.043	9.3957	11.0821	10.6363	11.1341	10.2651	10.1617	9.7449	10.3338	10.1306	10.3567	10.2593	9.5031	9.847	9.7262	10.0709	8.7028	9.9176
535	ILMN_1654457	6.6043	7.0316	6.5376	6.2825	6.1852	6.2718	6.2794	6.8337	6.5674	6.7461	6.8256	6.7323	6.7112	6.714	6.74	6.7462	6.9814	6.4787	6.5812	6.3435	6.5118	7.3596	6.6565	7.1684	6.6645	6.8678	6.496	6.7948	6.8396	6.5942	6.2101	6.7167	7.237	7.2099	6.9743	7.1501	6.5837	6.7789	6.9733	6.794	6.7557	6.754	6.8029	6.6308	6.694	6.6339	6.8497	6.5305
536	ILMN_1654458	5.4789	5.3696	5.4928	5.5401	5.5076	5.6473	5.3215	5.5179	5.4785	5.4799	5.5683	5.4323	5.5377	5.3661	5.5449	5.4759	5.3993	5.3957	5.3941	5.3929	5.3033	5.4046	5.5572	5.6132	5.3152	5.491	5.4256	5.3744	5.3674	5.4575	5.1816	5.3428	5.3637	5.3679	5.5193	5.4014	5.5664	5.3753	5.5827	5.4131	5.4708	5.612	5.5195	5.2614	5.5116	5.6709	5.3602	5.5196
537	ILMN_1654459	5.4182	5.3699	5.5444	5.3617	5.3629	5.3743	5.3475	5.3835	5.3325	5.3171	5.3425	5.3626	5.2544	5.2982	5.3385	5.433	5.4667	5.3487	5.243	5.3083	5.267	5.3442	5.299	5.4567	5.3827	5.5913	5.2594	5.2326	5.4741	5.3193	5.2929	5.3071	5.402	5.4382	5.3263	5.4056	5.3566	5.2731	5.3847	5.3456	5.2227	5.2499	5.2293	5.2867	5.2656	5.2678	5.2439	5.1551
538	ILMN_1654466	5.4353	5.5508	5.4681	5.3866	5.5001	5.5153	5.6896	5.6924	5.6732	5.5574	5.5074	5.5895	5.589	5.5194	5.4159	5.4358	5.5346	5.6058	5.7175	5.3783	5.7158	5.66	5.5163	5.5867	5.5195	5.6734	5.5022	5.8491	5.5616	5.6789	5.5941	5.6246	5.2399	5.6156	5.594	5.756	5.7065	5.6431	5.7201	5.5386	5.7154	5.6381	5.5368	5.5786	5.5797	5.6094	5.5681	5.4589
539	ILMN_1654468	5.4038	5.6375	5.3673	5.4574	5.4533	5.3157	5.4178	5.5815	5.4858	5.5434	5.4492	5.7305	5.3935	5.5075	5.5159	5.4107	5.5664	5.5947	5.4523	5.4304	5.7206	5.774	5.4936	5.7263	5.6101	5.5691	5.5545	5.5363	5.4832	5.7743	5.4986	5.6649	5.5423	5.5632	5.5048	5.4754	5.4636	5.4889	5.5348	5.5253	5.4096	5.5487	5.6127	5.4247	5.5042	5.5138	5.2576	5.6562
540	ILMN_1654473	5.24	5.4342	5.2772	5.3085	5.2675	5.3697	5.2838	5.3296	5.1773	5.3482	5.2954	5.366	5.3666	5.3905	5.3107	5.3327	5.2972	5.3454	5.3661	5.3887	5.289	5.2052	5.2276	5.2698	5.4025	5.3757	5.268	5.407	5.3968	5.4762	5.1838	5.3623	5.3953	5.2269	5.2797	5.1349	5.2969	5.16	5.3015	5.3297	5.2939	5.2972	5.3364	5.3296	5.278	5.172	5.1938	5.3364
541	ILMN_1654474	5.623	5.5695	5.6837	5.7313	5.7866	5.7147	5.8614	5.8978	5.7206	5.9688	5.7196	5.7007	5.7034	5.8387	6.0231	5.6236	5.9103	5.7929	5.6562	5.7628	5.5375	5.4482	5.6354	5.7248	5.5195	5.7801	5.7587	5.6632	5.7003	5.8506	5.6927	5.8613	5.6631	5.7222	5.5792	5.792	5.7161	5.6073	5.8683	5.7608	5.6687	5.7655	5.8992	5.8964	5.9366	5.8789	5.7989	5.7963
542	ILMN_1654479	5.3879	5.2304	5.3827	5.3301	5.2996	5.2282	5.2292	5.2643	5.2026	5.3642	5.3757	5.1918	5.1601	5.0197	5.3185	5.3401	5.3377	5.243	5.2337	5.2713	5.5721	5.4415	5.2946	5.4526	5.2944	5.4564	5.5995	5.2736	5.42	5.0759	5.2615	5.4452	5.4271	5.4482	5.2708	5.2563	5.3608	5.2731	5.3317	5.235	5.2301	5.4304	5.2407	5.5295	5.4045	5.4574	5.339	5.3595
543	ILMN_1654488	7.3926	7.8699	7.6386	7.6746	8.1016	7.9976	8.2097	7.6318	8.0169	8.3658	7.7383	8.9529	8.2119	8.2399	7.6928	8.2136	8.0013	8.5486	7.6979	7.8242	7.8387	6.7198	8.0704	7.0693	8.6503	7.107	9.3685	8.6641	7.895	8.7189	8.9622	7.3768	7.6212	7.8147	7.345	7.2778	8.0071	7.1467	7.4924	7.4604	7.4736	7.684	7.6498	8.1361	7.8163	7.4956	7.4305	7.4652
544	ILMN_1654493	6.9181	6.8401	7.3223	6.6858	6.6024	7.0903	7.0016	7.012	6.8215	6.9237	7.1703	6.9568	7.0976	6.9621	7.0092	6.8424	7.3751	7.0552	6.9309	6.7908	7.1115	7.338	6.8168	7.1019	6.9205	6.9993	6.7712	6.7836	7.1589	6.7057	6.8125	6.6332	7.611	7.3308	7.687	7.5216	6.7321	6.7616	7.3369	6.8055	7.085	7.2498	6.7212	6.6965	6.92	7.071	7.0408	6.8026
545	ILMN_1654496	5.603	5.5257	5.6335	5.6162	5.9265	5.664	5.5802	5.5358	5.4832	5.5965	5.6108	5.5658	5.4862	5.7666	5.6476	5.6858	5.6731	5.6252	5.778	5.547	5.6288	5.5401	5.6555	5.6702	5.4368	5.5381	5.5685	5.6282	5.5648	5.6441	5.6427	5.5506	5.624	5.5048	5.5813	5.3851	5.6402	5.6786	5.6164	5.6899	5.7489	5.682	5.5315	5.4516	5.7518	5.6116	5.4685	5.4514
546	ILMN_1654497	8.3317	8.7129	9.0476	8.1056	7.7991	7.9151	8.0019	8.4191	7.6367	7.8693	8.2488	7.7467	7.5419	7.9128	8.2788	8.2451	8.5437	7.559	7.5311	7.8451	7.712	6.7568	8.299	8.2757	8.3867	7.3856	8.0895	8.0593	8.0841	8.0369	8.4303	8.0208	8.3173	7.8681	7.6704	8.3149	8.2126	7.9004	7.7235	7.4956	7.4753	8.3719	7.8329	8.3251	8.6333	7.8466	7.9609	7.6069
547	ILMN_1654504	5.2689	5.7957	5.3915	5.3827	6.7908	5.2282	5.3653	5.2981	5.9023	5.4171	5.3559	5.6249	7.7988	5.5236	5.2576	5.4398	5.2603	5.539	6.4995	5.3481	6.0237	5.7609	5.1812	5.4486	5.6383	5.6234	5.7413	5.6971	5.5376	5.3098	5.573	6.3352	6.7141	5.3906	5.4676	5.3997	5.6384	6.4661	5.3199	5.5779	5.6046	5.163	6.5489	5.4037	5.4487	6.1995	5.0971	6.4308
548	ILMN_1654516	6.7544	7.713	6.6389	7.2886	8.0411	8.1292	6.9826	7.43	8.2252	8.6121	7.1607	8.6218	9.1534	8.6635	7.5739	7.6144	7.4204	8.6191	8.3896	7.7974	8.2564	8.41	7.7066	8.9734	7.9938	8.5175	8.2225	7.7708	7.5413	7.1716	7.0187	8.7587	7.7574	7.5643	9.1548	8.008	8.463	8.8359	8.9713	8.2302	8.1714	7.3617	9.1064	8.1736	7.758	8.9957	7.8037	8.9804
549	ILMN_1654518	9.5597	8.339	7.8591	10.0859	9.2151	9.9504	9.4931	10.0274	9.0712	10.3294	10.0087	9.6468	8.8684	9.1966	10.1489	9.7452	10.0419	8.7906	9.7074	10.4203	9.1091	10.7176	8.765	9.0633	9.3469	9.7303	9.0804	8.5087	9.8541	9.8199	10.3683	9.8564	7.8465	8.9995	8.1725	7.8959	8.3389	8.8039	8.4292	10.0902	9.6072	9.72	9.4978	9.507	9.9331	8.3536	9.903	9.1164
550	ILMN_1654534	6.0432	6.0672	5.806	6.0322	6.1552	6.4272	6.3378	6.2288	6.2108	6.2389	6.1423	6.3997	6.401	5.8783	6.1546	5.894	6.2637	6.1658	6.2034	6.2839	5.9171	6.2071	5.8367	6.0477	6.1384	6.0475	6.0199	6.0271	6.2573	6.1673	6.0062	6.0748	6.0698	5.9403	5.6411	6.14	5.9934	6.2233	6.1036	5.8648	5.9715	5.9474	6.1738	6.0083	5.8911	6.1381	6.0465	6.0415
551	ILMN_1654540	5.5966	5.5474	5.6393	5.5987	5.4641	5.4346	5.4582	5.4397	5.4589	5.5931	5.5039	5.5273	5.499	5.5545	5.5708	5.5463	5.6657	5.5276	5.6698	5.5545	5.563	5.8878	5.5216	5.3738	5.4243	5.5057	5.6029	5.5852	5.4741	5.7287	5.5544	5.4396	5.5151	5.5748	5.672	5.6542	5.4809	6.0294	5.5644	5.4543	5.6227	5.591	5.587	5.5802	5.4298	5.3977	5.484	5.5725
552	ILMN_1654541	6.3416	6.1115	6.1021	5.508	5.6544	5.8314	5.6583	5.6943	5.5451	5.9489	5.8753	5.5102	5.481	5.5866	5.6064	5.5518	5.6467	5.5606	5.8134	5.8904	5.8403	5.7256	5.8179	6.2028	5.889	5.7774	5.8351	5.8242	6.4657	5.6719	5.7639	5.7257	5.7951	5.9048	5.9282	6.3845	5.9687	6.1601	5.9556	7.2726	6.605	5.8017	5.693	5.9105	5.8342	5.6612	6.3158	5.7489
553	ILMN_1654542	9.1323	9.0638	9.061	9.2437	8.6289	8.9945	9.4292	8.9678	9.2646	8.9756	8.9856	8.5796	7.6569	7.9882	8.4608	9.2615	9.0101	9.1784	8.5803	8.8285	9.0185	8.7987	9.1299	8.1366	8.8763	8.0305	8.4559	8.5708	8.4323	8.1835	8.3248	8.6029	7.8112	8.3028	7.9233	8.0666	8.462	8.0636	8.3792	8.1178	8.321	8.5331	8.2911	8.5705	8.7293	7.7408	8.3627	7.7485
554	ILMN_1654543	9.2255	9.8172	9.9457	9.2783	9.2245	9.1323	8.9284	9.2732	9.181	8.7505	9.1174	8.7981	8.5729	8.6348	8.4928	9.4656	9.0734	9.4013	8.6438	9.6162	9.6771	9.6777	9.15	8.6597	9.0474	9.1734	9.7786	9.6765	8.9765	10.2402	10.3438	9.3264	9.0526	8.7985	9.3202	9.1729	9.0279	8.6046	9.4202	8.9281	9.1919	8.9669	8.7263	8.9765	9.0622	8.4095	8.7057	8.4434
555	ILMN_1654545	9.657	9.5303	9.0802	9.6324	9.15	9.7666	9.0379	9.2991	9.6649	9.652	9.8813	9.3497	9.1585	9.6863	10.4093	9.6842	9.7008	9.4191	9.5388	9.3749	9.803	10.8866	9.3469	9.5569	9.4851	9.5314	9.2112	9.1877	10.3902	9.2337	8.7667	9.1304	8.7209	10.0274	9.255	9.0284	9.0673	8.9728	8.6862	8.84	9.2391	9.6066	8.4706	9.3445	8.8513	9.734	9.3607	9.353
556	ILMN_1654552	9.511	9.2905	9.6416	9.3893	8.4772	9.4076	9.3463	9.1018	8.5889	9.3515	9.1913	9.062	8.9124	8.85	9.1915	9.1768	9.2643	8.5286	8.2692	9.5107	9.5396	9.618	9.363	9.1228	9.4089	9.354	9.1865	8.5905	9.0301	8.8176	8.7886	8.9191	8.9682	8.9945	9.0315	8.81	9.2661	8.6108	9.3289	9.1791	9.0995	9.221	8.6427	9.3026	9.3352	8.3877	8.9938	8.497
557	ILMN_1654563	6.9131	6.2273	5.7795	6.046	5.7041	5.8277	6.3262	5.7504	5.5866	5.5621	6.3544	6.0429	6.4523	6.0702	7.1777	5.7882	5.7687	5.6881	6.2077	6.6992	5.6197	6.4999	6.6278	6.5624	6.0227	7.4185	5.7794	5.8504	7.5405	5.6789	6.2254	6.1085	5.6814	6.5338	7.429	5.6704	6.5709	6.4989	6.5998	6.3502	6.0742	5.7365	5.4943	7.1018	5.5907	6.2637	5.7951	6.2561
558	ILMN_1654566	6.7969	6.3313	6.6996	7.3958	6.9712	6.8213	6.5633	7.5917	6.6686	6.5957	7.0351	7.6694	8.0152	7.809	7.3399	6.7381	6.59	7.3512	7.641	7.1771	7.0214	7.6114	7.0263	7.2372	7.4459	7.5118	7.47	6.5212	6.5219	7.6932	6.768	7.3437	7.1582	6.5263	7.1559	7.1175	6.7765	6.7896	7.0928	6.5386	7.2751	7.4726	7.7316	6.8098	7.3271	6.8667	6.9311	7.7736
559	ILMN_1654570	6.0655	5.9713	5.9898	5.5725	5.8248	5.7131	5.8223	5.7871	5.9654	5.8923	5.7689	5.6635	5.6107	5.7426	5.7196	5.7644	5.7491	5.6351	5.8815	5.8815	5.9079	5.8948	5.8838	5.9125	5.8972	5.7786	5.9285	6.1214	5.8476	5.987	5.8974	6.0086	5.624	5.9152	5.8791	5.881	5.846	5.7417	5.8643	5.8716	5.9504	5.6259	5.8693	5.9392	5.8462	5.8128	6.0625	5.5557
560	ILMN_1654571	6.2658	6.2554	6.3601	6.4592	6.5533	6.178	5.8005	6.4994	6.3468	5.6175	6.9318	6.564	7.1604	6.7274	6.4851	6.5403	6.741	6.6479	6.8359	6.1698	7.3114	7.4469	6.8628	7.192	7.1986	7.984	7.4166	7.3101	6.3264	5.6107	6.0877	6.6055	7.5913	6.9964	6.9756	6.6604	6.8216	7.0157	6.0599	7.4188	6.726	7.1924	7.2248	6.5876	6.5898	7.29	5.6093	7.1886
561	ILMN_1654583	8.7485	9.351	9.6404	9.0675	9.1891	8.5158	8.8035	9.2019	8.4093	8.9806	8.8849	8.5927	8.9448	8.8852	9.1872	9.0232	9.1688	8.6206	8.526	9.0666	8.5708	9.949	8.592	8.3258	9.224	8.8076	9.4202	8.787	9.0386	10.1762	9.8153	8.6712	8.3341	7.9674	8.2229	7.7135	8.6046	9.0454	8.4648	8.9921	8.5807	8.8808	8.8403	8.7113	9.0622	8.1536	8.2416	8.0024
562	ILMN_1654586	6.4781	6.4516	6.6782	5.9157	6.7227	6.1492	5.7915	6.3206	5.9521	6.3233	6.6451	6.5942	7.3653	7.2459	7.0179	6.361	6.9409	5.9176	7.1899	6.6644	6.5909	6.3827	6.1653	6.5771	6.5655	6.827	7.1011	6.6884	6.0928	6.4558	7.4586	6.9973	6.1164	6.2812	6.7332	6.4909	6.2887	6.3667	6.4834	6.511	6.5617	7.034	6.5694	6.5714	6.6099	6.6783	6.5216	6.5745
563	ILMN_1654594	5.8216	5.6505	5.7182	5.9265	5.9446	5.953	5.9159	5.7159	5.833	5.791	5.7037	5.6843	6.1099	5.9364	5.9686	5.9983	5.7605	6.0217	5.7763	5.9331	5.7434	5.6969	5.815	5.7852	5.7943	5.6571	5.8167	5.8627	5.6705	5.6738	5.8149	5.574	6.4162	5.8781	5.657	6.0587	5.7715	5.9317	5.8365	5.8564	5.7967	5.6801	5.9878	6.0273	5.8374	5.784	5.8538	5.8923
564	ILMN_1654598	5.5938	5.5167	5.5882	5.6376	5.6774	5.8597	5.6713	5.7319	5.8813	5.6915	5.7958	5.7237	5.8046	5.6668	5.5515	5.637	5.8681	5.5326	5.7653	5.5792	5.6264	5.4641	5.4319	5.4833	5.6068	5.6842	5.6394	5.8777	5.7316	5.6719	5.6732	5.6976	5.7255	5.8902	5.9848	5.7075	5.5534	5.7806	5.8826	5.66	5.54	5.6622	5.688	5.8367	5.5135	5.7988	5.5681	5.708
565	ILMN_1654602	5.8751	5.6952	5.6088	5.7393	5.6822	5.788	5.8561	5.993	5.7681	5.7265	6.2085	5.8479	5.7277	5.8464	5.9096	5.9052	5.7459	5.6949	5.8434	5.7151	5.6523	5.6349	5.5799	5.7657	5.8439	5.7828	5.6907	5.6615	5.8126	5.8833	5.737	5.8426	5.8421	5.7134	5.8498	5.7237	5.7801	5.7576	5.7942	5.8254	5.8691	5.756	5.683	5.8183	5.9673	5.8527	6.1478	5.9519
566	ILMN_1654606	5.4959	5.6351	5.6108	5.4086	5.5664	5.3796	5.4369	5.5676	5.48	5.4188	5.5301	5.645	5.4846	5.4487	5.4445	5.5487	5.5019	5.5807	5.543	5.4517	5.5904	5.6074	5.6613	5.7595	5.6132	5.7668	5.6984	5.7158	5.558	5.6686	5.6719	5.6958	5.2399	5.5289	5.4197	5.6044	5.6183	5.6725	5.4802	5.445	5.3907	5.5466	5.5795	5.4218	5.3562	5.5117	5.6623	5.6146
567	ILMN_1654609	11.1535	11.4597	11.1784	11.1194	10.7025	11.6299	11.4082	11.3317	11.7552	10.9799	11.1549	10.6799	10.7923	10.5403	11.7167	11.7376	11.5232	11.445	11.3499	10.866	11.7241	12.5011	11.0619	11.9154	11.1784	11.7337	11.3376	12.0765	11.1099	11.6352	12.0139	10.3013	11.7433	11.9373	11.3752	10.5672	11.2433	10.005	11.0425	11.4874	11.074	11.159	10.4546	10.8197	11.2593	11.5385	11.5009	10.3415
568	ILMN_1654612	6.5398	6.1443	6.9689	6.8616	6.6778	6.9343	6.7145	6.9221	6.0899	6.6427	6.5641	6.9354	5.7823	6.9157	6.0804	6.9526	7.5209	6.5665	6.8375	6.67	7.0383	5.5863	6.9628	6.5877	6.6935	6.9119	6.3977	7.0791	7.0259	6.3474	6.7178	7.6845	5.6979	6.4572	6.5639	6.728	6.8951	6.2233	6.2865	6.6365	6.744	7.0789	6.536	6.4204	6.7301	6.5881	6.9881	7.139
569	ILMN_1654613	5.7609	5.5154	5.4048	5.4812	5.3321	5.5582	5.5169	5.4091	5.6643	5.5652	5.4749	5.6192	5.4291	5.6652	5.5449	5.7402	5.5132	5.4414	5.4491	5.6033	5.7577	6.8106	6.1596	5.8182	5.7136	5.984	5.8331	5.6789	5.8426	5.6328	5.7819	5.5399	5.461	5.8082	5.8282	5.5049	5.6705	5.571	5.5603	5.6166	5.607	5.9437	5.7539	5.6931	5.6384	5.5917	5.548	5.6466
570	ILMN_1654629	8.0701	8.5011	8.4956	8.9075	9.4292	8.5182	8.5122	8.6706	8.4052	8.7209	8.6503	9.0456	9.5179	8.8239	9.0123	8.5083	8.5841	9.3397	9.0203	8.407	8.7377	10.7382	8.4187	9.0765	8.8064	9.4145	8.9591	8.7983	9.6486	8.8471	8.9765	9.6533	8.1877	8.3516	7.8858	8.2896	8.4883	9.1739	8.0446	8.3095	8.5477	8.8001	9.5703	8.6921	8.5443	9.2216	8.88	9.5351
571	ILMN_1654630	6.8797	7.1866	6.8019	7.0032	6.9387	7.2076	6.6049	6.8512	6.9545	6.9199	6.911	6.9887	7.4931	7.0318	7.0797	6.6384	6.9286	6.8711	7.2533	6.8141	7.0888	7.2563	6.6973	6.9544	6.7843	7.3481	6.6604	6.895	7.066	6.946	7.137	7.3392	6.7757	6.9817	6.6873	6.7224	6.8261	7.065	6.7044	7.0493	7.0367	7.1451	7.3848	7.2153	6.9909	6.6515	6.8477	6.888
572	ILMN_1654632	5.2773	5.2942	5.2799	5.3996	5.3054	5.4321	5.2739	5.35	5.4088	5.1984	5.2325	5.42	5.3274	5.3841	5.2512	5.3125	5.2841	5.3487	5.2949	5.2533	5.3499	5.2762	5.2468	5.1412	5.2341	5.3174	5.2875	5.452	5.3534	5.3691	5.4208	5.372	5.461	5.4508	5.4261	5.246	5.3257	5.397	5.3247	5.195	5.3273	5.2884	5.273	5.3802	5.3678	5.3696	5.2828	5.2233
573	ILMN_1654634	5.5839	5.7911	5.6362	5.8749	5.7693	5.7607	5.8473	5.8269	5.9962	5.8971	5.7861	5.7595	5.9505	5.7596	5.8636	5.8382	5.5696	5.7713	5.8915	6.1177	5.8256	5.9469	5.6686	5.7747	5.7631	5.6266	5.6045	5.8517	5.6482	5.649	5.7293	5.8312	5.7687	5.5797	5.7539	5.461	5.7346	5.588	5.5583	5.5627	5.5003	5.7845	5.7875	5.6949	5.8357	5.6691	5.7111	5.7543
574	ILMN_1654637	6.443	6.5802	6.4709	5.9393	6.509	6.5145	6.152	6.2108	6.2607	6.4381	5.9117	6.4283	6.6999	6.5151	6.5915	6.2961	6.3298	6.4137	6.4697	6.1414	6.821	7.1981	6.7413	6.4289	6.3324	6.4241	6.4585	6.3803	6.4591	6.3623	6.4999	6.4302	6.8286	6.3843	6.6403	6.3845	6.5709	6.5569	6.4392	6.3849	6.7225	6.4988	6.5676	6.4868	6.4234	6.5486	6.2176	6.6925
575	ILMN_1654639	7.2893	7.655	6.9854	7.7075	7.6153	8.4314	7.8958	7.7292	7.7091	7.5384	7.3323	7.4069	7.713	7.6313	7.3647	7.73	7.4473	7.3599	8.1556	7.5228	7.309	5.8413	7.8411	6.6272	7.3696	7.1844	8.0246	7.2152	7.0413	6.9175	7.6026	7.1444	6.9181	7.2787	7.4827	7.593	7.5689	7.4309	7.3158	7.016	8.6496	7.1697	6.966	7.8279	7.4331	6.6995	7.1858	6.8652
576	ILMN_1654653	7.3255	6.8656	7.8621	7.047	7.0637	7.5383	7.4338	7.2577	7.3133	7.2389	7.2162	7.0953	7.3806	7.3171	6.9653	7.06	7.4507	7.1606	7.0889	7.0965	6.7061	7.2632	7.1891	6.9129	6.9384	6.8202	6.8226	7.0878	7.3265	7.4911	6.9247	7.1073	6.9412	6.8109	7.2524	6.9651	7.0925	6.5807	7.406	6.9867	6.8754	6.8013	6.5811	7.0293	6.9437	6.9758	7.0903	6.9137
577	ILMN_1654671	6.2676	6.4917	6.3778	5.6827	5.9548	5.8992	5.9174	5.6603	5.9298	5.9343	6.0267	6.3716	5.5271	5.5659	6.4199	5.7599	5.9521	5.5839	5.898	6.108	5.8846	7.0676	5.6846	6.4555	5.5361	6.7466	5.8299	5.9163	6.082	7.0983	6.1153	6.31	6.0579	6.3297	5.79	5.3911	6.411	5.6157	5.7535	6.8911	6.3376	5.4127	5.683	6.7013	6.3799	6.3189	6.0416	6.2167
578	ILMN_1654677	5.5475	5.6684	5.5454	5.6901	5.8442	6.0405	5.7324	5.7208	5.9244	5.9103	5.6462	5.7347	5.9533	5.7711	5.8367	5.8047	5.7807	5.9095	5.7129	5.7928	5.8516	5.7098	5.7824	5.5899	5.8284	5.7409	5.9016	5.7768	5.8509	5.8025	5.7411	5.8678	6.312	5.6528	5.9757	5.8226	5.662	5.9654	5.8006	5.621	5.7507	5.7655	5.6806	5.7833	5.8669	5.5725	5.7802	5.7929
579	ILMN_1654685	7.3425	7.9611	7.3126	7.1825	8.3879	7.587	7.293	6.6634	7.6027	8.6455	6.6598	7.5847	7.9548	7.8549	7.1646	6.5466	6.5245	8.7654	7.1654	6.5451	8.1281	7.5209	8.0101	7.1851	7.0782	7.3534	7.69	7.5039	7.179	7.5532	7.2328	8.7574	7.1186	6.7502	6.4369	6.806	7.0237	8.2578	5.6676	7.0287	6.4844	6.0637	8.7222	6.8877	6.774	7.3967	6.4797	7.1122
580	ILMN_1654689	6.2724	6.1562	6.7885	6.5701	6.2161	6.1343	6.3428	6.4803	6.3698	5.9195	6.3256	6.1707	6.315	6.0061	6.4454	6.2401	6.531	6.4425	6.4025	6.7326	6.4418	6.0713	6.4718	6.0024	6.2098	6.1963	6.2855	6.3181	6.166	6.4352	6.4682	6.3727	5.864	6.1961	6.3512	6.3864	6.3332	6.3351	6.3218	6.2009	6.2844	6.6477	6.2987	6.2522	6.3174	6.1465	6.3104	6.1565
581	ILMN_1654690	8.604	9.7297	9.0422	10.0112	9.7598	9.8936	8.5938	9.318	9.3124	9.3016	9.5132	9.7539	10.091	9.7055	9.721	9.2142	8.6029	9.7428	9.3704	8.8443	9.6459	10.256	8.949	9.2506	10.1197	9.1013	9.7774	8.929	9.8321	9.1137	9.2259	10.354	9.3738	9.1216	8.5807	8.9705	9.0165	9.7964	9.4921	9.1102	8.8875	8.627	10.346	8.2919	9.2103	9.1628	9.224	10.411
582	ILMN_1654691	7.1562	7.0328	7.3432	6.5547	6.6698	6.6178	6.8577	6.7397	6.9092	7.0617	6.8198	6.8476	7.0828	6.8916	6.8394	7.1303	6.9732	6.9328	6.6605	7.0617	7.2184	7.6685	7.0768	7.9322	7.1167	7.2433	7.0401	6.9334	7.1857	6.8897	6.7186	6.6402	8.095	7.4251	7.0011	7.2695	7.0299	7.112	7.5649	7.0447	7.005	7.0758	6.7527	7.0909	7.504	6.9892	6.9219	6.6187
583	ILMN_1654696	5.451	5.7192	5.5776	5.7262	6.81	5.9489	5.9189	5.5647	5.9158	5.6949	5.6577	5.6666	7.4135	6.0467	5.8154	5.7662	5.6421	5.5533	6.6215	5.735	5.4593	7.5751	5.6973	5.7177	5.6367	5.5809	5.9768	5.3091	5.7104	5.6509	5.7777	5.733	5.8246	5.5196	5.7474	5.5808	5.7454	5.8012	5.9146	5.8508	5.4911	5.6995	5.7483	5.6057	5.7334	5.9564	5.5055	5.654
584	ILMN_1654697	5.8953	6.0666	6.8413	6.1654	6.0438	6.0619	5.9597	5.9644	5.8496	5.8291	6.1788	6.0904	5.8153	5.8516	6.2544	6.053	6.0607	5.8292	5.8749	5.8164	6.0528	6.1456	5.8381	5.8386	6.2612	5.8864	5.9688	6.1911	5.9926	6.3075	6.0603	6.0653	6.1193	6.0937	5.8519	6.2317	5.9722	5.934	6.3045	6.1607	6.143	6.2305	5.8182	5.84	6.1829	5.869	5.9895	6.2782
585	ILMN_1654703	5.4485	5.4759	5.6478	5.6393	5.6894	5.6164	5.6238	5.6108	5.7291	5.6341	5.5282	5.4692	5.6618	5.6233	5.7845	5.6582	5.5974	5.6862	5.571	5.6897	5.4577	5.7256	5.5181	5.3933	5.6698	5.6943	5.5364	5.6581	5.5513	5.7611	5.6427	5.6927	5.7468	5.7651	5.5663	5.7581	5.591	5.4479	5.623	5.7392	5.4979	5.535	5.5162	5.6346	5.7369	5.5647	5.6484	5.5743
586	ILMN_1654722	6.2171	6.2539	6.7653	6.778	5.8683	6.5778	6.3133	6.2559	6.3311	6.154	6.5681	6.1371	6.5658	6.125	5.9295	6.4043	6.0461	6.6677	6.1463	6.0156	6.1682	6.333	6.3209	6.0207	6.5116	6.2447	6.4237	6.7289	6.254	5.9026	5.9494	5.9313	6.6936	5.9466	6.5915	5.881	6.2548	6.2304	6.8603	6.1345	6.43	6.6143	6.0072	6.1263	6.5369	6.8056	6.6596	6.4473
587	ILMN_1654732	5.4734	5.6412	5.6114	5.6827	5.5516	5.6581	5.5566	5.5454	5.5422	5.5915	5.5915	5.7079	5.5624	5.6847	5.6556	5.6447	5.6746	5.559	5.4815	5.5486	5.6901	5.4553	5.5359	5.7928	5.503	5.6036	5.4273	5.909	5.627	5.5185	5.7805	5.7524	5.6748	5.8296	5.684	5.6446	5.5981	5.6258	5.5957	5.5838	5.5441	5.5153	5.6111	5.6505	5.95	5.5001	5.6113	5.672
588	ILMN_1654735	7.6826	8.8789	7.7708	9.1734	9.1109	8.875	7.2047	8.035	8.61	9.0377	8.0929	8.3265	9.0882	8.2752	8.4842	8.4736	7.9513	8.8688	8.7146	8.4435	8.7923	8.3864	8.0834	8.1683	7.8312	8.8733	8.6357	8.6356	7.4812	8.3309	8.0061	9.3082	8.5645	7.6207	7.9669	8.3441	8.1172	8.598	7.6569	7.4626	8.0386	7.4755	8.8037	7.8181	8.071	7.945	8.3618	8.4662
589	ILMN_1654737	5.6565	5.6479	5.4492	6.4849	6.0176	6.3188	6.7175	6.138	6.4385	6.0224	5.8065	6.2584	6.3699	6.3259	5.8843	5.6753	5.7956	6.1948	6.6117	5.9115	6.6531	5.7701	6.3403	6.9069	5.8678	7.2304	6.3173	6.936	5.9375	5.5878	5.9014	6.5873	6.9349	5.4194	5.564	5.4185	6.569	5.5946	5.5957	6.0327	6.5593	5.6043	6.5887	6.991	5.8552	6.5953	7.4709	7.1926
590	ILMN_1654742	5.8737	5.8	5.7767	5.3981	5.4546	5.4271	5.4533	5.3626	5.4379	5.4669	5.4	5.4896	5.3897	5.4487	5.4098	5.3261	5.4837	5.4804	5.4377	5.4319	5.3332	5.4774	5.6354	5.5243	5.5162	5.42	5.5196	5.5115	5.3491	5.5626	5.4349	5.4157	5.4669	5.3056	5.2764	5.2356	5.4541	5.3499	5.434	5.4589	5.4934	5.4852	5.266	5.2109	5.1628	5.277	5.3791	5.2868
591	ILMN_1654759	5.7201	5.7369	5.7871	5.7828	6.1275	5.8119	5.9378	5.9121	5.954	5.7929	5.9354	5.8367	5.8698	6.1945	6.2248	5.8669	5.9578	5.8382	6.0787	5.8783	5.5359	6.0543	5.6199	5.8629	5.776	5.8016	5.9391	5.66	5.7645	5.7659	5.8675	5.708	5.8718	5.601	5.6897	5.794	5.7122	5.9631	5.8933	5.5495	5.7588	5.8091	5.7639	5.6964	5.8342	5.7798	5.72	5.7296
592	ILMN_1654766	6.1166	6.0703	6.0211	6.1012	5.9482	5.8223	5.9143	6.0001	6.0666	5.861	5.8846	5.7141	5.9481	5.8516	5.6425	6.2418	6.1408	5.6526	5.7063	6.0108	6.1726	6.3747	5.9897	5.9407	6.0149	5.8449	5.938	6.3283	6.2248	6.4184	5.8974	6.0169	5.6748	6.2387	6.1225	6.0737	6.2548	5.8254	6.0987	5.9985	5.7245	5.9726	5.9689	5.8826	5.9103	6.1676	5.9972	5.9103
593	ILMN_1654771	6.0232	5.9958	6.0897	5.8488	5.7174	5.8421	6.0619	5.8813	5.8657	5.8732	6.0306	5.5926	5.7136	5.7475	6.0587	5.8008	5.779	5.9008	6.0269	6.2617	6.138	5.6849	5.6973	5.8861	5.8114	5.8323	5.8058	5.8882	5.9723	5.7511	5.6523	5.8572	6.4333	6.3549	5.7878	6.3463	5.8104	5.9421	6.0561	6.063	5.9578	6.0144	5.6679	5.7833	6.0681	6.1948	5.9992	5.8305
594	ILMN_1654773	6.2287	6.3886	6.2186	5.906	6.5778	6.1514	6.2958	6.1844	6.1463	6.6588	6.3785	6.1243	6.2738	6.1784	5.9863	6.3295	6.3777	6.0436	6.1612	6.0676	6.1984	5.799	6.2229	5.8023	6.3405	5.6266	6.5577	6.1654	6.2519	6.4462	6.3419	6.5682	6.0504	6.0471	5.8998	6.2504	5.6436	6.3527	6.1228	6.1345	6.0545	6.2683	6.1361	5.6711	5.8821	5.6199	6.5227	6.0107
595	ILMN_1654778	7.2967	7.7279	7.6013	8.2295	7.3998	7.4088	8.0533	8.1778	8.3278	7.0376	7.7185	8.9206	9.0956	7.8248	7.0192	6.8335	7.7765	7.8497	7.9351	7.3256	6.7373	8.2986	8.8538	7.5968	7.4542	8.8196	8.3942	6.5079	7.5894	5.9171	7.2028	9.1906	7.7293	7.2679	9.3047	8.48	8.1964	7.843	7.8449	9.602	7.4039	7.5991	7.7961	9.1461	7.3811	8.6884	6.4839	9.1843
596	ILMN_1654786	5.4439	5.5971	5.6322	5.3996	5.3282	5.3247	5.0602	5.4563	5.5266	5.3171	5.2603	5.1787	5.4604	5.3405	5.3229	5.4479	5.3756	5.2199	5.3088	5.4051	5.4896	5.3926	5.3416	5.3076	5.3483	5.3616	5.2292	5.4489	5.3039	5.6311	5.1906	5.3954	5.2574	5.3703	5.3433	5.6446	5.4001	5.4346	5.3291	5.0525	5.2884	5.2185	5.1901	5.3095	5.2925	5.1584	5.4582	5.3514
597	ILMN_1654812	6.5078	7.0161	6.6021	6.8342	8.0216	7.0769	6.2391	6.6064	7.1823	6.2642	7.0487	7.1325	7.7438	7.1028	6.3921	6.7597	6.6139	6.9379	7.3016	6.734	6.6892	8.5564	7.5416	8.0663	6.5685	7.4331	6.6308	6.3536	6.6782	6.0126	5.9508	7.4948	7.5616	6.8398	7.0093	7.1048	7.1136	8.1896	6.1718	7.9388	7.2159	6.6806	8.3555	7.5433	6.8416	7.7408	6.3158	8.3744
598	ILMN_1654819	6.1358	6.161	6.6485	6.6203	6.6939	6.6229	6.5917	6.88	6.1344	6.7637	6.3317	6.4169	6.1982	6.1534	6.0489	6.6429	6.8802	6.3108	6.1292	6.572	6.3196	5.86	6.4655	6.0769	5.9742	6.0975	5.9892	6.2633	6.0624	6.2108	6.0726	6.5847	6.0891	6.1359	6.0596	6.4347	6.2366	6.2993	6.3122	6.3184	6.1678	6.4614	6.1962	6.1554	6.4428	6.1798	6.5401	6.7562
599	ILMN_1654851	7.9979	7.8419	8.1181	8.1164	7.7813	8.3779	8.2596	7.9129	8.0064	8.4141	8.3761	8.2252	9.1695	8.9041	9.3145	8.2074	8.3862	8.3147	8.4143	8.083	8.3052	7.5883	7.9591	8.8604	8.1852	8.1255	8.1192	8.8035	8.7676	7.9685	8.2759	7.4766	8.2432	8.4875	8.373	8.1515	7.8144	7.7797	8.6713	8.097	8.2377	8.1338	7.679	7.8602	8.1933	8.3862	8.6282	8.0854
600	ILMN_1654854	5.566	5.5565	5.7155	5.3103	5.3076	5.3021	5.4132	5.4382	5.3733	5.3979	5.3078	5.3225	5.2544	5.3021	5.3457	5.3505	5.3726	5.4603	5.414	5.2902	5.2638	5.3486	5.4463	5.3909	5.5515	5.5393	5.5222	5.1788	5.4127	5.3824	5.4193	5.3841	5.5222	5.4076	5.3016	5.4398	5.4464	5.3528	5.4142	5.335	5.2439	5.389	5.3046	5.4097	5.3145	5.4411	5.2899	5.2778
601	ILMN_1654855	5.5271	5.5057	5.6098	5.6529	5.6213	5.673	5.6879	5.602	5.5006	5.4799	5.5811	5.6682	5.6408	5.4884	5.475	5.6981	5.8084	5.4603	5.5754	5.5108	5.4127	5.5863	5.7186	5.6257	5.5971	5.6525	5.6918	5.5563	5.4953	5.6172	5.6623	5.4086	5.5538	5.6911	5.9282	5.5907	5.8232	5.527	5.5264	5.6515	5.7305	5.4987	5.6447	5.6561	5.7586	5.5331	5.4401	5.4928
602	ILMN_1654857	5.8147	5.7464	5.6076	5.6376	5.6629	5.8258	5.6616	5.602	5.6812	5.6677	5.6612	5.6236	5.6221	5.6375	5.5606	5.6035	5.7687	5.811	5.7048	5.5033	5.5405	5.4882	5.6987	5.571	5.555	5.6234	5.6187	5.5546	5.6894	5.6155	5.415	5.571	5.6956	5.5536	5.7519	5.5787	5.6545	5.819	5.5932	5.5535	5.4979	5.7257	5.8712	5.7135	5.6384	5.5725	5.7318	5.6864
603	ILMN_1654861	7.9332	7.8842	8.0758	8.4648	8.9811	8.6335	8.4284	8.32	8.2998	8.5009	8.8814	8.7178	8.6803	8.4877	8.552	8.7329	8.656	8.3919	8.7156	8.6588	7.9151	8.691	8.2831	8.355	8.2667	8.2917	7.9631	7.9971	8.3991	8.1311	8.0284	8.5602	8.7215	8.6332	8.4999	8.9792	8.3999	8.6576	8.4983	8.3268	8.4669	8.5893	8.6513	8.4363	8.3796	8.9611	8.5105	9.1976
604	ILMN_1654864	5.9839	5.8765	5.8113	5.6313	5.7289	5.4671	5.7373	5.6779	5.8348	5.5247	5.5181	5.4242	5.6796	5.5911	5.4672	5.5366	5.4074	5.5692	5.6612	5.6563	5.8032	5.4904	5.5324	5.5149	5.6838	5.4377	5.8275	6.0008	5.7825	6.0521	5.6569	5.7469	5.5423	5.5515	5.3357	5.495	5.7382	5.5043	5.3406	5.4225	5.6554	5.3056	5.801	5.522	5.6764	5.6034	5.6252	5.4478
605	ILMN_1654866	6.4452	6.3981	6.6496	6.3557	6.2237	6.4287	6.544	6.3395	5.8973	6.2113	6.1964	6.0414	6.5235	6.0347	6.4509	6.194	6.2288	6.052	6.0641	6.5997	5.9141	5.7777	6.1947	6.5186	6.0521	6.3637	6.2619	6.1816	6.1521	6.6455	6.8145	6.0501	6.2582	6.318	6.1706	6.0439	6.4078	6.3049	6.6831	6.797	6.6331	6.0004	6.2747	6.5147	6.4003	6.3363	6.4286	6.2406
606	ILMN_1654875	5.9793	6.0168	6.1163	13.0604	11.7357	7.141	10.329	11.1716	10.5257	11.5609	10.5004	14.2509	10.9702	12.3866	8.727	7.7026	9.2378	14.4044	7.9842	6.9838	11.2025	6.0773	10.5576	11.7109	6.4349	12.7736	13.9563	8.889	8.6819	9.8888	8.7329	8.0517	8.607	6.1392	9.8065	7.8087	11.7223	10.2342	6.7318	9.7487	13.6034	9.1407	13.814	7.4215	10.465	11.5943	8.8608	11.8592
607	ILMN_1654890	6.8291	6.6487	6.4564	7.0763	6.4775	6.5486	6.9145	6.8157	6.3041	6.7586	6.9878	6.6875	6.8054	6.94	7.5609	6.7668	6.9345	6.223	6.7884	6.8037	6.5488	6.9879	6.6124	7.2047	6.649	7.2716	6.9588	6.9755	7.3655	7.0492	7.5059	7.1666	6.5047	6.7609	6.0614	6.6845	6.8164	6.9538	6.5442	7.1667	7.1814	7.5157	7.2844	7.8172	7.3592	7.2421	7.3234	7.383
608	ILMN_1654893	6.7109	6.761	6.7545	7.1847	7.0749	7.1379	7.1524	6.8962	7.0806	7.2007	7.0594	7.3215	7.3172	7.0782	7.1937	7.1557	7.0908	7.432	7.2422	7.2552	6.8063	6.6915	7.0776	6.9295	6.9411	7.2043	7.0163	6.8779	6.7824	6.4661	6.6494	6.7406	6.7757	6.9448	7.0721	7.6772	7.0105	7.0168	7.3453	7.0938	7.2855	7.2735	7.5277	7.4406	6.9564	7.733	7.2315	7.3973
609	ILMN_1654895	5.6975	5.5576	5.6756	5.5455	5.6137	5.5314	5.5306	5.5705	5.6584	5.7348	5.6503	5.6088	5.6681	5.4719	5.6367	5.7042	5.5066	5.6704	5.5493	5.4775	5.4218	5.6294	5.4799	5.685	5.4618	5.4064	5.5771	5.5747	5.6792	5.7743	5.4896	5.5452	5.3977	5.5895	5.6308	5.7095	5.5081	5.5507	5.4655	5.5799	5.8131	5.6321	5.509	5.698	5.7223	5.6764	5.6538	5.4984
610	ILMN_1654899	5.8406	5.8843	5.9139	5.8552	5.872	5.6115	6.122	5.7998	5.8657	5.8732	6.0232	5.8258	5.7216	6.088	5.8577	5.768	5.8522	5.8214	5.8799	6.0015	5.9432	5.6054	5.7515	6.0404	5.7442	5.6414	5.8436	5.8793	5.8441	5.8278	5.9628	5.8078	5.9563	5.7697	5.8055	5.7316	5.9687	5.7381	5.6783	5.8067	5.819	5.7786	5.8592	5.6692	5.926	5.7234	5.8259	5.9066
611	ILMN_1654915	5.7694	6.4373	5.68	5.8646	6.6223	6.021	6.051	6.2288	8.3751	6.0414	5.8343	6.6407	6.4783	6.6116	6.349	5.8732	5.755	6.1368	6.3749	5.9748	5.9401	6.7867	5.8012	5.7894	5.8269	6.0984	6.1428	5.7938	6.1025	5.9964	5.9494	6.6395	6.1852	5.8738	6.1062	5.6646	6.2394	6.3621	5.8888	5.8986	5.827	6.0562	6.2448	5.855	5.9414	6.0345	5.709	6.2385
612	ILMN_1654916	6.5188	5.8222	6.1383	6.1635	5.9111	6.1021	6.397	6.0715	6.0401	5.9303	5.9834	5.766	5.8281	6.7165	5.8843	6.0077	6.0395	5.8363	6.1917	6.4295	5.9675	6.4576	6.0058	5.9125	5.8199	6.5464	5.9213	6.1514	5.7459	6.3898	6.6352	5.6539	5.8666	7.0094	6.3752	5.9345	5.9011	5.6329	5.9348	6.3491	6.1093	5.8868	5.7639	6.1418	5.9568	5.9789	6.6455	5.8268
613	ILMN_1654920	9.7774	9.8068	9.3845	9.1435	8.8235	8.7802	9.277	9.1592	8.5197	9.4332	8.8108	8.7995	8.2209	8.5424	9.2135	9.1628	9.0552	8.3496	8.8281	9.3367	9.23	8.1686	8.9995	8.3578	9.2826	8.5038	8.6942	8.7127	9.599	9.251	9.5099	8.6496	8.4504	9.0147	9.0174	8.499	8.6419	8.9295	9.272	9.2708	9.3474	9.369	8.9005	8.7786	9.151	8.1559	9.3866	9.1347
614	ILMN_1654939	10.6466	10.7425	10.5024	10.3701	10.4083	10.3523	10.0902	10.168	10.3902	10.2398	10.1048	10.3936	9.9211	9.5526	9.471	10.5112	9.8989	10.2287	9.5966	10.1221	10.1851	8.7483	10.0313	9.2588	10.4222	9.0512	9.94	10.4508	10.0664	10.5219	10.5324	10.3718	9.5328	10.0709	9.8166	10.2116	10.1521	10.2552	10.2225	10.3087	9.9725	9.8087	10.0679	9.9731	9.8483	9.3738	9.8464	9.9852
615	ILMN_1654942	6.0857	5.881	5.8147	5.8567	5.8114	6.2419	5.7099	6.1237	5.9326	6.0594	6.0491	5.9195	6.1069	5.8919	5.8615	5.9576	5.7426	6.3632	5.903	6.1284	5.7527	5.9294	5.807	5.8294	5.8366	5.5578	5.7968	5.7454	5.8714	5.9356	6.0487	6.0857	6.1752	6.4035	5.9669	6.0544	6.0668	6.0015	6.038	5.9512	5.9345	6.0919	5.7501	6.0477	6.0529	5.9171	5.8827	6.6841
616	ILMN_1654945	5.7805	5.7956	6.2131	5.9785	5.8538	6.3385	6.2036	6.3086	6.0606	6.3845	6.4421	6.0234	5.7076	5.861	5.812	6.2646	6.5328	6.1847	5.9173	6.0156	5.8579	5.7024	5.8083	5.8339	6.185	5.8313	5.7362	5.6753	6.1315	5.9702	5.7597	5.7317	6.1164	6.1599	5.7647	6.264	5.9758	5.7342	5.9118	5.8699	6.0545	6.2832	5.7768	5.8566	6.3294	5.6887	6.2408	5.8409
617	ILMN_1654946	9.6422	9.4499	9.7134	9.7864	8.1237	9.6426	10.0985	9.3754	9.9472	10.1536	9.3417	8.6196	8.0219	7.7972	9.6014	10.1193	9.9345	8.3592	9.6149	10.339	10.1636	9.6429	10.5315	10.4459	9.6679	10.4248	9.3311	10.1274	9.7297	10.1536	9.9162	8.6006	9.6072	10.3137	9.7539	9.4137	9.7971	8.0921	9.5105	9.6961	10.2012	9.9759	8.3305	10.2945	9.8689	9.769	10.9148	9.113
618	ILMN_1654966	5.8	5.595	5.7576	5.6178	5.6734	5.6027	5.5802	5.6262	5.6051	5.8391	5.5352	5.7565	5.7335	5.709	5.79	5.6447	5.4464	5.5243	5.4686	5.4379	5.4288	5.7343	5.3679	5.4085	5.4466	5.7131	6.2479	5.4016	5.8374	6.2514	5.6043	5.592	5.6425	5.6626	5.6082	5.5867	5.4718	5.8916	5.6462	5.6006	5.5639	5.7052	5.605	5.5188	5.6677	5.5022	5.8416	5.6954
619	ILMN_1654979	5.8335	5.9471	5.8176	5.7331	5.735	5.9251	6.0111	5.823	5.8428	5.856	6.0286	6.1657	6.0335	5.776	5.9113	5.8958	5.6845	5.9196	5.832	5.8664	5.8599	5.9361	5.6938	5.7625	5.7529	5.9776	5.6881	5.8428	5.717	5.8955	5.9571	5.8502	5.6907	5.9563	5.7519	5.6387	5.8048	5.8464	5.856	5.7413	5.9227	6.1218	6.0212	5.7277	5.7731	5.8731	5.7069	5.6301
620	ILMN_1654980	5.1854	5.2427	5.1387	5.2591	5.2547	5.2448	5.293	5.1084	5.232	5.2603	5.1503	5.1695	5.3504	5.225	5.1797	5.2739	5.2841	5.2199	5.2399	5.2231	4.9807	5.2237	4.998	5.1588	5.2839	5.2536	5.0487	5.2798	5.1774	5.3487	5.2137	5.4122	5.3162	5.108	5.1927	5.2494	5	5.2097	5.2598	5.2183	5.2265	5.2529	5.1118	5.1469	5.1536	5.2461	5.2471	5.3319
621	ILMN_1654997	5.4203	5.4466	5.3153	5.3239	5.3015	5.2489	5.2739	5.35	5.3261	5.3242	5.3123	5.4053	5.3897	5.225	5.2967	5.2585	5.3426	5.2802	5.4921	5.2845	5.4732	5.6408	5.5343	5.4503	5.4368	5.2536	5.4908	5.5899	5.4364	5.4517	5.3579	5.4086	5.4343	5.3906	5.4393	5.427	5.4696	5.2817	5.3345	5.5273	5.5207	5.5329	5.4981	5.3929	5.2656	5.5406	5.4971	5.4478
622	ILMN_1654998	5.7592	5.5366	5.6093	5.5873	5.8096	5.7039	5.5786	5.7689	5.7698	5.7061	5.7107	5.7172	5.7136	5.6131	5.716	6.0791	5.8165	5.6806	5.6756	5.8135	5.5455	5.4748	5.7812	5.7177	5.6901	5.6615	5.4568	5.7978	5.7299	6.1099	5.7488	5.5842	5.8348	5.6319	5.7452	5.9174	5.662	5.8744	5.6462	5.6878	5.7061	5.7729	5.6447	5.95	5.7694	5.9353	5.688	5.8286
623	ILMN_1655026	5.6454	5.4897	5.4786	5.8663	5.9041	5.7296	5.8044	5.7021	5.8764	5.6077	5.6845	5.9052	5.748	5.5455	5.6826	5.6768	5.4296	5.6862	5.6193	5.474	5.5871	5.6562	5.5665	5.5761	5.7269	5.5484	5.595	5.7126	5.7843	5.4744	5.8225	5.6867	5.9733	5.7089	5.6308	5.922	5.6902	5.8722	5.7383	5.6068	5.6748	5.7619	5.5055	5.8236	5.7622	6.0106	5.7837	5.5869
624	ILMN_1655039	5.4588	5.4878	5.6205	5.3866	5.1398	5.2833	5.4705	5.3074	5.212	5.3682	5.2047	5.3722	5.2226	5.3612	5.3629	5.1939	5.2972	5.3994	5.3508	5.3718	5.6431	5.4614	5.6295	5.4809	5.5162	5.5008	5.67	5.6074	5.6161	5.473	5.573	5.7168	5.38	5.5376	5.3789	5.6542	5.541	5.4246	5.4297	5.5861	5.3396	5.432	5.4501	5.5594	5.5815	5.5176	5.7535	6.2616
625	ILMN_1655045	5.5261	5.5669	5.5242	5.5359	5.4477	5.5593	5.4593	5.524	5.6846	5.6041	5.3642	5.6148	5.5948	5.5692	5.5833	5.6432	5.5147	5.4441	5.4606	5.5218	5.3545	5.4482	5.4953	5.3365	5.5722	5.3067	5.5022	5.4698	5.5293	5.448	5.4366	5.4215	5.483	5.5196	5.7276	5.728	5.6141	5.4913	5.6439	5.3818	5.5379	5.5629	5.5765	5.464	5.5602	5.4411	5.4734	5.4764
626	ILMN_1655046	8.0007	8.1769	8.5059	8.1389	8.0705	8.5402	8.1725	8.4329	8.1416	8.0386	8.0393	7.8138	7.9321	8.0328	7.5526	8.4965	8.4116	8.3779	7.7997	7.9402	7.9302	8.3496	7.9605	7.8982	8.1549	7.7303	7.6785	8.4594	8.2858	8.2261	7.6292	8.066	8.0442	8.1829	8.0976	8.5275	7.6703	7.7924	7.8379	7.5083	8.1612	7.7703	7.6148	7.7465	7.8415	8.0691	8.1268	7.7787
627	ILMN_1655068	6.2515	6.4979	6.0085	6.0584	6.2826	5.7929	5.6267	5.7805	5.7446	5.756	6.0958	6.2391	6.629	6.4782	6.0379	6.014	5.9271	5.8812	6.1551	6.3923	6.528	7.5324	6.2936	5.9976	6.6422	6.5138	6.5287	6.0008	6.4237	6.2212	6.309	6.7499	5.6861	6.1894	5.7167	6.2504	6.4267	6.2832	5.9289	5.8736	6.0942	6.0282	6.3852	5.8046	5.9804	6.3109	6.1659	6.8254
628	ILMN_1655077	7.6613	7.0676	7.4803	5.7925	7.5352	5.5273	6.4647	6.1486	6.1425	6.0891	6.4742	6.1657	8.3129	7.2234	6.8564	6.3675	6.1494	6.3956	8.9215	7.4508	7.9115	8.3658	6.2495	6.1846	7.5591	7.1661	7.3076	6.126	6.4631	8.8705	7.8608	5.9564	6.2933	6.6254	6.2842	6.2749	8.1469	7.3721	6.1268	6.4642	6.8499	6.8529	6.8808	6.267	6.4387	7.413	6.9145	7.2474
629	ILMN_1655093	6.9341	6.7468	6.5333	6.658	6.7321	6.416	6.5469	6.5714	7.2641	7.0189	6.7089	6.7218	6.7575	6.8234	6.8974	7.4864	7.1718	7.1704	6.5096	6.7564	6.4188	6.8529	6.7871	6.4555	6.727	6.5654	6.8983	6.9421	6.6236	7.3619	6.94	6.405	6.7775	7.7705	6.7461	7.4164	6.6185	6.505	6.4447	6.797	6.684	6.7812	6.5464	7.0461	6.746	7.4019	6.9283	6.4127
630	ILMN_1655114	6.1447	5.9473	5.8553	6.1654	5.8114	5.9324	5.9525	5.7587	6.184	6.2238	5.8248	5.972	6.0777	6.0105	5.79	5.6631	5.8609	6.1411	5.8205	6.1698	5.8019	5.7151	6.3382	6.0912	5.8003	6.2553	5.8203	5.7904	5.9309	6.1127	5.7919	6.1024	5.8718	6.0039	6.1422	5.7156	6.185	6.3386	6.2278	6.0516	5.9609	5.8173	6.3267	6.2488	5.7677	5.8446	6.1234	6.5691
631	ILMN_1655117	8.2341	7.89	8.0089	8.1172	7.6317	8.1156	8.6466	7.5691	7.7947	8.5931	7.7367	7.0891	7.0993	7.2107	7.4406	8.3841	8.3258	7.4119	7.1599	7.5818	8.1232	8.0428	8.3159	7.737	7.6379	7.5767	7.1391	7.895	7.1846	8.6253	7.9906	7.3698	7.1982	7.7014	7.0518	7.1801	8.0336	7.3615	6.9606	7.1749	7.7485	7.7052	7.4377	8.2974	7.9933	7.0733	8.2387	6.7957
632	ILMN_1655126	9.5838	8.7209	9.077	9.7462	9.8473	9.4688	10.046	9.2043	9.2673	10.0509	10.2229	9.3108	8.9917	9.4615	9.8798	9.8143	10.0634	9.5639	9.6691	9.8202	9.321	9.3823	8.7769	9.3432	9.5846	9.3291	9.2808	9.5167	10.556	10.0313	9.3978	8.9421	8.8123	9.8868	8.6113	8.3827	8.5765	8.694	8.8084	9.6426	9.5376	10.1766	9.0606	10.2028	9.8503	9.7245	10.1664	9.0974
633	ILMN_1655136	5.6454	5.7399	5.7741	5.8506	5.7724	6.231	6.202	6.0736	6.0964	5.9993	5.9511	5.7898	6.4993	6.0485	6.0569	5.8973	5.9732	6.1175	5.7112	6.0745	5.7715	5.7394	5.7186	5.7099	5.8043	5.8661	5.7683	5.7724	5.8942	5.6276	5.8497	5.8626	6.2639	6.1059	6.0927	6.1307	5.8574	5.9675	5.9809	5.8105	5.7547	5.668	5.7889	5.8844	5.8721	6.1623	5.7928	5.8613
634	ILMN_1655137	8.0119	7.8821	5.7064	8.2759	7.1488	7.6267	7.9765	8.0321	7.4632	8.2084	8.4457	7.8553	7.1718	7.4127	8.1354	8.3794	8.4507	8.0378	7.4363	8.5118	8.3037	7.1135	8.0873	7.9744	8.2249	8.0311	8.2127	8.2599	8.1889	8.198	8.4818	7.8663	7.192	7.4242	7.5228	7.4745	7.4573	6.7963	7.466	7.7853	8.1142	8.1608	7.3542	8.1074	8.094	7.3042	7.6655	7.2905
635	ILMN_1655154	12.0956	12.0504	12.5522	12.3057	12.2894	12.0929	11.8827	12.2389	11.9722	12.3837	12.1849	11.9835	11.9266	11.9789	12.1346	12.3003	12.7072	12.0436	12.1669	12.1057	11.8914	12.9267	12.3384	12.4474	12.2842	12.593	11.8914	12.157	11.9373	12.1417	11.8764	11.9953	11.7825	12.3135	11.9835	12.2389	12.1057	11.8195	11.7109	12.0274	12.1296	12.1033	11.7607	11.9677	11.9505	12.3384	12.3694	12.412
636	ILMN_1655155	5.9095	5.8545	5.9966	5.6073	5.7101	5.5489	5.7275	5.7097	5.7121	5.9231	5.7543	5.7565	5.7914	5.7507	5.7094	5.6782	6.1228	5.4174	5.7031	5.9103	5.8649	5.7861	5.6884	5.7702	5.8161	5.8301	5.7624	5.8224	5.6878	5.955	5.9177	5.6032	6.0057	5.9342	5.6411	6.0224	5.9472	5.7972	6.0579	5.9544	5.8485	5.7769	5.7464	5.8381	5.926	6.1067	6.0802	5.6354
637	ILMN_1655161	5.5475	5.3836	5.4554	5.3007	5.3648	5.4036	5.3782	5.4144	5.2884	5.6642	5.4298	5.366	5.3777	5.2689	5.6511	5.205	5.5162	5.3713	5.3804	5.3929	5.3833	5.6274	5.6184	5.6612	5.3726	6.0385	5.5588	5.4897	5.1595	5.5081	5.6177	5.2309	5.414	5.6368	5.577	5.3606	5.5178	5.3862	5.4886	5.5295	5.6182	5.4522	5.391	5.4571	5.5042	5.504	5.7908	5.177
638	ILMN_1655162	5.6051	5.4662	5.5562	5.488	5.4908	5.523	5.4777	5.6296	5.4353	5.3151	5.4434	5.2896	5.3001	5.3265	5.4025	5.6353	5.4744	5.4567	5.3644	5.4484	5.5751	5.4795	5.5417	5.8861	5.5344	5.238	5.5639	5.4996	5.5762	5.5427	5.5678	5.4433	5.4718	5.4609	5.6858	5.5489	5.7026	5.5901	5.6544	5.5495	5.651	5.5784	5.5487	5.6111	5.5024	5.4315	5.4821	5.6093
639	ILMN_1655163	11.3592	11.7109	11.0231	11.2404	11.0768	10.965	10.2754	11.0598	10.5083	10.8117	11.0399	10.5315	11.0502	11.152	10.7923	11.4924	10.8959	10.6612	11.1126	11.2886	10.3983	11.1234	10.4622	9.6337	10.7479	10.5466	11.6172	10.346	11.148	10.7756	10.9528	11.5575	10.0797	10.8361	10.8072	10.7203	10.5782	11.0516	11.0541	11.3211	10.6024	10.8548	10.8256	10.798	10.9614	10.3243	11.1797	11.098
640	ILMN_1655165	7.9281	7.948	7.6876	7.4635	7.8749	6.8823	7.5084	6.6845	7.0629	6.9048	7.2556	7.2228	7.7639	7.5402	7.1566	7.9966	7.0797	7.2217	7.0978	6.9855	7.0965	7.6594	7.4029	6.8864	8.3188	7.062	8.5062	8.0166	7.8155	8.1735	8.5258	6.9953	6.8851	7.8286	6.5081	7.4609	7.2794	6.7789	6.7698	7.7901	7.1955	7.4957	7.1275	7.4089	7.4503	7.0821	7.0734	7.2094
641	ILMN_1655167	5.7974	6.0871	5.6591	6.3347	5.9058	6.1407	5.8776	6.1844	6.1049	6.0996	6.1545	5.7565	5.9481	6.004	6.5892	6.5163	5.9986	5.8214	5.8564	5.9209	6.3216	5.8929	5.6539	6.2951	6.6469	5.8735	5.6716	6.9097	6.2738	6.7157	6.9078	5.7214	5.8814	6.4312	5.8791	6.4741	6.4668	5.4864	6.3069	6.0135	6.2623	5.668	5.727	6.3613	6.0364	5.6116	5.9016	5.979
642	ILMN_1655171	5.4851	5.4949	5.4238	5.3776	5.3559	5.366	5.4146	5.4582	5.48	5.4427	5.3716	5.5427	5.3213	5.3249	5.4265	5.3721	5.2841	5.3298	5.4377	5.4332	5.2782	5.2762	5.3777	5.4809	5.3687	5.1989	5.3887	5.4105	5.5071	5.3729	5.2853	5.4672	5.4297	5.2438	5.4304	5.3376	5.3902	5.5901	5.4511	5.5317	5.4286	5.3844	5.3343	5.466	5.3966	5.2327	5.2116	5.2666
643	ILMN_1655177	11.1383	10.3884	10.7187	10.555	10.8174	10.3811	11.1099	10.5112	10.4093	11.2757	11.1261	10.246	9.9379	10.4339	10.7767	10.8807	11.1045	10.8291	10.814	10.8349	10.5852	11.0939	10.6983	10.3425	10.8456	10.7569	10.7305	10.7992	11.5557	11.2856	10.7946	10.4129	9.6533	10.8843	9.6508	9.8344	10.2686	10.0793	10.1465	10.9137	10.4303	11.0179	10.6094	10.9031	10.85	10.6004	11.302	10.4268
644	ILMN_1655190	6.1074	6.2924	6.341	6.4227	6.5989	6.5089	6.2925	6.5765	6.6976	6.5191	6.48	6.3141	6.6058	6.6882	6.5961	6.2949	6.5412	6.4562	6.4265	6.4119	6.2865	6.4415	6.3369	6.2273	6.3297	6.2423	6.2237	6.4861	6.441	6.4155	6.4167	6.434	6.1225	6.2863	6.342	6.4194	6.3396	6.3226	6.2865	6.4897	6.1905	6.3157	6.1162	6.1729	6.3592	6.3591	6.2081	6.219
645	ILMN_1655191	8.0315	7.937	7.7365	7.286	8.2075	6.8806	7.1716	7.3356	7.6733	8.1821	7.301	7.8166	8.0454	8.1907	7.2732	7.4438	7.1911	7.7997	8.1059	7.8157	7.5849	9.4158	8.0453	7.9355	7.8271	8.2316	8.9564	8.526	8.2312	9.292	8.8027	7.6631	7.3548	8.2831	7.28	7.565	7.117	7.2127	7.9064	7.4728	7.2445	7.3375	7.9945	7.5724	7.1136	8.8318	9.1681	7.7807
646	ILMN_1655194	7.369	7.8375	7.7201	7.6811	7.5968	7.8648	7.5904	7.7931	7.8033	7.5448	8.1077	7.7381	7.7467	7.839	7.6118	7.6945	7.6219	7.5362	7.5226	7.5974	7.8412	8.4056	7.6238	7.6185	7.5917	7.2743	7.4231	7.3902	7.717	7.5185	7.9257	7.3369	7.6961	7.4696	7.4417	7.7098	7.152	7.6546	7.3429	7.4353	7.4103	8.0066	7.7002	7.4687	7.5834	7.3179	7.3203	7.3856
647	ILMN_1655201	6.0168	6.1186	5.8722	5.88	5.8328	5.7844	5.8629	5.8174	6.0188	5.6851	6.1176	5.9457	6.0396	6.1903	6.1986	5.9257	5.9411	5.9543	5.9156	5.8989	5.9725	6.44	5.8012	6.4812	5.8941	5.9776	5.907	5.9074	5.9826	5.8894	5.7193	5.974	6.9971	6.3085	6.1837	6.18	6.1657	6.1485	6.2982	6.1022	6.1309	6.0004	6.0271	5.9739	5.9068	6.3575	6.2922	6.0133
648	ILMN_1655206	8.3547	8.3033	8.5327	8.8206	8.2817	8.7566	8.1695	8.7351	8.2754	8.3205	8.4749	8.3915	7.9568	7.8168	8.1216	8.3952	8.5817	8.2842	8.2214	9.0079	8.2547	7.2917	8.4351	8.8137	8.2406	8.4437	7.7419	9.0345	7.9848	8.1548	8.2626	8.0561	8.0163	7.6561	7.7954	7.8433	8.0572	7.7407	7.8789	8.2209	8.3352	8.3746	8.4352	8.1469	8.4208	7.7408	7.9848	8.0243
649	ILMN_1655218	5.5735	5.5022	5.6357	5.3776	5.4573	5.5075	5.3827	5.4735	5.4535	5.4074	5.6036	5.5956	5.5124	5.4959	5.7579	5.6035	5.5377	5.5467	5.6415	5.5629	5.6684	5.5568	5.7105	5.5816	5.4689	5.7723	5.5442	5.648	5.5275	5.6138	5.5632	5.4878	5.5272	5.4456	5.4614	5.5685	5.4904	5.4561	5.7422	5.4314	5.4357	5.4617	5.4268	5.3748	5.3948	5.5077	5.5091	5.4928
650	ILMN_1655225	7.2548	6.7233	6.8741	6.7229	6.5516	6.6764	6.8326	6.6156	6.3893	6.8744	6.8798	6.6178	6.8076	6.9307	6.971	6.607	6.9833	6.8581	6.8993	7.3062	7.3248	7.1686	6.8396	7.9873	6.8226	7.7299	6.8686	6.3356	6.6799	6.5861	6.2574	6.7835	7.0857	7.1998	7.4099	6.863	6.7242	6.7	7.5088	7.2665	7.1011	7.1643	6.9766	6.8406	7.0297	6.9049	7.5172	7.0727
651	ILMN_1655229	5.319	5.3542	5.3058	5.3545	5.2568	5.3945	5.4238	5.2608	5.375	5.3661	5.3123	5.3963	5.3147	5.255	5.4277	5.2329	5.4357	5.3405	5.431	5.4249	5.432	5.3138	5.2488	5.3738	5.195	5.4808	5.4654	5.5563	5.5564	5.5538	5.4135	5.3148	5.2828	5.3981	5.3167	5.2063	4.9919	5.4392	5.1327	5.2858	5.236	5.4818	5.3817	5.3142	5.3483	5.3265	5.3558	5.2018
652	ILMN_1655241	5.658	5.9099	5.7393	5.5331	5.8474	5.9156	5.6767	5.5632	5.6553	5.6695	5.6051	5.6725	5.7585	5.7262	5.624	5.6106	5.719	5.7929	5.6253	5.7365	5.6939	5.6294	5.6326	5.7564	5.5651	5.8436	5.7794	5.8854	5.5884	5.8658	5.6824	5.7199	5.4669	5.7697	5.6142	5.8266	5.8196	5.6412	5.5305	5.6234	5.5639	5.6509	5.6254	5.7294	5.7173	5.905	6.0139	5.7331
653	ILMN_1655244	9.0548	8.1428	7.3385	7.7335	8.0664	7.7336	8.9923	7.5395	9.1725	8.9795	8.5005	8.8912	8.2309	8.7028	8.7722	7.8811	8.1962	9.2055	8.1959	8.7529	9.0395	8.949	7.6361	8.695	8.1626	8.345	8.7802	8.5568	7.8278	8.4856	8.0478	7.5676	8.3882	9.2659	7.9099	7.5884	8.4289	8.1927	7.6041	7.5083	7.9555	7.6984	8.0498	8.8281	7.5241	8.4706	9.35	8.6183
654	ILMN_1655245	6.1515	6.4315	6.4488	6.2138	5.9023	6.0599	6.2301	6.4135	6.3595	6.0577	6.2752	6.1117	5.9533	5.8834	5.9378	6.392	6.4266	6.1727	5.8253	6.3332	6.7449	5.7879	6.1584	6.3087	6.3118	6.0965	6.2638	6.2496	6.3098	6.6251	6.3463	5.9881	5.7712	6.2022	6.1859	6.296	6.1116	5.819	6.1718	6.0255	6.2969	6.0104	5.8286	6.1822	6.2391	6.017	6.1935	5.8974
655	ILMN_1655250	5.502	5.3168	5.5108	5.6606	5.5543	5.6685	5.5665	5.5041	5.2689	5.3879	5.3041	5.5841	5.664	5.5692	5.5515	5.5105	5.6109	5.5726	5.5586	5.553	5.4823	5.617	5.12	5.5149	5.344	5.4931	5.6282	5.4996	5.4382	5.5556	5.479	5.4608	5.6329	5.6505	5.5449	5.7095	5.3496	5.4745	5.4886	5.3478	5.5757	5.4949	5.4757	5.4678	5.5584	5.5158	5.7111	5.4311
656	ILMN_1655251	5.0734	5.5998	5.6471	5.8301	5.7775	5.6523	5.6157	5.5889	5.6224	5.6093	5.7196	5.6059	5.7871	5.6447	5.4911	5.4802	5.6909	5.4773	5.5198	5.6065	5.432	5.2679	5.5586	5.5316	5.4354	5.6498	5.5968	5.7724	5.6318	5.5427	5.6304	5.547	5.5724	5.6931	5.5748	5.6044	5.7009	5.7972	5.6376	5.4922	5.6355	5.6239	5.5625	5.645	5.4759	5.7335	5.4878	5.4497
657	ILMN_1655261	6.7033	7.0608	6.3966	7.253	7.8464	7.4088	6.8986	7.4595	7.1668	7.0111	7.1756	7.14	6.8756	6.9206	7.0429	6.8878	6.6912	7.2852	7.1718	6.9041	6.7498	7.8369	6.526	6.6657	6.7205	6.8737	6.6996	6.2612	6.7618	6.029	7.3856	7.5116	6.5902	6.5377	6.2908	6.4242	6.5233	7.2561	6.4761	6.7997	7.0556	6.7231	7.4975	6.5741	6.8324	6.2637	6.306	7.0072
658	ILMN_1655269	5.4734	5.5561	5.6062	5.3848	5.4157	5.3728	5.3272	5.3314	5.4648	5.5703	5.52	5.4824	5.3993	5.4513	5.3804	5.4495	5.3687	5.5533	5.5374	5.474	5.4496	5.2709	5.4018	5.6257	5.4147	5.5331	5.4204	5.6805	5.3837	5.3656	5.3844	5.3222	5.4116	5.3417	5.4516	5.4248	5.4019	5.4068	5.4565	5.3683	5.3273	5.1925	5.3687	5.2909	5.3846	5.2976	5.397	5.4089
659	ILMN_1655272	5.3909	5.2975	5.2134	5.3453	5.4434	5.368	5.2791	5.4034	5.3261	5.4507	5.3983	5.3913	5.441	5.3629	5.423	5.3439	5.3494	5.4156	5.4122	5.3406	5.4695	5.5267	5.5041	5.397	5.4049	5.4082	5.3409	5.4123	5.5664	5.3366	5.3844	5.2019	5.3453	5.2834	5.4242	5.3249	5.2604	5.2217	5.3912	5.427	5.364	5.2789	5.3343	5.3842	5.3235	5.3481	5.3223	5.2778
660	ILMN_1655283	5.3624	5.3021	5.3905	5.3144	5.3492	5.4062	5.3568	5.3805	5.3682	5.5635	5.5009	5.6075	5.4792	5.4457	5.3299	5.578	5.5048	5.4788	5.5644	5.3748	5.4678	5.4857	5.4799	5.2465	5.5722	5.447	5.5456	5.427	5.485	5.6903	5.7354	5.6386	5.3582	5.3828	5.2874	5.4553	5.394	5.3775	5.3823	5.5923	5.4449	5.4365	5.4847	5.3729	5.4873	5.103	5.4953	5.3878
661	ILMN_1655296	6.056	6.3473	6.7264	6.8075	6.7227	6.6798	6.4756	6.5714	6.3677	6.3916	6.2708	6.2007	6.74	6.2146	6.1748	6.4286	6.4368	6.3177	6.5295	6.601	6.2575	6.4341	6.4175	6.2751	6.2448	6.1141	6.2468	6.1229	6.2753	6.5218	6.5794	6.4881	5.7419	6.0119	6.1749	6.2661	6.1515	6.443	6.1938	6.3637	6.1738	6.1495	6.5854	6.4021	6.3029	6.0871	6.1289	6.2575
662	ILMN_1655307	9.94	9.5609	9.919	9.1749	9.1616	9.223	9.4318	9.3962	9.3635	9.6958	9.6222	8.8849	8.2287	8.2694	8.9252	9.7303	9.7543	9.6673	8.7605	8.8508	9.3551	9.003	9.22	8.6511	9.6252	8.7505	9.4396	9.5512	9.3111	9.9912	9.3041	8.7297	8.6962	9.0059	8.5819	8.7906	8.8669	8.4917	8.5621	8.4206	8.9312	9.155	8.6008	9.0986	8.7684	8.626	9.2929	8.6208
663	ILMN_1655311	8.3575	8.4655	8.9774	8.5946	8.0235	8.5645	8.2952	8.2446	8.0623	8.6891	8.7148	8.6402	8.848	8.8725	8.6179	8.2506	8.6174	8.7047	8.5865	8.8182	8.553	9.9197	8.9143	8.8897	8.9849	9.4612	8.5044	9.115	8.6891	9.0257	8.4469	8.188	8.5195	8.3575	8.83	8.6976	8.67	8.3402	7.9765	8.427	8.7912	9.0668	8.7464	8.6302	8.5609	9.1179	8.8037	9.2501
664	ILMN_1655312	7.017	7.3028	7.5545	7.5793	7.2476	6.8075	6.9738	7.2256	7.2064	7.1897	7.2974	7.0336	6.7112	6.6096	6.7538	7.0713	7.2831	7.2706	6.7876	7.4466	6.9974	6.9068	7.537	7.0429	6.9504	7.3426	6.8954	6.7426	6.677	7.0423	6.7986	7.5975	6.8569	6.7329	7.3079	7.3791	7.2157	7.382	7.4713	6.855	7.1884	7.6466	7.369	7.2035	7.0028	6.2105	7.2572	7.5553
665	ILMN_1655316	10.1071	10.2989	10.1473	9.8854	9.638	9.6643	9.7523	9.8721	9.6029	10.0281	9.8806	9.4047	9.7562	9.8834	10.087	9.6789	9.7284	9.0295	9.1388	9.598	9.7245	8.3954	9.554	10.7879	9.9697	9.7497	9.7841	9.2693	9.6801	9.7754	9.5662	9.6839	9.9774	9.1176	9.9608	10.0975	9.9883	9.9421	10.6664	9.2753	9.4595	9.882	9.6126	9.8891	10.2476	9.5918	10.0619	9.6709
666	ILMN_1655329	7.6212	8.078	8.3414	7.7195	7.7721	7.6005	7.4348	7.8971	7.7692	7.5157	7.681	7.8055	7.697	7.9873	7.5257	7.7576	7.835	7.5616	7.3235	7.3658	7.944	6.4172	7.8662	8.1974	8.3062	7.9545	7.9305	8.0997	7.1166	8.2085	7.7097	7.4582	7.2864	7.4806	7.7241	7.8528	7.8256	7.9325	8.2252	7.8428	7.7566	7.9156	7.8515	7.9117	8.3312	7.6883	7.7163	7.7347
667	ILMN_1655330	5.4276	5.4722	5.5038	5.3085	5.2887	5.2811	5.3396	5.1053	5.2243	5.303	5.3169	5.1787	5.3045	5.1666	5.2748	5.2329	5.2265	5.2135	5.2498	5.2209	5.3012	5.2408	5.297	5.3297	5.3618	5.2185	5.1754	5.4469	5.2797	5.1301	5.1695	5.4047	5.2945	5.3304	5.2138	5.1315	5.2904	5.2699	5.2424	5.3323	5.1828	5.1118	5.3	5.3168	5.36	5.2327	5.4076	5.1384
668	ILMN_1655340	9.5161	9.8476	9.7449	10.2233	10.2601	10.5277	9.7216	9.6964	10.4522	10.1517	10.2619	9.8634	10.8971	10.2552	10.412	10.2913	10.133	10.6116	10.6885	9.7413	10.1141	8.6241	9.9507	10.8678	10.2997	10.6178	10.181	10.217	10.4213	10.251	9.8966	9.8347	10.0133	10.5943	11.1301	10.7145	10.768	11.1836	11.1354	10.5832	10.4909	10.4919	10.3079	10.3884	10.7751	10.7283	10.0664	9.9979
669	ILMN_1655341	5.5511	5.5567	5.849	5.7138	5.5232	5.7246	5.7373	5.6153	5.5308	5.554	5.6776	5.5089	5.6221	5.5911	5.6458	5.7508	5.8419	5.9251	5.7637	5.6517	5.6635	5.4727	5.7937	5.7442	5.8003	5.909	5.6802	5.67	5.735	5.609	5.7132	5.7359	5.7687	5.547	5.4695	5.728	5.4793	5.3707	5.6026	5.7746	5.9978	5.4778	5.4102	5.6005	5.6584	5.5117	5.686	5.6336
670	ILMN_1655347	5.6524	5.6811	5.822	5.9413	6.0423	5.8033	5.673	5.7761	5.9776	5.974	5.8229	5.7725	5.9051	5.8593	5.8257	5.8651	5.7956	5.7063	5.7983	5.7612	5.7866	6.1366	5.7439	5.7564	5.7298	5.7397	5.7958	5.7871	5.8277	5.7928	5.6016	5.9049	5.7443	5.7351	5.9848	5.6868	5.8514	5.6951	5.6698	5.7727	5.7674	5.8701	5.6913	5.7533	5.8063	5.7132	5.6077	5.8879
671	ILMN_1655348	5.7679	5.571	5.5636	5.8488	5.8002	5.7024	5.6977	5.793	5.851	5.69	5.6985	5.6044	5.5931	5.7843	5.6826	5.7819	5.8201	5.8933	5.8134	5.6576	5.6709	5.8089	5.7257	5.7263	5.7356	5.3416	5.4701	5.7079	5.6926	5.7493	5.698	5.6156	5.6398	5.7307	5.5813	5.6704	5.699	5.5927	5.6742	5.7009	5.5114	5.9239	5.3666	5.676	5.7477	5.6951	5.8395	5.6271
672	ILMN_1655365	6.5338	6.9432	5.6611	5.6683	6.0423	5.7967	6.1143	5.9983	6.3718	6.2198	5.9671	6.079	6.5676	6.1727	6.4003	6.1036	6.0508	6.5544	6.0976	6.1056	5.9171	6.2157	5.976	5.9154	6.1907	5.8072	6.3414	6.5988	6.0897	8.319	6.7701	6.0086	5.8934	6.3114	5.9142	6.1581	5.9187	5.9297	5.7402	5.818	6.2143	5.8134	6.2604	6.3698	5.8305	6.6625	6.1072	6.1823
673	ILMN_1655374	5.7677	5.5669	5.6287	5.7671	5.9162	5.6976	5.591	5.8269	5.8529	5.6871	5.6405	5.6164	5.8602	5.5786	6.0548	5.785	5.6926	5.9095	5.8116	5.6926	5.8627	5.6736	5.7002	5.5919	5.5496	5.4321	5.5829	5.7488	5.5192	5.7443	5.8122	5.7096	5.6376	5.9506	5.8725	5.792	5.6801	5.8403	5.8387	5.5882	5.7082	5.8232	5.7289	5.8603	5.8773	5.9353	5.9537	5.641
674	ILMN_1655377	10.0054	10.2787	10.3603	9.9615	10.055	10.0971	9.6564	9.9003	9.5998	9.9558	9.6637	9.708	9.914	10.0179	9.7858	9.8939	10.1009	9.8206	9.3792	9.9927	9.7462	9.151	9.8337	10.14	9.8239	9.8595	10.16	10.0208	9.6673	10.29	10.0793	9.6996	9.3754	9.8749	10.1577	10.2485	10.0778	10.0542	10.2937	9.7984	9.8715	9.802	9.6753	9.8023	9.9183	9.5802	9.638	9.3417
675	ILMN_1655380	5.7352	5.7294	5.8236	5.7216	5.6454	5.7117	5.565	5.7743	5.6451	5.646	5.6374	5.6466	5.7649	5.6534	5.7971	5.7057	5.7338	5.6301	5.6868	5.6667	5.6549	5.8287	5.5993	5.5848	5.88	5.5724	5.7253	5.4644	5.7055	5.5218	5.5941	5.6867	5.7096	5.7848	5.672	5.8348	5.9111	5.8722	5.7964	5.8426	5.5757	5.6858	5.9937	5.6692	5.5621	5.6988	5.5865	5.6755
676	ILMN_1655382	5.8336	6.0404	6.346	5.7313	5.5638	5.7088	5.5973	5.8572	5.683	5.9379	6.0745	5.9881	6.0711	5.9942	5.6398	5.7644	6.2025	5.8989	6.0613	5.9133	6.1417	5.7256	5.7757	6.0186	6.1611	6.0895	6.3461	5.8823	5.7381	5.5029	5.9423	6.1249	5.6425	5.806	6.0421	5.9697	5.7819	6.4573	6.2297	5.7311	5.7736	5.7422	5.7289	6.1212	5.9383	5.7335	5.7276	6.6535
677	ILMN_1655387	5.7164	5.6044	5.9199	5.7783	5.6848	5.6744	5.8114	5.6169	5.5485	5.6851	5.6808	5.7709	5.6893	5.675	5.6078	5.7614	5.6776	5.6012	5.6771	5.6716	5.326	5.7825	5.5536	5.7747	5.5129	5.6102	5.7295	5.5883	5.4741	5.5863	5.5405	5.5264	5.6883	5.678	5.7837	5.804	5.9573	5.7952	5.7132	5.6878	5.7629	5.6916	5.6644	5.538	5.8024	6.0009	5.7048	5.5498
678	ILMN_1655403	5.8899	5.8122	6.1746	6.039	5.694	5.974	5.8545	6.3859	5.627	6.0474	6.0016	5.6179	5.7155	5.7993	5.735	6.0674	5.9379	5.6914	5.7763	6.2772	5.889	5.2981	5.9826	5.555	5.6901	5.6699	5.5639	5.4981	5.5745	5.5062	5.5894	5.6095	5.5322	5.7807	5.6858	5.9931	5.967	5.9675	5.6186	5.8272	5.7369	5.7521	5.6751	6.0053	6.3677	5.8607	5.9054	5.7112
679	ILMN_1655404	5.5585	5.6713	5.6125	5.8301	5.7866	5.7071	5.8898	6.1055	5.6749	5.8802	5.6985	6.1169	6.2962	6.5516	5.635	5.6782	5.6794	5.8054	5.8592	5.8558	5.734	5.6129	5.7797	5.5619	5.6525	5.8758	5.5639	5.6074	5.9023	5.8095	5.7293	5.8477	5.785	5.72	5.8556	5.7646	5.6284	5.6926	5.8752	5.6852	5.8308	5.7957	5.6697	5.6162	5.9103	5.6971	5.9864	5.5779
680	ILMN_1655405	6.7936	6.4377	5.9144	5.6422	5.723	5.5979	5.7535	5.5801	5.6974	5.8478	5.6339	5.843	5.7155	5.7362	5.9491	5.746	5.541	5.6497	5.7399	6.0145	5.6361	6.1477	6.0096	6.5124	5.8499	6.2319	5.7362	5.8745	5.7442	5.9125	5.7639	5.7111	5.884	6.4759	5.9282	5.495	5.7931	5.5195	5.522	6.1301	5.8766	5.75	5.9553	5.8236	5.6014	5.9449	6.16	5.7839
681	ILMN_1655408	5.6281	5.7674	5.6787	5.8367	5.7128	5.7697	5.9344	6.0571	5.8747	5.8577	5.6021	5.9067	5.8306	5.6733	5.9528	5.9931	5.6092	5.8834	5.8188	5.6882	5.6073	5.8041	5.7937	5.6524	5.7269	5.5895	5.7156	5.5172	5.7677	5.5391	5.6779	5.7111	5.73	5.8568	5.5295	5.7624	5.6305	5.658	5.7513	5.6808	5.6619	5.7749	5.8182	5.6561	5.5167	5.7819	5.6913	5.8594
682	ILMN_1655414	5.5036	5.6322	5.6925	5.6545	5.7693	5.6774	5.4593	5.7472	5.666	5.5965	5.7163	5.9472	5.4087	5.6552	5.5031	5.4776	5.5177	5.8661	5.8337	5.6623	6.3621	5.9381	5.8179	5.8836	5.7604	6.0092	6.1046	5.6566	5.6945	5.6755	5.8149	6.4249	5.8467	5.5429	5.7837	5.5983	5.9187	5.7319	5.5957	5.6707	5.942	5.6488	5.9757	5.7258	5.5797	5.5349	5.6505	5.9778
683	ILMN_1655418	10.4793	10.4101	10.4564	10.5662	11.1564	10.8866	11.0592	10.5199	11.0477	10.6497	11.0257	10.9102	11.3455	10.8325	10.6918	10.928	11.0464	10.6168	11.1099	10.8466	10.6634	11.027	11.1006	11.1466	10.8208	11.7825	10.6024	11.0516	10.7156	10.0886	10.3532	11.3049	11.1058	11.437	11.0081	11.8195	11.148	11.4725	10.9912	10.8807	11.1932	11.1261	11.532	11.8507	11.1248	11.7531	11.7186	11.386
684	ILMN_1655422	12.1798	11.8934	10.9019	12.0183	11.3562	12.3303	11.9548	12.0765	11.73	11.8678	11.8614	11.4891	11.6083	11.2533	12.1901	11.8464	11.8274	11.3783	10.7579	12.0792	12.3837	9.5877	12.223	12.4328	12.0205	11.0632	11.4613	12.3753	11.2103	11.8656	12.4064	11.2018	11.5943	12.2681	12.5459	11.6281	11.7825	11.2915	12.8559	12.0366	11.5943	12.0228	11.206	11.4677	11.9373	11.2288	11.3783	11.1113
685	ILMN_1655426	5.8774	5.8707	5.7779	5.6132	5.7128	5.8001	5.6267	5.7208	5.7818	5.5784	5.5865	5.7677	5.7672	5.7892	5.6124	5.7103	5.7807	5.7046	5.878	5.8318	5.8684	5.8913	5.9269	5.8646	5.6713	5.7708	5.8321	6.0543	5.6775	5.7894	5.6666	5.7271	5.5517	5.535	5.889	5.8853	5.6801	5.7537	6.0736	5.835	5.651	5.8922	5.7875	5.967	5.6935	5.8829	5.7147	5.8576
686	ILMN_1655429	7.4508	6.8827	7.6655	7.455	7.1547	7.2455	7.269	7.0681	6.8427	7.5237	7.3652	7.382	6.6572	7.1112	6.8735	7.0916	7.5344	6.8899	7.6027	8.1034	7.2321	5.9037	7.3665	7.1472	6.8856	7.4286	7.0741	6.8384	7.0118	7.0394	6.8433	7.2704	7.2238	7.2145	7.712	7.4889	7.3751	7.329	7.6469	6.9597	7.4447	7.2387	7.443	7.4076	7.4388	7.2775	7.9821	7.2779
687	ILMN_1655433	7.2669	7.3487	6.8555	7.4229	7.2557	7.7942	7.6476	7.4185	7.697	7.3046	7.6538	7.1737	6.709	7.0714	7.0289	7.8751	7.7172	7.3472	7.2444	7.2398	7.1451	7.2711	7.2576	7.0027	7.5124	6.8902	7.4712	7.8618	7.2566	7.3942	7.4662	6.5986	7.3775	7.4456	6.6145	7.2645	7.2462	6.7466	6.8211	7.0152	7.2802	7.2335	6.6888	7.4376	7.5397	7.1586	7.3647	6.9379
688	ILMN_1655446	5.4424	5.3137	5.4303	5.6147	5.5486	5.6917	5.6813	5.6278	5.4992	5.7712	5.5739	5.6786	5.6702	5.5306	5.7485	5.5194	5.3936	5.627	5.4192	5.441	5.4608	5.5136	5.5484	5.5371	5.3618	5.3851	5.5254	5.4055	5.197	5.4167	5.5372	5.2364	5.3724	5.5895	5.6102	5.4872	5.4464	5.5195	5.2544	5.5735	5.5873	5.5369	5.5195	5.5873	5.6344	5.6632	5.7164	5.5367
689	ILMN_1655449	5.3764	5.3091	5.4823	5.3321	5.4143	5.4247	5.4005	5.4341	5.3404	5.3943	5.3148	5.4431	5.2918	5.2924	5.4554	5.391	5.524	5.4369	5.2337	5.4758	5.5482	5.6129	5.7061	5.5761	5.4601	5.5264	5.6367	5.4438	5.4722	5.5281	5.4845	5.475	5.3478	5.3552	5.4174	5.4931	5.263	5.099	5.4183	5.3093	5.4073	5.4778	5.3834	5.2228	5.3261	5.3405	5.3325	5.5688
690	ILMN_1655454	6.0199	6.0606	6.0825	5.7721	5.9589	5.7481	5.7988	5.8946	5.6988	5.8478	5.9671	5.7693	6.1411	5.8865	5.9135	5.7323	5.9578	6.0006	5.8188	5.8024	5.7388	5.4837	5.6279	5.881	5.7415	5.7616	5.7587	5.9227	5.8653	5.7235	5.8646	5.7538	5.9805	5.8254	5.9757	5.9674	5.6581	5.9545	6.0021	5.8847	5.8251	5.7422	5.7605	5.9149	5.7173	5.7575	5.5703	5.7854
691	ILMN_1655468	5.547	5.5316	5.5487	5.627	5.8066	5.6669	5.9035	5.6651	5.6119	5.9573	5.9631	5.5895	5.8087	5.5624	5.8557	5.5339	5.7275	5.5625	5.7607	5.7628	5.7413	5.6522	5.7032	5.4465	5.5756	5.5484	5.5211	5.7311	5.5781	5.7337	5.5107	5.7709	5.4907	5.6156	5.7837	5.6993	5.729	5.4543	5.7422	5.8011	5.5312	5.6081	5.6714	5.5714	5.4888	5.6764	5.6642	5.5537
692	ILMN_1655469	9.3983	9.0684	9.582	9.9282	8.8919	9.73	9.5645	9.3643	9.2403	10.2191	9.6263	8.6223	7.6742	7.7559	8.5435	9.502	9.4049	9.2147	8.4738	9.6005	8.9402	9.4256	9.2545	8.8124	9.0606	8.4098	8.0005	10.0612	9.3664	10.17	9.5901	8.4281	9.2545	9.7812	8.7786	9.4593	8.9967	8.8194	9.6276	9.6252	8.8602	9.4282	8.9555	8.5324	9.2288	9.2176	10.8151	9.0811
693	ILMN_1655474	5.6143	5.6762	5.6985	5.6238	5.5433	5.6395	5.7339	5.6262	5.8447	5.6326	5.7616	5.7251	5.5172	5.6416	5.624	5.6135	5.6861	5.8035	5.6193	5.6821	5.889	5.5672	5.5698	5.2613	5.328	5.4396	5.4782	5.5393	5.4988	5.5942	5.5356	5.5609	5.5399	5.4951	5.5596	5.6426	5.6326	5.5622	5.4825	5.621	5.6159	5.4969	5.5904	5.6845	5.5602	5.6709	5.6174	5.5743
694	ILMN_1655482	6.8455	7.3795	7.6906	7.6335	7.0095	7.6261	7.0684	7.4217	7.1018	7.187	7.6479	7.5307	7.1482	7.1222	7.152	7.4552	7.7622	7.2967	7.4146	7.7647	7.5734	6.7636	7.5821	7.5735	7.7757	7.3762	7.2874	7.0975	6.9915	6.8242	6.6545	7.4719	7.3827	7.2888	7.8706	8.0311	7.5712	7.483	7.4964	6.8646	7.4299	7.518	7.5235	7.141	7.4787	6.9015	7.6742	8.0152
695	ILMN_1655485	7.2617	7.2399	7.4723	7.1384	7.32	6.8092	6.9165	7.0452	7.3827	7.1047	6.9729	6.8174	7.3696	7.2646	6.8043	7.4318	7.3596	7.0611	6.8029	7.072	7.1017	6.4386	7.1468	6.9303	7.5766	6.7111	7.8988	7.6196	6.7553	7.7283	7.4695	6.8541	6.912	6.5203	6.5376	6.9672	7.0505	6.8652	7.1239	6.913	6.6279	6.9806	7.0561	6.7	7.1471	6.8979	6.9189	6.4417
696	ILMN_1655497	12.3724	12.415	12.2311	12.6641	12.0765	12.7533	12.5582	12.5613	12.2734	12.2389	12.2599	12.2842	11.3577	11.8592	12.0908	12.6674	12.0693	12.2515	11.7906	12.0069	12.4414	9.6539	12.7667	10.5863	12.4414	9.9697	11.4386	12.5961	12.3606	11.6704	12.6023	11.7049	11.554	12.1442	12.1057	11.872	12.215	11.9154	12.3003	12.2003	11.8806	12.2762	11.8254	11.9655	12.2921	11.1019	12.0483	11.9154
697	ILMN_1655498	6.2858	5.7413	6.2807	6.046	5.7916	5.8774	5.968	5.919	5.7343	6.498	6.0782	5.9082	5.9872	6.4208	5.984	5.8429	5.9172	5.8812	5.9311	5.883	5.9401	6.4103	6.0986	5.9846	5.9336	5.8864	6.2114	5.9633	6.2195	6.6682	5.8597	6.0587	5.8172	6.1142	5.8301	5.9769	5.9011	5.9421	5.9725	6.1643	5.8881	6.0083	5.7796	6.0503	6.0441	5.913	6.4595	5.9066
698	ILMN_1655504	5.6662	5.6088	5.9645	5.5268	5.3806	5.2238	5.5595	5.1633	5.48	5.5734	5.3101	5.42	5.1526	5.2782	5.2472	5.5105	5.3112	5.5088	5.3195	5.435	5.453	5.6969	5.6295	5.7674	5.5823	5.7654	5.403	5.5136	5.4678	5.5081	5.4743	5.597	5.5176	5.5966	5.5349	5.5049	5.5003	5.4367	5.7006	5.5151	5.6768	5.3364	5.4757	5.6486	5.4837	5.6014	5.5284	5.4532
699	ILMN_1655509	5.897	6.2816	6.0919	5.9766	6.4754	5.966	5.8843	6.048	6.2404	5.8939	5.91	6.2048	6.5149	5.9763	6.109	6.0548	6.2637	6.2458	6.3423	5.9705	5.7518	6.5591	6.0627	5.8505	6.1626	5.9952	6.0495	6.0646	5.8019	5.926	6.0259	6.0134	6.2528	5.9626	6.1208	6.5086	5.9319	6.8134	6.3617	5.8795	6.1801	5.7957	6.2616	6.1822	6.0971	6.2186	6.1889	6.1063
700	ILMN_1655519	5.8945	5.719	5.974	6.128	5.9967	6.0777	5.8545	6.099	6.118	6.1558	6.1634	5.9296	5.8465	6.1661	6.1729	5.9019	5.8887	5.9894	6.0916	5.9563	5.873	5.8913	5.6399	5.7549	5.7847	5.8864	5.7601	5.8367	5.9926	6.0146	5.6852	5.8922	5.6521	5.8273	6.0927	5.778	5.9472	5.7477	6.1206	5.7826	5.7736	6.0815	5.8712	5.9964	5.9153	5.885	6.132	6.0067
701	ILMN_1655521	5.5207	5.5727	5.6004	5.4947	5.4614	5.5259	5.5537	5.5738	5.5547	5.8046	5.5609	5.5314	5.6187	5.5849	5.4568	5.4682	5.524	5.5222	5.4212	5.6082	5.3298	5.6213	5.4936	5.4687	5.6931	5.6189	5.6216	5.67	5.3953	5.5099	5.445	5.5279	5.8197	5.6272	5.543	5.6147	5.555	5.4605	5.5135	5.4131	5.7263	5.5389	5.7038	5.6486	5.6253	5.5528	5.5742	5.4165
702	ILMN_1655525	6.2001	6.0871	5.8737	6.0868	6.3533	5.8404	6.1498	6.1034	6.3231	6.0495	5.8643	6.2682	8.8084	6.4106	8.0855	6.0674	6.116	6.2815	6.0577	6.0998	6.3196	6.5382	6.1207	5.9499	6.9052	6.0594	5.8228	6.43	7.0727	6.1491	6.2226	6.1249	7.231	6.3166	6.0596	6.2295	5.9815	5.9528	6.1291	6.0255	6.2528	6.3096	6.3794	5.9627	6.1431	5.8088	6.1266	6.2539
703	ILMN_1655532	5.257	5.2977	5.4405	5.3253	5.247	5.2633	5.0602	5.3092	5.1803	5.2558	5.1842	5.2089	5.3314	5.2412	5.2351	5.3072	5.3494	5.174	5.2988	5.4162	5.2599	5.3711	5.5324	5.7821	5.5568	5.2273	5.2256	5.4123	5.2936	5.3235	5.2221	5.2996	5.1443	5.7112	5.2874	5.4337	5.5081	5.5043	5.5435	5.4381	5.297	5.4484	5.3225	5.5612	5.4888	5.6519	5.4734	5.3144
704	ILMN_1655537	5.6925	6.0971	6.059	5.7262	5.6285	5.5555	5.637	5.6808	5.8106	5.9047	5.801	5.6756	5.9337	5.5118	5.5311	5.612	5.794	5.9393	6.0041	5.8213	5.9422	6.3887	6.0207	5.9247	5.9681	5.8758	6.1527	5.8793	6.1688	5.7789	5.9841	5.7553	5.7184	6.0844	5.5748	5.767	6.0242	6.0955	6.0042	6.0726	5.9436	5.9905	5.9209	5.5661	5.8394	5.8378	6.0447	5.9197
705	ILMN_1655545	6.3428	6.1868	6.6656	6.6342	6.6856	6.4471	7.0193	6.8932	6.9238	6.3966	6.5328	6.1197	5.8376	6.1829	6.2019	6.9766	6.9091	6.4651	6.0269	6.1794	6.762	6.3156	6.2504	6.573	6.5892	6.4377	6.1971	6.6719	5.727	6.5187	5.8646	6.126	6.1303	6.1856	6.1674	6.7465	6.5441	6.0893	6.3997	5.7926	6.6336	6.0656	6.0858	6.6029	6.5757	6.8015	6.3408	6.3347
706	ILMN_1655549	6.1963	8.5773	7.6276	8.8941	9.8627	6.9883	6.7875	8.6181	10.0046	6.8674	8.6793	8.3757	8.8871	7.6887	5.8902	8.4284	8.9511	8.8757	8.4528	7.1897	8.9415	8.0724	6.3885	7.7238	8.6104	8.4442	7.9973	8.1032	7.7036	6.292	6.7646	8.676	8.4199	6.1359	6.8628	8.5634	6.994	8.518	6.6587	6.3953	8.0523	9.3962	10.1988	6.7661	8.8567	8.7203	6.1784	8.7642
707	ILMN_1655557	8.6496	8.7254	8.9696	8.227	8.2791	8.7639	8.7375	8.3042	8.3412	8.7102	8.4263	8.6836	8.2582	8.176	8.3228	8.2456	8.1476	8.1179	7.8904	8.1314	8.773	8.6377	8.7895	7.8227	8.3852	8.1082	8.8202	8.2979	8.5429	8.8614	8.3139	9.0303	8.3901	7.97	8.167	7.719	8.6088	8.1765	8.6643	8.2237	7.9377	7.7843	8.1769	8.7343	8.0545	7.4277	8.0998	7.5241
708	ILMN_1655563	7.6259	7.0538	6.8263	6.4774	6.877	7.0539	7.0016	6.603	6.8451	7.1365	6.9978	6.7029	7.0171	6.9037	7.6961	6.5753	6.8271	6.9048	7.3189	7.0874	6.6123	8.1356	6.7181	7.7626	6.6665	7.6872	6.2524	7.0598	6.7398	7.1816	6.8781	7.1	7.0263	7.5332	7.4344	7.0082	6.7849	6.6897	7.1983	7.2116	7.0319	7.2366	6.8668	7.1452	6.882	7.8909	7.599	7.2052
709	ILMN_1655565	5.797	5.8828	7.5697	5.5346	5.6392	5.837	5.8044	5.5988	5.5323	5.954	6.6274	5.7994	5.585	5.7054	5.3925	5.7337	5.9172	5.7046	5.6643	5.6047	5.4252	5.7063	5.5324	5.9045	5.9079	5.3649	5.406	5.4591	5.7629	6.2189	5.6523	5.8895	5.5991	5.4027	5.5048	6.728	5.4083	5.5859	5.6315	5.5668	5.7285	5.5889	5.4218	5.6005	6.3111	5.7882	5.6131	5.583
710	ILMN_1655572	6.1829	5.8272	6.3881	6.1146	6.0781	5.974	7.0368	5.7053	5.7785	5.7283	5.9213	6.1337	5.7737	5.6884	5.9589	5.6252	5.4863	5.4632	6.558	5.7944	6.0011	5.2735	5.3376	6.7077	5.4896	6.2614	5.5396	5.7904	6.3879	5.2803	5.6967	6.9564	5.5562	5.8609	5.7985	5.4453	6.0284	5.9034	5.4866	5.4692	6.336	5.636	5.8575	7.1041	6.2118	5.9411	6.9265	5.7098
711	ILMN_1655577	5.8436	5.9621	5.8521	5.8051	6.6504	5.9796	6.1613	6.1993	5.956	6.8793	6.0536	6.0904	6.0568	6.0387	6.1654	5.7711	6.0911	5.823	6.5969	5.7944	5.9525	5.8878	5.6814	5.8221	5.7993	6.0289	6.3319	5.5346	5.899	5.8006	6.2584	5.9359	5.9171	5.6319	5.8171	5.7316	5.6511	6.546	5.7273	5.9604	5.6378	5.7916	5.727	5.9119	5.7929	5.6557	6.1556	5.5517
712	ILMN_1655595	8.5036	8.5494	7.023	7.307	7.2217	5.7411	6.0363	6.9515	6.5497	6.3935	6.4652	6.0058	6.8036	8.3043	6.0099	8.4748	7.6707	5.811	8.2633	5.6003	6.606	8.0456	6.0149	7.4195	6.3445	7.419	6.7357	6.1436	6.8702	6.5834	7.6901	6.3849	6.8911	11.2302	10.1996	8.1162	7.0242	7.1599	5.6252	9.8612	6.6777	6.2245	5.7413	8.9325	8.2077	7.8515	5.9537	7.4705
713	ILMN_1655605	5.9529	5.8942	5.8745	6.1295	6.253	6.3188	6.2542	6.3883	6.3843	6.3513	6.0765	6.2154	5.9925	6.2205	6.3647	6.3164	6.3652	6.6854	6.2675	5.883	6.1261	7.2009	6.316	6.6532	6.4202	6.274	6.2038	6.5156	6.3415	6.5169	6.0901	6.3066	6.0864	6.4413	6.3812	6.1224	6.2742	5.9095	6.3157	6.2423	6.2579	6.3052	5.947	6.2044	6.112	6.3602	6.0493	6.2744
714	ILMN_1655608	7.0538	7.0442	6.9978	6.5636	7.0716	6.4451	6.5453	6.4246	6.2917	6.4955	6.6656	7.1036	6.8779	6.9242	6.3022	6.7231	6.8444	6.8457	6.953	6.7638	6.9938	5.9294	6.9299	7.0283	6.7694	6.9092	7.0378	6.8861	6.9243	7.5273	6.7543	7.1435	6.0612	6.6849	6.7438	6.85	6.767	7.2573	6.6476	6.4103	6.9993	6.2943	7.3151	6.6718	6.5714	6.6189	6.9803	7.028
715	ILMN_1655610	5.7608	5.8828	5.9244	5.7469	6.4741	6.0447	6.0056	5.7021	6.3062	6.231	6.0515	6.1726	5.8259	6.7289	5.9416	6.0658	5.794	6.3074	5.7338	5.6821	5.7692	6.2561	6.1979	5.8752	5.9885	5.9744	5.8948	5.8745	6.1361	5.8209	5.9303	6.313	5.8246	6.3376	5.9188	5.7646	6.0548	5.8936	5.7295	5.8629	6.0463	5.9456	6.0829	6.1578	5.8305	6.1884	5.8259	6.4624
716	ILMN_1655611	5.8733	5.7295	5.7658	5.5525	5.6805	5.6164	5.5595	5.4382	5.6713	5.7533	5.9469	5.8781	5.9799	6.1207	5.8273	5.6019	5.6957	5.728	6.0193	5.7628	6.0031	5.8307	5.6613	5.7507	5.6447	6.0274	5.8552	5.7327	5.6147	5.5589	6.3354	5.5537	5.6106	5.6577	5.577	5.6406	5.5338	5.813	5.7177	5.7949	5.5639	5.5784	5.7038	5.7552	5.6199	5.5707	5.397	5.7416
717	ILMN_1655612	8.7999	7.9025	7.601	7.924	7.8334	7.6906	7.983	7.599	7.6769	7.6655	7.4172	8.184	9.3009	8.5755	8.9906	7.5959	7.8391	7.6601	8.3611	8.5523	8.0661	9.2278	8.5107	8.8206	8.2249	9.3453	8.5882	8.7413	8.9408	8.5231	9.2668	8.5153	7.8764	8.4788	8.702	7.472	8.7935	8.5571	9.3623	9.3056	8.7856	8.0804	8.5582	8.2709	7.8092	9.1976	8.1301	8.2854
718	ILMN_1655613	5.7463	5.945	5.5142	5.6238	5.797	5.8957	5.6468	6.0367	6.0188	5.7728	5.7579	5.7535	5.8582	5.6967	5.9923	5.5366	5.5649	5.622	5.6577	5.7628	5.9422	5.7132	5.9227	5.9519	5.945	5.8323	5.8705	5.8027	5.8683	5.9628	5.7997	5.9199	6.0001	5.8551	6.0532	5.6804	5.799	5.811	5.8076	5.8648	5.8843	6.0004	5.9689	5.8217	5.7007	5.7966	5.8202	5.9924
719	ILMN_1655614	6.1299	6.1729	6.0776	6.1707	5.995	5.9061	5.8438	5.8051	5.8849	6.0577	5.9193	5.8079	5.8951	5.8387	5.8712	5.9102	5.8973	5.8572	5.9593	5.892	5.9515	5.86	5.8691	5.8264	6.0531	5.9294	5.9855	6.0579	5.888	5.9507	6.0355	5.8969	5.9756	5.8467	5.8538	5.8109	5.9285	6.2048	5.9194	5.7885	5.9746	5.9016	5.8269	5.8566	5.7041	5.7819	5.9221	5.7148
720	ILMN_1655622	10.3199	10.3083	10.3936	9.5275	10.0171	9.3369	9.8742	9.5747	10.055	9.9407	9.3909	9.0427	9.693	9.3731	10.0978	9.8949	9.2608	9.6876	9.5557	10.0415	9.7127	10.1729	10.0222	9.9197	9.5721	9.7265	10.0401	10.2225	9.6447	10.091	10.4213	9.8252	9.4537	9.9317	9.7239	9.1111	9.7629	9.7015	10.5832	9.95	9.5099	9.2545	9.644	9.5627	9.5552	9.4472	9.5445	9.0804
721	ILMN_1655624	5.5632	5.6179	5.6552	5.5093	5.7449	5.5734	5.6831	5.524	5.5707	5.6077	5.6021	5.6887	5.7801	5.8274	5.6187	5.6339	5.8904	5.7403	5.9292	5.843	5.4378	5.6192	5.6571	5.4443	5.7774	5.6342	5.8133	5.6189	5.59	5.6635	5.7249	5.787	5.6814	5.7329	5.515	5.559	5.7346	5.5989	5.9508	5.8236	5.6832	5.5195	5.5558	5.8081	5.8948	5.6802	5.5822	5.6179
722	ILMN_1655625	5.8837	5.9167	6.5437	5.7073	5.7987	5.8559	5.6831	5.9427	5.585	5.9283	5.7125	5.8869	5.6681	5.7054	5.9718	5.7086	5.8179	5.7098	5.5114	6.039	5.8684	5.7539	6.022	5.8453	5.8985	5.6147	5.8457	5.6651	6.082	5.9158	5.9053	5.7693	5.7184	5.7422	6.0532	5.792	5.9851	5.8834	5.9194	5.7993	6.032	5.9403	5.7675	5.9392	5.775	5.983	5.9435	5.6045
723	ILMN_1655626	5.6976	5.856	5.6942	5.5541	5.7632	5.9995	5.8404	5.7337	6.0044	6.2129	5.881	6.0508	5.748	5.6013	5.6957	5.7103	5.7991	5.6739	5.431	5.7087	5.7635	5.9154	5.8868	6.0123	5.8015	5.9349	5.9464	5.9028	5.8492	6.0379	5.8864	6.0123	5.9075	5.747	5.8773	6.378	5.7968	5.9955	5.8683	5.9906	5.7082	5.8312	5.7752	5.9298	6.2154	5.5991	5.8864	5.9085
724	ILMN_1655632	5.8301	5.7489	5.7364	5.8367	5.8114	5.8154	5.7518	5.689	5.796	5.781	5.5317	5.8733	6.0481	5.776	5.8825	5.7137	5.6702	6.0028	5.7873	5.9033	5.5551	5.8073	5.5817	5.6098	5.6428	5.5101	5.8253	5.7079	5.7381	5.5374	5.5038	5.778	5.6794	5.7064	5.5086	5.6973	5.6861	5.7253	5.6609	5.5495	5.5914	5.5528	5.9107	5.6692	5.9516	5.5954	5.7111	5.672
725	ILMN_1655635	8.6102	8.0351	8.993	9.1971	8.0808	8.6251	8.9098	9.1121	8.4277	8.7429	8.8819	8.4031	7.6436	8.3884	8.7578	9.0447	9.0158	8.1584	8.3748	8.9671	8.7065	6.227	8.5654	8.7047	8.0928	8.897	7.8663	8.0973	8.9419	7.0059	7.5931	8.7931	8.3721	7.9976	8.3573	8.6082	8.3767	8.0539	8.5435	8.3345	8.8562	8.9837	8.5859	9.0079	8.7032	7.346	8.7047	8.4386
726	ILMN_1655637	5.4817	5.5191	5.581	5.6393	5.4602	5.5125	5.4777	5.442	5.4589	5.4012	5.4546	5.4374	5.3856	5.4807	5.5393	5.3867	5.4585	5.3994	5.5069	5.4824	5.5551	5.9615	5.7017	5.4202	5.6838	5.678	5.5396	5.5819	5.6878	5.3674	5.6885	5.5856	5.4297	5.535	5.4153	5.4417	5.6241	5.6073	5.3515	5.621	5.5555	5.4183	5.42	5.5561	5.5218	5.2899	5.7069	5.461
727	ILMN_1655642	6.5781	6.7875	7.6103	7.3493	7.3418	6.608	6.4843	7.7636	6.9404	7.9267	7.6479	7.8067	6.4161	8.1262	7.2755	7.0557	7.4949	7.5874	6.6658	6.4511	7.005	7.4308	7.3812	6.7063	7.3811	6.4699	7.5936	6.5395	7.2052	7.8014	6.7385	7.5694	6.5246	6.6112	6.4716	7.4694	7.3808	7.2973	6.581	6.817	7.0319	6.8266	6.9463	6.6204	7.3339	6.6268	6.7975	7.8816
728	ILMN_1655644	5.9641	6.1211	5.6262	6.7017	6.2305	6.3299	6.1263	6.6404	6.4239	6.1794	6.0192	6.1305	5.7628	5.6985	5.9396	6.1926	5.7705	6.3193	6.1172	5.63	6.4427	5.931	6.2919	6.5964	6.4103	6.4212	6.6194	6.6538	5.5632	6.2805	6.2234	5.7917	6.307	6.0581	6.2536	5.6565	6.5262	6.2416	5.7513	5.677	6.2029	6.1198	6.7132	6.3029	6.6173	6.2045	5.8846	5.7697
729	ILMN_1655645	7.0407	7.0594	7.2769	7.2205	8.5282	7.301	7.2358	7.4412	8.4928	7.9897	7.2572	7.7221	6.7652	7.953	7.3136	7.075	7.0245	8.8949	7.1818	6.9167	8.1927	6.5576	7.5866	6.9567	7.0828	7.1027	8.0345	7.8325	6.8052	7.9381	7.4493	7.1442	7.0126	6.7777	6.6548	7.1651	6.9596	7.125	6.8296	6.6187	6.8416	6.9679	8.1262	6.7923	6.9189	7.3721	7.7363	8.6895
730	ILMN_1655654	7.7785	8.0339	7.5743	7.9872	8.1459	8.2268	8.0842	8.072	8.226	8.2171	8.2972	8.6163	9.4031	9.7897	9.0693	8.2677	8.272	8.4191	8.6239	7.8956	8.1541	8.8039	8.0344	9.9867	8.2426	9.256	7.7819	8.1458	8.8711	7.6687	7.5352	8.5839	8.8721	9.4196	9.0937	9.471	8.8262	9.3306	8.8778	8.3228	8.7299	8.6466	8.424	8.6241	8.3059	9.3341	8.6801	8.8797
731	ILMN_1655663	7.1387	6.5866	6.2471	5.8024	6.3159	5.9341	6.1318	6.1405	6.2172	6.6365	6.0992	6.2224	5.9897	6.1784	6.3469	5.9605	5.8339	6.8157	6.4969	6.6268	6.4364	6.5511	6.5618	6.5831	6.3397	6.7466	6.5039	6.8567	6.3085	6.5787	6.309	6.4768	6.2697	7.764	7.2907	6.4139	6.3087	6.2211	7.1281	6.8892	6.1979	6.344	6.1343	6.3598	5.9739	6.3935	7.1071	6.5745
732	ILMN_1655664	5.4853	5.5406	5.5932	5.6238	5.6822	5.7823	5.7306	5.5077	5.4915	5.7964	5.5577	5.5102	5.6762	5.675	5.8349	5.7644	5.5754	5.5205	5.5181	5.6371	5.7056	5.2456	5.4266	5.2633	5.6299	5.2606	5.5211	5.4105	5.4722	5.6241	5.3347	5.6065	5.7025	5.5002	5.6163	5.6704	5.5239	5.6494	5.6097	5.3568	5.5483	5.4365	5.6197	5.66	5.6344	5.5406	5.6312	5.5537
733	ILMN_1655684	8.5353	8.5819	8.7919	8.2488	8.64	8.5914	8.326	8.173	8.6958	8.7991	8.7321	8.2053	8.7796	8.6417	8.7602	8.7722	8.9835	8.937	9.0162	7.8511	8.0193	9.4707	8.8631	9.7553	8.9936	9.8023	8.5951	9.0359	9.319	9.2593	8.1376	9.2781	8.914	9.6429	8.8873	9.1706	8.7833	8.988	8.0987	8.7373	9.4007	9.0924	8.5353	8.7385	8.6811	9.7455	9.5179	9.055
734	ILMN_1655690	5.2464	5.1483	5.1339	5.2113	5.3733	5.3138	5.2264	5.3074	5.3105	5.4238	5.2558	5.4653	5.3624	5.4033	5.423	5.3379	5.3253	5.4074	5.3958	5.3102	5.3643	5.1718	5.374	5.3345	5.307	5.2985	5.235	5.4055	5.2067	5.3119	5.1767	5.1589	5.2976	5.2869	5.2453	5.1748	5.3741	5.3499	5.2424	5.3274	5.2573	5.2341	5.3364	5.1994	5.3285	5.0882	5.2235	5.2976
735	ILMN_1655701	5.6345	5.6703	5.3982	5.5945	5.5015	5.7911	5.7143	5.6536	5.6319	5.8148	5.5317	5.6059	5.7015	5.7175	5.5965	5.5282	5.6673	5.6089	5.5	5.4423	5.6901	5.4795	5.213	5.3803	5.6184	5.8338	5.5887	5.6417	5.4602	5.5081	5.3878	5.4592	5.9028	5.5025	5.7167	5.5322	5.3762	5.529	5.5243	5.6985	5.8386	5.5195	5.693	5.8217	5.7389	5.3757	5.3602	5.7697
736	ILMN_1655702	6.6886	8.2099	6.7702	7.1476	7.9384	6.779	5.9434	7.1659	6.7253	6.897	6.6451	8.5299	8.0666	8.3484	6.9264	6.4991	6.7215	8.6292	7.3482	6.2729	7.9867	6.9001	6.9093	6.7618	7.0494	7.1918	9.115	6.9034	7.4428	8.9246	6.954	7.9175	7.4529	7.1774	7.0711	6.9216	7.1966	7.9363	6.7749	6.7734	7.6272	6.3492	8.0209	6.3459	6.9271	6.9847	7.0195	6.9189
737	ILMN_1655710	12.9936	12.6353	12.2515	12.7632	11.8171	12.1643	12.4887	12.4801	11.2669	12	12.6874	12.2788	12.1371	12.0228	12.9015	12.714	12.5188	12.5334	12.2894	12.6938	12.3866	9.1109	12.6023	13.0077	12.4593	11.7031	12.2257	12.2869	12.1719	12	12.6778	11.6048	13.5511	12.8082	12.4269	12.0573	12.7597	12.495	12.7565	12.9655	12.7006	12.7072	11.73	12.2462	12.9159	12.2462	11.7088	12.0228
738	ILMN_1655711	5.4072	5.433	5.3562	5.4755	5.2813	5.3625	5.4547	5.4063	5.4847	5.4556	5.3385	5.4639	5.3754	5.4213	5.3853	5.4935	5.3706	5.3663	5.4638	5.4249	5.3317	5.5438	5.3624	5.3711	5.4916	5.2034	5.3217	5.2875	5.261	5.408	5.2374	5.4827	5.0755	5.0683	5.4153	5.1721	5.2365	5.3176	5.1057	5.2063	5.2506	5.098	5.1339	5.3376	5.3398	5.0976	5.2304	5.2508
739	ILMN_1655713	5.4778	5.4542	5.5864	5.5541	5.4808	5.4913	5.4018	5.4063	5.4785	5.4753	5.5162	5.3796	5.4974	5.4959	5.5148	5.4728	5.5739	5.4369	5.543	5.4758	5.3281	5.4727	5.5501	5.6062	5.5862	5.6086	5.527	5.4469	5.4619	5.534	5.7076	5.4396	5.4802	5.5196	5.2188	5.4014	5.3281	5.2468	5.3199	5.4335	5.3955	5.4599	5.3155	5.4317	5.3122	5.2927	5.4076	5.4004
740	ILMN_1655720	6.5538	5.9051	6.1072	5.9802	5.849	5.8885	6.187	6.2125	6.1304	6.1971	6.3467	5.9098	6.0213	5.8885	6.7911	6.524	6.442	5.728	6.5096	6.3042	6.3132	5.8008	6.2028	6.569	6.1261	6.9986	6.7146	6.4741	6.1732	6.6113	6.6439	6.3019	5.6496	6.1207	6.239	5.9137	6.0476	5.836	6.0599	6.2328	6.2465	6.1198	5.9587	6.3774	6.3029	6.3426	6.7093	6.0547
741	ILMN_1655722	5.5644	5.6062	5.7674	5.4292	5.5339	5.6271	5.4681	6.5751	5.407	5.4889	5.3739	7.2723	5.7605	6.9206	5.5159	5.5881	5.4059	6.4526	5.8449	5.6313	6.1226	5.3737	5.4085	5.578	5.4579	5.7856	6.9207	5.3638	5.3765	5.3272	5.6287	5.6081	5.402	5.3626	5.3586	5.483	5.5355	5.645	5.3173	5.3839	6.0905	5.3405	6.3826	5.3929	5.7208	5.448	5.4121	5.6064
742	ILMN_1655733	6.8672	6.4054	7.3454	7.1767	7.1988	7.1721	6.7797	7.1822	7.2518	7.5067	7.249	7.4215	6.404	6.4283	6.109	7.2863	7.2778	7.3681	7.026	7.0391	6.762	6.6179	6.9965	6.5815	6.9431	6.7104	6.6613	6.4238	7.2995	7.1094	6.4682	7.0234	6.9552	7.2154	7.2323	7.9923	7.054	7.1914	7.7868	6.9838	6.9884	7.6128	7.2529	7.3748	7.3621	6.8408	7.3301	7.5971
743	ILMN_1655734	8.773	8.7373	8.62	8.2424	8.2583	7.6706	7.8633	7.765	8.4974	7.9527	7.7857	7.8696	8.531	7.6236	8.3647	8.3589	7.9634	7.8198	7.5635	8.3196	8.1461	7.31	8.2551	8.3728	8.2803	8.2868	8.5433	8.3818	7.6074	8.8272	8.7078	8.1943	8.5265	8.2535	8.2043	8.1663	8.2307	8.2845	8.2222	7.9396	7.7051	7.9174	7.9128	7.8404	8.0358	7.9637	8.1089	7.7961
744	ILMN_1655740	5.936	5.978	6.0731	6.1166	5.8702	5.7572	6.0738	5.6651	5.683	5.7415	5.9813	5.9143	5.8541	5.9518	6.0334	5.8306	6.0724	5.7929	5.7908	5.9638	5.7506	5.658	5.8947	5.8967	5.7162	5.9548	5.8321	5.7454	5.8668	5.9143	5.8437	5.7617	5.8893	5.9705	5.9669	5.8761	5.8048	5.8955	5.8216	5.9349	5.9114	6.0144	5.8826	5.7135	6.0121	6.0682	6.0043	5.8508
745	ILMN_1655748	6.8377	6.3571	7.7179	7.2999	6.2594	6.6634	6.7332	6.9591	6.3019	6.9066	6.8176	6.2639	6.0001	6.1623	6.2777	6.2605	6.7896	6.5665	6.4986	6.9003	6.8327	6.3465	6.9292	7.6204	6.5098	6.8041	5.9872	6.0619	5.9074	6.4634	6.0877	6.0465	7.3092	6.3218	7.8017	7.7122	6.5167	6.1351	7.5218	6.3172	6.9675	7.3122	6.4891	6.9038	7.1568	6.2085	7.1253	6.4417
746	ILMN_1655765	10.552	10.985	11.0219	11.2174	11.3617	11.3108	11.5962	11.2447	11.3499	11.3196	11.5609	11.3138	11.2361	11.5165	11.3138	11.3577	11.7109	11.2504	11.0319	11.27	11.3892	9.5669	11.6781	12.1824	11.7626	11.9023	11.2871	11.6464	11.1032	11.3057	11.0399	11.3546	11.1744	11.4114	11.5385	11.7669	11.8006	11.9373	11.3332	11.6631	11.9001	11.6667	11.508	11.7906	11.7357	11.6388	11.2915	11.4002
747	ILMN_1655766	5.1137	5.2262	5.033	5.2591	5.2096	5.2387	5.261	5.2069	5.1848	5.0799	4.998	5.3815	5.3108	5.3298	5.0525	5.0767	5.1917	5.2306	5.2319	5.1382	5.6566	5.3348	5.1446	5.3618	5.2069	5.2965	5.2572	5.1705	5.2404	5.1782	5.1109	5.6412	5.4439	5.1236	5.1379	5.3139	5.1005	5.2986	5.3823	5.0687	5.1607	5.2374	5.222	5.3296	5.1536	5.1962	4.9336	5.1881
748	ILMN_1655771	5.489	5.4932	5.4795	5.8388	5.7466	5.6976	5.8898	5.8409	5.7785	6.0891	5.6612	5.693	5.7379	5.6967	5.7297	5.9983	5.7655	5.7233	5.6955	5.7554	5.768	5.6913	5.8056	5.8824	5.6268	5.7002	5.9265	5.7505	5.9093	5.799	5.6	5.7821	5.73	5.8037	5.9432	5.8853	5.7104	5.7362	5.9194	5.7826	5.6748	5.7655	5.8543	5.8217	5.6071	5.5214	5.8067	5.6127
749	ILMN_1655780	6.5193	6.533	6.5533	6.7189	6.6198	6.6061	6.7554	6.4609	6.4055	6.7009	6.2881	6.208	6.315	6.3772	6.4921	6.6531	6.6734	6.4787	6.3449	6.6268	6.2703	6.5277	6.2485	6.2873	6.5019	5.9973	6.2125	6.3416	6.1923	6.3606	6.3399	6.2059	5.7901	6.3151	6.0334	6.3809	6.3358	6.1812	6.2865	6.0695	6.2455	6.4907	6.3365	6.499	6.2874	6.3426	6.3326	6.2758
750	ILMN_1655788	5.4194	5.4775	5.5485	5.4824	5.4157	5.4346	5.4222	5.4251	5.3977	5.5434	5.5756	5.4078	5.5522	5.6088	5.55	5.594	5.4863	5.4757	5.5415	5.5709	5.3613	5.4573	5.6791	5.4833	5.2964	5.4115	5.403	5.4215	5.364	5.1857	5.4549	5.5537	5.4693	5.3626	5.3683	5.4593	5.5026	5.4051	5.4996	5.5125	5.5421	5.4581	5.4399	5.3437	5.3622	5.3774	5.454	5.2544
751	ILMN_1655789	5.7485	5.7634	5.5583	5.5306	5.6629	5.6597	5.8169	5.7005	5.6974	5.6555	5.6389	5.6279	5.7871	5.7409	5.6398	5.6768	5.7722	5.7749	5.5804	5.6454	5.6767	5.5901	5.6832	5.4306	5.5876	5.8414	5.547	5.5563	5.8225	5.6208	5.6569	5.765	5.7712	5.5536	5.7146	5.7438	5.6938	5.5859	5.7691	5.5779	5.6205	5.6858	5.8525	5.4838	5.5468	5.8446	5.8978	5.5725
752	ILMN_1655796	6.5911	7.0172	7.1817	6.128	6.9367	6.6043	6.6841	7.0582	6.3442	7.5804	7.3914	7.9355	7.946	8.2187	7.1843	6.0495	7.3103	7.117	7.2363	7.3141	6.1911	7.3903	6.2967	6.2161	7.018	6.1117	6.361	6.2578	8.5064	7.2899	6.6101	6.3809	6.8817	7.1424	7.0721	7.2476	6.9674	6.9995	6.4844	7.4082	7.5781	6.7802	6.4741	6.4619	6.7754	6.0127	6.1659	6.7957
753	ILMN_1655809	5.9414	5.8612	5.9199	5.5901	5.5713	5.5125	5.6385	5.5089	5.6957	5.9116	5.6895	5.5247	5.6535	5.5996	5.6288	5.7199	5.6845	5.6201	5.6678	5.6787	5.7108	6.0426	5.7812	5.7161	5.715	5.7842	5.735	5.7031	5.5848	5.7911	5.7694	5.7617	5.6303	5.7265	5.6613	5.6565	5.6121	5.8616	5.6631	5.6431	5.6137	5.506	5.4905	5.5696	5.6422	5.819	5.8864	5.6318
754	ILMN_1655819	5.9468	6.0436	6.0508	5.9837	6.0762	5.936	5.9578	6.009	5.9637	6.2273	6.0363	6.0463	6.5557	6.7364	6.0051	5.9019	5.8387	5.8834	5.9764	5.7691	6.2594	7.0219	5.9163	6.4283	6.1658	6.3744	5.9546	6.2649	6.2722	6.0679	5.737	6.0971	6.8592	6.4608	6.4972	6.3463	6.3035	6.1333	6.7868	6.2861	6.1838	6.2371	6.5374	5.9964	6.0621	6.1719	6.0657	6.0952
755	ILMN_1655821	6.1405	6.6458	8.8886	8.2084	9.1817	8.7431	7.7702	8.522	8.8729	8.6125	8.32	8.2171	8.574	8.574	7.3422	8.696	8.3023	8.9446	8.6457	6.5409	7.8907	7.7873	8.1213	7.7944	8.3173	8.2543	8.7756	7.8449	6.4942	7.1626	7.0436	7.6572	9.1529	7.5873	8.575	9.4202	7.2297	9.0286	7.9371	6.8881	7.3322	8.7433	8.9368	7.299	8.1656	8.6529	8.2501	9.0868
756	ILMN_1655827	8.1415	7.971	7.4407	7.3493	7.7248	7.4306	7.802	7.1747	7.862	7.5707	7.5684	7.1794	8.3807	8.1051	8.2371	8.0057	7.2887	7.467	7.5715	7.073	7.1998	6.0858	7.3054	7.8085	7.7227	7.3869	7.8821	7.9034	7.387	7.758	7.4322	7.2161	8.9647	7.4092	7.5787	6.9372	7.6508	7.5789	8.1843	7.3062	7.4604	7.3182	7.4418	7.4826	7.5608	7.8608	7.5831	7.3141
757	ILMN_1655844	5.3288	5.7348	5.9835	5.4974	5.3543	5.4331	5.4606	5.5605	5.5595	5.6025	5.5266	5.4793	5.3274	5.3954	5.356	5.5808	5.4906	5.4741	5.3835	5.5777	5.432	5.3313	5.4552	5.3076	5.471	5.5691	5.3825	5.3091	5.4218	5.7743	5.5262	5.5231	5.2945	5.5308	5.2797	5.3139	5.5735	5.4458	5.4886	5.5295	5.4708	5.4162	5.5146	5.4922	5.5961	5.3597	5.4936	5.5946
758	ILMN_1655849	5.7562	6.062	5.813	5.8367	5.7497	5.9833	6.024	5.9465	5.8597	5.7428	5.9354	5.9945	6.003	5.9314	5.9096	5.8799	5.9875	5.7965	5.8503	5.8592	5.7996	6.1057	5.9125	6.0186	6.0335	5.9374	5.8948	5.9059	5.9173	5.8909	5.8256	5.8869	5.9379	6.0525	5.8343	5.9994	5.9011	5.9936	5.8474	5.918	5.8558	5.9016	5.9259	5.8217	6.1188	5.9974	5.9283	5.8558
759	ILMN_1655867	5.6844	5.792	5.8203	5.9142	5.723	5.8486	5.6798	5.79	5.7513	5.598	5.5915	5.6992	5.8582	6.6293	5.8557	5.6965	5.7243	5.7729	5.8064	5.7165	5.712	5.6952	5.6571	5.6927	5.6476	5.6086	5.7482	5.7049	5.5729	5.5736	5.8136	5.6607	5.6678	5.789	5.6348	5.6463	5.5081	5.6349	5.8028	5.5984	5.5936	5.8737	5.688	5.5275	5.5815	5.6988	5.6737	5.6286
760	ILMN_1655868	7.3211	7.6641	7.6613	7.5742	7.5459	7.603	7.3834	7.6425	7.6676	7.5858	7.8756	7.5989	7.1288	7.0631	6.9624	7.6153	7.7051	7.8798	7.3401	7.7642	6.8962	6.1366	7.2095	6.6843	6.8907	6.3035	6.4072	6.8299	7.0843	6.855	6.8212	7.2922	7.8988	7.0877	7.3185	7.4496	7.3385	7.4329	7.0892	7.2125	7.3069	7.2643	7.3734	7.2006	7.6486	7.4304	7.1957	7.599
761	ILMN_1655876	8.339	7.6893	7.9097	7.4018	7.292	7.9713	7.6212	7.5395	8.1411	7.4834	7.0549	6.9653	6.8317	6.5677	7.0537	7.4655	6.9205	7.8786	7.4494	7.3282	7.404	6.5861	7.2338	7.1207	6.9328	7.1502	6.8204	7.5982	7.0528	6.9851	7.4811	6.9111	7.598	7.8783	7.9449	7.4694	7.3974	7.0055	7.7015	6.5787	7.0264	7.3562	7.1657	7.022	7.2128	7.1677	7.9283	6.489
762	ILMN_1655880	6.317	6.2386	6.2981	5.9675	5.9008	5.8001	6.1407	5.9337	5.8465	6.0173	6.3292	5.5077	5.7399	5.9461	5.9356	6.2224	5.9805	6.0756	6.096	6.0953	5.7901	5.8485	6.2093	5.9801	6.0779	6.1454	6.0573	6.3803	5.929	6.4147	6.0303	5.9242	5.9403	6.2061	5.969	6.1668	5.9301	5.9814	6.1311	5.9432	5.9099	5.9292	6.0583	5.9789	6.1221	6.4966	6.0903	5.9085
763	ILMN_1655884	8.2958	7.9608	8.4289	8.0577	8.6137	8.3744	8.3938	8.0931	7.9468	8.4151	8.1972	8.1723	8.2939	8.0425	7.5548	8.1886	8.9507	7.9437	8.28	8.5619	8.1906	6.942	8.3994	7.7048	7.9489	7.7681	7.6986	8.2353	7.989	8.9286	8.4567	8.4547	7.4299	8.2664	7.8858	8.1859	8.404	8.3801	7.7813	8.3265	8.3333	7.9219	8.3214	8.7353	8.1384	8.6316	8.5859	8.8849
764	ILMN_1655894	6.3279	6.2168	6.0063	6.4788	6.3984	6.2737	6.0995	6.2907	6.3199	6.2227	6.3676	6.3282	6.3773	6.3748	6.5613	6.2016	6.4751	6.4056	6.248	6.23	6.2089	6.9823	6.0853	6.6623	6.1771	6.3945	6.0704	6.3138	6.2705	6.2009	5.9329	6.0148	6.536	6.2913	6.3512	6.2475	6.0181	6.2321	6.196	6.1845	6.2213	6.5218	6.0815	6.3509	6.2889	6.2926	6.4083	6.308
765	ILMN_1655904	5.7777	5.6726	5.61	5.7796	5.7497	5.8634	5.7306	5.6522	5.8125	5.725	5.9232	5.8143	5.7823	5.6718	5.8292	5.746	5.8084	5.6511	5.7482	5.5517	5.7929	5.5957	6.0096	5.825	5.6006	5.5749	5.5179	5.5979	5.6252	5.649	5.6569	5.7709	5.6398	5.9403	5.9188	5.7736	5.7511	6.0311	5.691	5.6808	5.6093	5.6622	5.7658	5.7639	5.8394	5.632	5.5422	5.5761
766	ILMN_1655905	5.657	5.7629	5.7761	5.9214	6.0341	6.0927	6.1851	6.2747	5.9122	6.0141	6.0248	6.0364	6.2555	5.9845	5.8349	5.8989	6.0741	6.073	5.9362	6.0676	5.8267	5.8948	5.7908	5.6927	5.7456	5.8189	5.8759	5.719	5.7333	5.5863	5.838	5.8257	6.2139	5.8037	5.8912	5.6044	5.8048	5.7721	5.7362	5.7253	5.865	5.6582	5.7447	5.6654	5.9017	5.9628	5.7318	5.7243
767	ILMN_1655906	6.0536	6.2178	6.2844	6.3772	6.1916	6.2773	6.287	6.1169	6.1746	6.126	6.1586	5.9082	6.5102	6.1747	6.2432	6.1424	5.8904	6.0683	6.3568	6.0787	6.1171	5.795	6.0996	6.0956	6.3559	6.0154	6.0736	6.0393	6.1888	6.3155	6.1832	6.0402	5.9621	5.9582	5.8933	6.0464	6.1145	6.1601	6.1247	5.9481	6.0024	5.9182	6.2932	5.993	6.0681	6.2964	6.0875	6.1091
768	ILMN_1655909	5.5635	5.5842	5.7028	5.7153	5.8609	5.664	5.7355	5.6603	5.6334	5.6871	5.7054	5.9245	5.7848	5.8554	5.7244	5.6903	5.6092	5.6739	5.5341	5.6653	5.7094	5.6562	5.5324	5.5279	5.4916	5.4931	5.5719	5.5699	5.6129	5.7972	5.577	5.3664	5.5939	5.689	5.676	5.7976	5.5644	5.6349	5.5957	5.582	5.679	5.506	5.8237	5.7397	5.7477	5.7493	5.6367	5.4672
769	ILMN_1655913	9.7377	10.5324	11.0795	10.8713	10.4459	10.9619	10.6519	11.152	10.9318	11.1032	11.2188	10.9875	9.9003	10.8936	11.2246	10.9688	10.5393	11.4339	9.5615	9.6318	10.7835	10.0445	10.1126	10.6004	11.2491	9.853	10.0932	10.3718	10.0855	10.9553	10.724	9.6964	11.6516	11.0015	9.0495	10.7546	10.554	10.0566	11.4743	10.7557	10.0581	11.3332	10.6707	10.6779	11.8592	10.8478	10.2233	10.3243
770	ILMN_1655915	7.2228	6.1938	6.1197	5.7634	5.7583	5.7071	5.673	5.7066	5.6796	5.5686	5.7787	5.645	6.0675	5.7033	5.8437	5.6205	5.6926	5.6739	5.6239	6.1303	5.4842	6.1256	5.7274	6.3784	5.8499	5.7438	5.7545	5.7356	6.4086	5.5942	6.0745	5.7024	5.8893	7.1574	6.3137	5.7336	6.0383	5.645	5.7026	7.1535	6.015	5.7674	5.7413	5.778	5.5856	5.7474	5.8163	5.801
771	ILMN_1655921	7.1334	6.9058	7.593	6.7756	6.6223	6.341	6.469	6.8564	5.7833	6.7981	6.5418	6.3668	5.6932	5.8387	6.0926	6.314	6.9237	5.827	6.4819	7.2916	6.8603	5.8008	7.1997	6.7425	6.7252	6.9308	6.4868	6.6491	6.5713	6.3693	6.5863	7.1559	6.5664	6.4787	7.3067	7.5387	7.1455	7.1302	7.8462	6.6351	7.1659	6.9318	7.237	7.2124	7.2966	6.2907	7.5085	7.1493
772	ILMN_1655924	7.1763	7.5037	8.231	7.8049	6.9097	7.2044	7.0966	7.1598	6.437	7.2156	7.0425	6.8991	6.5338	6.4766	7.3232	6.9994	7.3613	6.6479	6.6026	7.0583	6.96	7.1361	7.5812	7.2855	7.2194	7.0535	6.7735	6.3081	6.8557	7.1117	6.8764	6.8427	7.1246	6.8325	6.9305	7.3399	6.937	6.8801	7.6116	6.7458	7.1128	7.4767	6.7642	7.1229	7.4483	6.4256	7.4849	6.5483
773	ILMN_1655930	6.6141	6.9351	6.6754	7.0602	7.0047	6.6275	6.4905	6.6684	7.1391	7.5349	6.3609	7.6408	7.0895	7.9351	6.8456	6.5273	6.5761	6.9633	6.4801	6.2239	6.6274	5.7519	6.5231	6.8164	6.5555	6.9173	7.1643	7.3477	7.3629	8.5009	6.9979	6.309	6.1006	6.4136	6.1375	6.0337	7.3295	7.2313	6.6587	6.2618	6.8928	6.1782	6.4588	6.0273	6.6019	6.6268	7.6799	6.7517
774	ILMN_1655932	5.4419	5.3602	5.5837	5.392	5.4063	5.3897	5.2858	5.3405	5.4549	5.3979	5.4142	5.4525	5.3359	5.3708	5.3685	5.512	5.3092	5.3908	5.4212	5.333	5.7094	5.4091	5.4212	5.6702	5.3747	5.4892	5.4654	5.4254	5.4401	5.4342	5.3279	5.2813	5.3061	5.3598	5.564	5.4056	5.5081	5.4014	5.5135	5.2183	5.4636	5.4021	5.5268	5.3648	5.3467	5.0741	5.3347	5.3819
775	ILMN_1655935	7.7956	8.0799	7.5676	8.9995	9.1898	8.2582	8.5507	8.1469	8.1896	8.3178	8.3716	8.4199	8.6746	8.2102	7.1365	8.6623	8.8182	8.1152	9.1327	7.6277	8.3606	7.3832	8.5258	7.7428	8.1373	8.6	8.8324	7.9099	8.1137	7.5759	8.29	9.0519	7.4223	7.4495	7.4417	7.6555	7.3828	8.598	7.9644	7.9028	7.7821	8.1016	9.1407	8.5713	8.0645	7.8137	8.3672	8.4716
776	ILMN_1655941	6.2125	6.1555	6.2123	6.4661	6.0546	5.881	5.8438	6.1572	6.0981	5.889	6.2631	5.8559	5.9826	5.8646	6.0231	5.8339	5.779	6.2402	6.2575	6.2992	6.006	6.9879	5.8677	6.1818	6.375	6.6079	6.316	6.2496	6.2344	5.7319	6.0702	5.9142	6.799	6.701	7.1467	6.1035	5.9063	6.0893	6.5873	6.5013	6.4988	7.0174	6.339	6.2717	6.1913	6.4139	6.7987	5.9836
777	ILMN_1655950	6.1841	6.0005	6.085	5.9312	5.7936	5.5273	5.8649	5.7456	5.6732	6.0366	5.9427	5.843	5.5624	5.5396	5.7094	6.0348	5.9649	5.7908	5.6492	5.8333	5.9401	6.1147	6.1442	5.7161	6.0503	5.895	6.0149	5.9957	5.9124	6.1179	5.8049	5.8488	5.3672	5.7629	5.9669	5.7237	5.9815	6.1446	5.6252	5.9228	6.0774	5.9182	6.1396	5.7241	5.9224	5.4808	6.2294	5.9766
778	ILMN_1655952	10.9726	11.2638	11.3986	11.3376	11.206	12.0644	12.2948	11.2146	11.4662	11.5437	11.2461	11.8296	11.185	11.6013	11.3767	12.0908	11.9395	11.4223	12.0714	12.0573	11.4114	11.7816	12.2003	10.9601	11.2174	12.2788	11.6799	11.148	11.6264	11.6594	11.6102	11.6684	11.1771	10.7278	10.8037	11.3093	11.1113	11.0666	10.5369	11.2608	11.4548	11.1113	11.226	11.7186	11.4273	11.5698	11.4145	11.3332
779	ILMN_1655955	5.029	5.0548	5.1323	5.1197	5.2143	5.3336	5.0839	5.2578	5.3044	5.2026	5.2244	5.2624	5.1781	5.2724	5.1972	5.2189	5.2815	5.1515	5.1731	5.2864	5.2762	5.1947	5.2226	5.2046	5.2737	5.1841	4.9905	5.211	5.2521	5.267	5.2523	5.1956	5.3903	5.0927	5.268	5.1479	5.105	5.2001	5.1294	5.2404	5.325	5.4246	5.176	5.363	5.1723	5.2622	5.2173	5.0296
780	ILMN_1655961	7.038	6.4606	6.6163	7.4522	6.7298	7.5504	7.2352	6.7292	6.6308	7.2023	7.1776	7.4843	7.5888	7.3188	7.3616	7.1699	7.4655	7.6233	7.7583	6.9027	7.2417	7.9277	7.0448	7.3203	7.1968	7.1528	7.2193	7.7454	7.9817	8.1308	8.0369	7.8416	6.2933	6.7701	7.3683	6.5358	6.3368	6.8485	6.4459	7.4314	7.0102	6.5765	7.0959	7.0366	6.8225	6.9357	7.4519	7.1685
781	ILMN_1655974	6.7439	6.4227	6.9533	6.7301	6.2434	6.5944	7.0457	6.8228	6.9586	6.7064	6.7564	6.2334	6.1411	6.2379	6.436	6.8638	6.9016	6.7854	6.8081	6.8555	6.5013	5.8183	6.4595	6.9691	6.6369	6.7959	6.5548	7.1686	6.3805	6.6404	6.8764	6.1339	6.9362	6.7555	6.3812	6.6059	6.468	6.183	6.0065	6.529	6.6999	6.8199	6.6695	6.94	6.3732	7.0733	6.8371	6.4036
782	ILMN_1655983	5.8124	5.7717	5.9519	5.6807	5.7954	5.7949	6.0436	5.793	5.8348	6.0594	5.9896	6.0278	5.7295	6.1804	6.4041	6.2338	6.1254	5.8661	6.0641	6.2568	6.0331	6.2143	6.1052	6.0505	6.113	6.0939	6.5409	6.1291	6.5199	5.9565	6.2058	6.5398	5.7255	5.5515	5.8032	5.5172	5.6581	5.6904	5.9118	6.529	6.0596	6.0342	5.7843	6.3825	6.105	5.6909	5.8916	5.3878
783	ILMN_1655987	6.7015	8.1801	7.4985	10.3049	8.6133	9.0853	8.773	6.9051	7.2153	5.6642	7.4579	9.3417	9.7968	6.9256	9.2829	6.8715	6.5629	7.1979	8.7485	6.1841	8.1914	9.4727	9.3685	9.6252	9.1581	8.4437	8.7483	7.6181	8.2774	5.6771	7.6509	8.697	8.3229	6.761	8.0046	7.3449	8.2401	10.0474	7.1718	6.4906	7.7124	7.0702	10.424	10.3936	6.9882	9.4531	5.7589	9.2659
784	ILMN_1655990	8.3356	8.1395	8.4376	9.0519	8.6968	9.3108	9.1849	8.8604	8.3443	9.5534	9.2579	8.8977	7.4472	8.4929	8.2196	9.0379	9.256	8.5828	8.5293	8.6977	9.1442	9.4169	9.1018	7.9342	8.9876	7.945	9.1327	8.8672	9.4537	9.7806	9.3871	9.0141	7.0689	7.8069	8.0721	8.3679	8.7189	8.4077	7.3457	6.9321	8.7178	8.822	7.7947	8.4104	8.0446	8.1803	7.9331	7.791
785	ILMN_1656011	7.9345	9.3587	7.9821	7.616	8.4298	8.5127	8.557	8.1198	9.8147	7.0387	9.4139	8.193	10.6747	9.7831	9.0933	9.7592	8.6192	8.4622	10.2494	6.0875	8.1291	10.3364	7.4337	6.4634	11.0579	7.7136	11.8319	9.7917	8.414	10.4277	12.486	7.4345	7.4593	9.0512	6.7254	6.5181	10.0985	10.6332	6.9913	9.609	8.043	8.0216	7.45	9.6759	10.1955	9.3545	8.8789	8.1435
786	ILMN_1656016	7.839	8.0539	8.3464	8.4509	8.4439	8.4281	8.4725	8.497	8.7485	8.6712	8.2012	8.0056	7.3056	7.9359	6.9812	8.6737	8.7745	8.1712	7.5327	8.1096	7.6615	6.95	8.1636	7.6506	7.9465	6.984	7.557	7.5767	7.9513	8.8076	8.1379	8.0033	7.8245	8.0985	8.0046	8.4824	8.1372	8.2162	8.5408	8.242	7.9168	7.9983	7.7123	7.7672	8.2791	7.8081	7.8505	7.6561
787	ILMN_1656017	5.4771	5.6177	5.7037	5.5181	5.5899	5.4961	5.5988	5.6278	5.6622	5.5686	5.6195	5.7021	5.4773	5.4975	5.5159	5.5708	5.9087	5.5726	5.6643	5.8619	5.8516	5.5653	5.6884	5.8355	5.6729	5.7384	5.9368	5.5274	5.6036	5.8671	5.8974	6.2975	5.6017	5.6677	5.5552	5.8513	5.6183	5.9054	5.7072	5.3949	5.5228	5.5847	5.8269	5.7381	5.6125	5.6299	5.9951	5.672
788	ILMN_1656040	5.5798	5.458	5.4694	5.5498	5.6422	5.5719	5.4791	5.7522	5.3764	5.6292	5.4655	5.3677	5.6337	5.4161	5.6924	5.619	5.4971	5.5309	5.5149	5.5155	5.8447	5.7519	5.545	5.7263	5.5807	5.6715	5.6012	5.8676	5.9375	5.5863	5.4598	5.7602	5.5701	5.4701	5.5109	5.3807	5.5499	5.5818	5.4717	5.5558	5.4611	5.3909	5.9259	5.4718	5.589	5.49	5.3602	5.6773
789	ILMN_1656042	6.7673	6.68	6.472	6.9123	6.7584	7.1545	6.8057	7.1427	6.7145	7.2156	6.8562	7.6597	5.9013	5.9222	5.8751	7.1645	7.1496	7.5074	7.2595	6.842	6.9701	6.8288	7.0253	6.5429	6.75	7.0087	6.4139	6.4488	6.2086	6.4287	6.2495	7.328	6.5902	6.946	7.0268	7.2438	6.7546	7.0426	6.8043	6.4515	7.214	7.1125	7.3367	6.7342	6.8267	6.8241	7.363	7.3539
790	ILMN_1656045	6.5557	6.4111	7.1088	7.1959	6.3639	7.112	6.6931	7.1452	6.8427	6.4927	6.8431	6.7435	6.0244	6.371	6.8838	6.7777	6.8946	6.5028	6.6153	6.6403	7.2157	6.5681	6.6116	6.1966	7.1887	6.3819	6.1721	6.7149	7.329	6.1255	6.6082	5.9643	5.9834	6.2812	6.1918	6.0399	6.1099	6.0432	6.807	6.2086	6.3861	7.1156	6.3537	6.8564	6.758	5.7882	6.0156	6.1489
791	ILMN_1656051	5.4657	5.6738	5.7919	5.2448	5.2305	5.158	5.2814	5.3819	5.3699	5.2989	5.3983	5.3756	5.3754	5.3629	5.2061	5.3072	5.3494	5.4587	5.4767	5.2573	5.2264	5.5267	5.1971	5.3275	5.4225	5.2414	5.3643	5.5079	5.2775	5.3431	5.3579	5.4008	5.5222	5.2961	5.348	5.4814	5.5101	5.3775	5.3515	5.2465	5.3321	5.2838	5.1057	5.5108	5.364	5.2649	5.3478	5.2617
792	ILMN_1656057	9.3551	8.8326	8.3407	8.0066	7.5771	8.2955	7.214	8.7929	7.1965	7.8401	8.1486	7.6659	7.8736	7.193	8.0177	8.2506	7.5563	6.791	7.305	8.7554	6.9017	7.4308	9.4876	8.7738	9.2373	8.6342	8.7874	9.3515	7.6414	8.4251	7.9529	7.0283	6.6655	7.4758	7.7725	7.711	9.5877	7.6509	7.3988	8.463	8.2694	8.1567	6.8643	8.3794	8.7178	9.7964	8.0547	8.7999
793	ILMN_1656066	9.1458	8.7745	10.0948	9.2332	9.0219	9.9289	9.6228	9.7917	9.045	9.4142	9.702	9.6301	9.2751	9.9837	9.9964	9.7284	10.2292	9.1659	9.4921	8.9424	9.1543	9.5465	9.24	9.8735	9.4398	9.6162	9.2107	9.1772	10.0313	9.5195	9.2905	9.0434	9.2816	9.8266	9.4713	9.3397	9.2824	8.9502	9.5506	9.8763	9.6026	9.9608	9.0517	9.5146	10.1931	9.8196	9.8285	9.2393
794	ILMN_1656069	5.5806	5.7404	5.6637	5.4974	6.9712	5.6056	5.6224	5.5332	5.5518	5.7445	5.5683	5.5956	6.3921	5.8865	5.6425	5.4873	5.6562	6.0307	5.4558	5.5574	5.3168	5.5202	5.6465	5.7762	5.5618	5.7247	5.5801	5.8531	5.9623	5.4992	5.2929	7.7757	5.6956	5.601	5.5169	5.5886	5.8048	5.8876	5.3912	5.6125	5.6852	5.6603	6.4536	5.5346	5.5395	5.6034	5.4916	6.2102
795	ILMN_1656073	5.2622	5.4499	5.3693	5.3793	5.3192	5.3897	5.3288	5.3199	5.4018	5.2916	5.1893	5.5136	5.3314	5.3905	5.522	5.2452	5.4529	5.3023	5.2867	5.314	5.501	5.4857	5.4653	5.5867	5.5756	5.6189	5.4401	5.538	5.3471	5.2337	5.3859	5.547	5.4884	5.5491	5.4974	5.3851	5.4927	5.3994	5.6074	5.4632	5.6137	5.5081	5.6161	5.62	5.71	5.4332	5.4319	5.4004
796	ILMN_1656079	5.8288	6.0214	5.9711	5.7234	5.587	5.5087	5.7373	5.7159	5.7121	5.7745	5.6481	5.6666	5.7801	5.861	5.5816	5.749	5.7722	5.7216	5.8116	5.8104	5.563	5.6893	5.5555	5.6898	5.6021	5.6469	5.8167	5.684	5.6318	5.7823	5.4193	5.8597	5.7492	5.6602	5.8977	5.7114	5.5464	5.7149	5.7006	5.5193	5.7285	5.6858	5.738	5.4571	5.6549	5.6378	5.7726	5.8847
797	ILMN_1656097	5.6342	5.6417	5.6278	5.7738	5.8833	5.8579	5.7243	5.79	5.9724	5.7516	5.8463	5.9052	5.7848	6.0405	5.8367	5.883	5.6577	5.8971	5.7195	5.5603	5.6709	5.5363	5.6326	5.6913	5.6664	5.5839	5.7388	5.6986	5.7966	5.7215	5.7089	5.6662	5.6654	5.8082	5.5349	5.6646	5.6183	5.7013	5.8982	5.5984	5.6227	5.7032	5.4676	5.7467	5.8063	5.6157	5.6988	5.9103
798	ILMN_1656111	11.3035	11.6516	10.3075	10.0759	10.1001	10.1497	10.2745	10.5223	10.3373	10.7338	10.443	10.0478	10.4659	10.1441	10.0797	10.9378	9.5059	9.392	10.0671	10.9812	10.3137	10.7846	10.9708	8.2744	11.2813	9.2383	12.5098	10.8208	11.122	11.6013	11.5784	11.0105	8.8159	10.5237	9.678	8.3298	10.3225	9.5574	9.687	11.0541	9.9759	10.2711	10.1106	9.9003	9.8003	9.8301	9.5983	9.789
799	ILMN_1656118	6.7558	6.757	6.5961	6.5135	6.8762	7.0105	6.4224	6.5138	6.8539	6.415	6.8712	6.6024	6.9832	6.8818	6.5805	6.5008	6.9102	6.8999	6.7846	6.6977	6.7016	7.5473	6.8668	6.6985	6.7911	6.9662	6.7832	6.6855	6.862	6.6549	6.582	6.7917	6.7375	6.6891	6.8002	6.9236	6.6944	6.8237	6.7491	6.7095	6.7341	7.0923	6.8007	6.7216	6.5499	6.7399	6.6985	6.9208
800	ILMN_1656123	5.7656	5.5739	5.4708	5.5065	5.7724	5.6285	5.5493	5.6875	5.678	5.5686	5.6662	5.645	5.4974	5.7993	5.6607	5.4694	5.5331	5.5294	5.6848	5.5261	5.5887	5.4923	5.4428	5.4769	5.4466	5.5624	5.5381	5.6221	5.5762	5.5445	5.5941	5.5399	5.6153	5.7606	5.5875	5.6001	5.5338	5.7639	5.7513	5.8528	5.4468	5.756	5.4183	5.8007	5.605	5.7009	5.5597	5.6093
801	ILMN_1656129	8.3749	7.2203	7.8267	7.0067	6.9444	6.8764	6.9078	6.9728	6.5185	7.2901	6.7784	6.079	6.2215	6.0942	7.8667	7.2828	7.0024	5.8485	6.7961	7.0746	6.3447	6.4708	7.3289	8.1262	7.1616	7.7219	6.6008	7.8989	6.9731	6.6501	7.2101	7.1448	7.5325	7.2722	7.9115	6.8005	7.235	7.1869	8.1782	7.5935	7.6901	7.3666	6.6507	7.4753	7.5919	7.2013	8.9734	6.4061
802	ILMN_1656131	6.8853	5.8904	6.7921	6.2512	6.0691	6.2089	6.348	5.9337	6.1873	6.6703	5.7689	5.8094	6.0275	5.7315	6.2745	6.1243	6.1609	5.9427	6.6658	7.0061	6.0528	6.0637	6.4809	5.9698	6.2664	5.945	5.8716	6.0554	7.0741	6.4173	6.5154	6.0009	5.8014	6.3151	6.0762	5.972	6.1876	5.8809	6.8036	5.7949	6.2822	6.173	5.8404	5.9627	6.0364	5.8108	7.0767	5.9045
803	ILMN_1656132	5.2616	5.3605	5.2649	5.3453	5.2041	5.3458	5.3196	5.4697	5.3531	5.3806	5.5216	5.2112	5.2324	5.3543	5.3925	5.7402	5.65	5.3573	5.2777	5.9705	5.2438	5.1258	5.4463	5.4183	5.3634	5.2947	5.0442	5.1206	5.5293	5.2936	5.259	5.2961	5.4366	5.2405	5.4432	6.3726	5.5849	5.0861	5.4546	5.4498	5.5873	5.9328	5.2607	5.4136	5.775	5.1382	5.3833	5.3212
804	ILMN_1656134	9.6374	9.8861	9.6801	9.3162	8.6487	8.8629	9.1843	9.6279	9.6996	9.5336	9.5624	9.3052	8.611	8.7895	9.7084	9.627	9.4488	9.402	8.8929	9.5773	9.5473	9.709	9.0158	8.924	9.3912	8.5682	8.91	9.4494	8.9254	8.9604	9.433	9.4245	9.1854	9.5297	9.0907	9.7696	9.7539	9.2814	9.2521	9.6939	9.6002	9.3805	8.8457	8.9682	9.5331	8.7591	9.1976	8.7258
805	ILMN_1656136	9.1347	8.7786	8.6434	8.6595	9.0495	8.4108	8.9018	8.7067	9.044	8.8381	8.5838	8.7092	8.8076	9.096	8.4897	8.9599	8.8276	8.7187	8.6221	8.9982	9.1419	8.1389	8.9557	8.7178	8.4559	8.8035	8.4847	8.9472	9.2176	9.0114	9.0145	8.8508	9.1107	9.0201	8.8422	8.5342	8.8614	9.1628	8.8694	8.8068	8.924	8.5787	8.8178	8.8733	8.855	8.6927	9.499	8.8534
806	ILMN_1656139	5.6974	5.6194	5.3586	5.5963	5.6468	5.506	5.591	5.6907	5.5023	5.677	5.7579	5.6959	5.4862	5.6935	5.6078	5.6997	5.4863	5.7216	5.7434	5.6623	5.7434	5.6252	5.7981	5.5455	5.6492	5.6455	5.9091	5.6735	5.9458	5.7743	5.7805	5.7808	5.8119	5.7765	5.8812	5.6344	5.6475	5.3841	5.7006	5.7708	5.8953	5.6957	5.6787	5.4571	5.7855	5.6278	5.7689	5.8939
807	ILMN_1656144	5	5.3013	5.0755	5.0384	5.3134	5.1792	5.0565	5.0724	5.3664	5.2463	5.0776	5.1941	5.1957	5.225	5.0776	5.3554	5.0998	5.2763	5.2105	5.1059	5.0031	5.2408	5.4156	5.2674	5.2986	5.1841	5.235	5.264	5.1155	5.3903	5.264	5.2961	5.1524	5.2438	5.2904	5.376	5.1467	5.2097	5.4825	5.3369	5.2301	5.2997	5.1365	5.2738	5.223	5.2181	5.3602	5.3124
808	ILMN_1656145	8.8584	8.9682	9.2574	8.6189	8.3719	8.4322	8.711	8.474	8.4206	9.2	8.7373	8.8237	7.52	8.1221	7.7435	8.4779	9.0802	8.5632	7.9035	8.2736	8.6047	7.9161	9.0956	8.7074	8.5488	8.4727	8.9411	8.4195	9.0458	9.1335	8.2867	8.0686	8.4162	8.9904	9.0136	9.2297	8.8351	8.3933	8.5355	8.2554	9.0219	8.6715	8.2709	8.6375	8.7533	8.6838	9.8311	8.6015
809	ILMN_1656159	5.5027	5.942	5.6522	5.5306	5.5051	5.5476	5.3686	5.4493	5.3764	5.4988	5.6928	5.3773	5.3359	5.4472	5.4882	5.5568	5.5649	5.4645	5.531	5.6238	5.3583	5.6482	5.5933	5.5128	5.6117	5.5867	5.4273	5.483	5.286	5.4235	5.3498	5.5279	5.3773	5.2869	5.4974	5.4185	5.394	5.5309	5.6698	5.4718	5.6768	5.6858	5.5109	5.531	5.5533	5.3696	5.1127	5.5101
810	ILMN_1656165	8.4296	8.6144	8.909	8.7197	8.5936	8.1306	8.5329	8.325	7.8747	8.4642	8.3945	8.47	8.3922	8.6323	8.5577	8.2486	8.5391	7.7182	8.1366	8.6072	8.1684	8.9051	8.6815	8.1659	8.1647	8.0561	8.1772	8.0342	8.3198	8.4985	8.7254	8.28	7.5549	8.0495	7.9429	8.2105	8.1392	8.4015	8.2054	8.1013	8.2575	8.0089	8.2463	8.3596	8.2196	7.5192	8.1193	7.6043
811	ILMN_1656171	5.3525	5.3954	5.5648	5.3936	5.4132	5.3439	5.2999	5.274	5.2366	5.4284	5.3695	5.2896	5.3624	5.1964	5.3124	5.3091	5.2937	5.2959	5.3958	5.3551	5.5101	5.6213	5.5132	5.3365	5.3928	5.2258	5.3737	5.2972	5.411	5.3903	5.3248	5.3372	5.2079	5.3929	5.4197	5.1721	5.2189	5.2731	5.3406	5.4361	5.3423	5.2594	5.5126	5.3142	5.4061	5.2899	5.397	5.3364
812	ILMN_1656185	7.3965	7.2065	6.7008	7.0798	7.3671	6.8495	7.021	6.8836	7.0308	6.3822	6.7784	7.2149	8.5461	8.1411	7.3308	6.7076	6.8532	7.6617	7.6794	7.2332	6.895	7.4994	6.9002	7.3848	6.6632	7.1473	7.335	7.6662	7.1166	7.1032	7.1349	7.4841	7.2909	7.7207	7.3601	7.1752	7.278	7.8325	7.4032	7.392	7.0094	6.8036	7.7572	6.7399	6.962	7.7457	7.2279	7.476
813	ILMN_1656186	6.2826	5.855	5.2619	5.3468	5.581	5.4122	5.216	5.4004	5.3496	5.2916	5.4121	5.3189	6.2371	7.0505	5.7146	5.3401	5.4906	5.5467	5.7309	5.7962	5.6019	5.5741	5.1755	5.6594	5.4636	5.4147	6.5606	5.2288	6.5357	5.2786	6.6411	5.8355	5.5399	6.2456	6.0785	5.3785	5.3902	5.4889	5.3865	6.3755	5.5272	5.4987	5.523	5.3142	5.36	5.9029	5.2951	6.1503
814	ILMN_1656189	5.5662	5.6385	5.7967	5.7281	5.6437	6.0015	5.9396	5.7963	5.6005	5.8148	5.8138	5.9019	5.7277	5.8164	5.8595	5.8085	5.832	5.612	5.778	6.031	5.8208	5.662	5.6399	5.654	5.6117	5.6249	5.5703	5.7812	5.8295	5.7253	5.7611	5.5757	5.5656	5.8551	5.8032	5.6542	5.6436	5.6412	5.9267	5.7331	5.8727	5.9547	5.5335	5.9045	5.7694	5.8751	5.9864	5.6864
815	ILMN_1656192	5.4338	5.3179	5.4304	5.3513	5.451	5.4234	5.3972	5.3894	5.4157	5.3734	5.3621	5.3913	5.3359	5.4142	5.356	5.578	5.4891	5.3281	5.4541	5.3275	5.3912	5.4232	5.3925	5.5473	5.4225	5.428	5.4548	5.2781	5.4922	5.3962	5.5322	5.5082	5.3608	5.4268	5.2986	5.6147	5.3647	5.3887	5.7362	5.4407	5.4449	5.4798	5.4717	5.3234	5.4449	5.405	5.3369	5.369
816	ILMN_1656193	5.5201	5.4083	5.3354	5.1662	5.1076	5.2961	5.1701	5.3352	5.2003	5.2333	5.1615	5.2992	5.3167	5.2906	5.1778	5.3207	5.3146	5.2937	5.2498	5.1274	5.0233	5.2817	5.2656	5.1027	5.4108	5.3333	5.1283	5.1861	5.3275	5.1238	5.1109	5.2751	5.3035	5.3499	5.2656	5.3424	5.2574	5.1826	5.3712	5.2063	5.2909	5.3304	5.2803	5.2738	5.3541	5.1993	5.3859	5.3575
817	ILMN_1656194	6.4149	5.9509	6.2795	5.9693	5.4559	6.047	6.7829	5.5801	5.6502	5.9343	5.9371	5.5614	5.4587	5.5252	5.7522	6.0564	6.2127	5.4757	6.0414	5.6313	5.9809	6.8274	6.3463	5.9858	6.3655	6.6977	5.9036	6.3316	5.8926	6.0696	5.7011	5.8969	5.4516	5.8824	6.0634	6.0224	6.1644	5.8425	5.9749	5.5779	6.9215	6.5349	5.6896	6.2951	5.9119	6.015	6.4409	5.6703
818	ILMN_1656196	7.0008	7.6887	8.0885	8.2746	7.1365	7.7847	7.1414	7.3045	7.2655	7.7085	7.301	7.2976	7.1459	6.8969	7.3834	7.2295	7.6451	7.4233	7.2002	7.6693	7.4059	7.5487	7.3805	7.6835	7.2991	7.4829	7.3185	7.7806	6.8288	7.7991	7.4444	8.2026	7.0644	7.2113	7.9513	7.6287	7.5286	7.0278	7.8733	7.2078	7.4677	7.3437	7.4126	7.2433	7.2719	6.9275	7.7797	7.347
819	ILMN_1656200	5.6741	5.7569	5.8082	5.7421	5.4961	5.6567	5.4742	5.7243	5.5866	5.5767	5.7882	5.6192	5.4391	5.9884	5.5833	5.6308	5.6794	5.87	5.7818	5.7977	5.7108	5.4987	5.6247	5.7549	5.6331	5.5393	5.7264	5.6041	5.6176	5.7859	5.6321	5.9089	5.7901	5.5966	6.476	5.6931	5.8284	5.7436	7.179	5.7369	5.6445	5.5823	5.6864	5.5661	5.728	5.8626	5.4936	5.69
820	ILMN_1656208	5.791	5.9589	5.9343	5.8488	5.859	5.8579	5.9378	6.0346	5.7085	5.9025	6.3162	5.9559	6.0305	6.1512	6.0865	5.8517	6.1124	6.2458	6.0348	5.9792	5.9893	5.8708	5.9679	5.8575	6.0665	5.7602	5.9872	5.9981	6.0296	6.8647	5.9991	5.8312	6.3358	6.0766	6.1024	6.1056	6.1387	6.0955	6.3045	6.0255	6.0477	5.8852	5.832	6.1348	6.2344	6.3228	5.7951	5.7911
821	ILMN_1656221	5.2625	5.2088	5.1544	5.3085	5.2789	5.2901	5.3375	5.3248	5.3385	5.43	5.3407	5.3689	5.225	5.2101	5.2576	5.3488	5.3361	5.1557	5.26	5.3203	5.2762	5.5306	5.366	5.3756	5.3524	5.2414	5.3254	5.2304	5.3087	5.1766	5.4274	5.2979	5.4167	5.2569	5.2188	5.4056	5.266	5.1567	5.2916	5.3497	5.3678	5.2907	5.1689	5.2252	5.297	5.3428	5.4435	5.0164
822	ILMN_1656225	5.7395	5.6967	5.5954	6.0138	5.7899	5.788	5.9885	5.8722	5.8142	5.9573	5.8463	5.8763	5.9169	5.7298	5.873	5.8481	5.779	5.6806	5.6036	5.8349	6.1452	5.912	6.0084	5.5728	5.5533	5.8784	5.6202	5.4663	5.6574	5.8095	5.6694	5.5856	5.8546	5.6225	5.8055	5.7518	5.8681	5.7701	5.7154	5.715	5.809	5.61	5.8455	5.9282	5.6733	6.2125	5.9034	5.544
823	ILMN_1656233	12.6577	13.4433	13.0888	13.1517	12.424	13.1702	13.141	13.5143	13.0818	13.2496	13.064	13.0318	13.2131	12.958	12.6383	12.8185	13.1257	12.9406	13.5182	13.3371	13.0925	13.7077	12.6707	12.4654	12.714	12.6177	12.7804	12.5613	13.3695	13.053	13.064	13.9824	12.6842	12.2025	12.3664	12.3664	12.2762	13.0674	11.9067	12.8526	12.8771	12.8911	13.6701	12.8014	12.7435	12.6383	13.202	13.3695
824	ILMN_1656248	5.4949	5.5176	5.2656	5.2753	5.5015	5.4625	5.4207	5.3184	5.4494	5.4188	5.4265	5.4403	5.4358	5.3971	5.5252	5.3739	5.4248	5.3191	5.4	5.4614	5.5086	5.5363	5.4463	5.6438	5.4916	5.5484	5.4401	5.3425	5.5037	5.5942	5.4349	5.5415	5.4245	5.3221	5.3991	5.1536	5.3049	5.3499	5.3345	5.3839	5.3196	5.38	5.3666	5.3499	5.2519	5.4072	5.3347	5.4185
825	ILMN_1656251	5.8886	5.8348	5.8187	5.9173	5.8852	5.8277	5.8473	5.843	5.7397	5.8783	5.881	6.0058	6.1209	5.8865	5.9821	5.9068	6.021	5.8853	5.8736	5.8274	5.5601	5.7969	5.7228	5.9368	5.6681	5.7708	5.4451	5.8122	5.8159	5.7479	5.7874	5.7393	5.9674	5.6554	6.07	5.9239	5.8155	5.9466	5.7872	5.7972	5.6576	5.8609	5.6161	5.8898	5.5602	5.954	5.8577	5.6738
826	ILMN_1656257	5.7075	5.5928	5.5741	5.7616	5.6615	5.8975	5.8596	5.8448	5.8177	5.8065	5.6126	5.8447	6.0426	5.7727	5.7317	5.6494	5.9219	5.6981	5.7031	5.7911	5.6866	5.7845	5.509	5.8023	5.6957	5.5165	5.7468	5.8382	5.6843	5.6969	5.9931	5.7602	5.6496	5.6343	5.7331	5.7075	5.8232	5.6764	5.6354	5.8105	5.6227	5.7862	5.8676	5.6729	5.6275	5.6672	5.5982	5.6466
827	ILMN_1656266	5.5766	5.8061	5.7323	5.6376	5.6406	5.6473	5.6813	5.6988	5.8142	5.725	5.6021	5.5161	5.6833	5.5017	5.6794	5.6646	5.527	5.4727	5.6848	5.627	5.7472	5.7394	5.436	5.7113	5.6315	5.6986	5.7672	5.6009	5.6911	5.7727	5.6869	5.6019	5.7665	5.5147	5.4818	5.5886	5.3426	5.6971	5.734	5.4181	5.4636	5.4581	5.587	5.531	5.5116	5.6157	5.6931	5.4984
828	ILMN_1656274	8.1795	8.1901	8.371	8.0978	8.2307	7.816	8.2652	8.385	7.9719	8.1538	8.0024	8.4549	7.906	8.2479	7.9741	8.2931	7.7809	8.3064	7.7492	8.2247	7.7959	7.5335	7.8641	7.4109	7.6957	7.4717	8.4775	7.7542	8.0748	8.7952	8.3725	7.9268	7.6302	7.7549	7.7553	7.8024	7.975	7.5954	7.9037	7.8884	7.5413	8.0113	7.8307	7.4844	7.9897	7.6203	7.6462	7.459
829	ILMN_1656285	9.253	9.5342	10.0589	9.2323	9.8377	9.2571	8.6245	9.3849	8.5966	9.031	9.425	9.224	8.6672	8.115	8.5271	9.5402	9.7449	8.8975	8.916	9.2713	9.0201	8.6641	9.8585	8.218	9.1872	8.4941	8.8023	8.5552	9.3077	8.3091	8.0164	9.8847	10.1345	8.4063	9.7572	9.884	9.5116	9.9586	9.7443	9.2564	9.5037	9.9652	9.5325	9.2811	9.8728	8.5026	9.8943	9.847
830	ILMN_1656287	9.3925	8.7134	8.331	7.3757	9.0813	7.3069	7.7228	8.3884	9.035	7.4054	9.0531	8.5109	10.3355	11.445	10.6862	8.17	8.0626	8.7074	10.9007	9.8147	10.1497	11.2715	6.7622	8.4981	8.9336	9.8225	10.3346	8.8513	9.8473	7.7593	11.8656	7.6322	10.6874	9.598	9.1318	7.6981	8.6278	7.723	6.9532	9.7233	9.5528	9.4298	8.5594	8.5297	7.8699	10.3585	8.4234	8.1982
831	ILMN_1656291	5.1722	5.8484	5.7581	5.1494	6.1348	5.2901	5.6326	5.2456	5.9282	5.2463	5.2928	5.4735	5.3147	5.2864	5.4178	5.3277	5.944	5.3023	5.2083	5.5171	6.5471	5.6349	5.3697	5.4707	5.2494	6.1227	5.2507	5.3331	5.2109	5.0156	5.1404	5.9933	6.0468	5.2626	5.4136	5.0789	5.7046	5.7848	5.3173	5.9047	5.9227	5.7521	6.1738	5.3614	5.2947	5.4592	5.2851	5.2544
832	ILMN_1656293	7.357	7.1534	7.4917	7.5045	7.455	7.2552	6.9886	7.0856	7.3607	7.1302	7.1053	7.3954	7.6795	7.5484	7.1463	7.0853	7.6143	7.286	7.9028	7.218	7.1073	6.5032	7.3447	7.0593	7.4697	7.175	7.1672	7.029	7.9065	7.3691	7.0228	7.5367	7.0799	7.3308	7.7884	8.1617	7.1877	7.5132	8.1114	7.036	7.213	7.2735	7.3105	6.9195	7.2379	7.3797	7.4684	7.399
833	ILMN_1656297	7.3665	7.4901	7.3893	6.7383	7.0704	7.4485	7.6391	7.3711	7.595	7.5738	7.9793	6.8462	8.2136	7.3744	7.2991	7.1168	6.9302	7.2911	7.1217	7.4392	7.1432	9.0882	7.7361	7.8323	7.5311	8.0123	7.4971	7.8238	6.8182	7.5936	7.7518	6.7878	7.4093	7.179	6.8002	7.3839	7.7568	6.9669	6.7458	8.0235	8.1617	7.7392	7.8648	7.643	6.979	7.6041	7.5854	6.9576
834	ILMN_1656300	5.8406	7.3475	5.9256	6.3967	6.2836	7.2101	5.8794	5.9684	6.2708	5.9149	6.5641	6.261	8.043	6.8374	6.1115	5.8429	6.0315	6.2627	7.1669	6.0587	6.0116	8.3186	6.589	6.4022	6.4925	7.5464	8.0932	6.557	6.0609	6.1307	6.3188	8.2573	5.776	5.9025	6.177	6.6238	6.4443	10.724	6.0092	6.5732	5.9192	6.3452	6.2206	6.0546	5.9968	6.5374	5.6952	7.2645
835	ILMN_1656301	5.4696	5.4688	5.6602	5.5431	5.5765	5.5817	5.5381	5.4663	5.5294	5.6259	5.5756	5.7108	5.4916	5.5755	5.6107	5.5149	5.5989	5.627	5.7853	5.5122	5.4304	5.4614	5.757	5.5088	5.4767	5.5957	5.6109	5.5096	5.335	5.5845	5.3968	5.3623	5.6176	5.5986	5.6043	5.78	5.5141	5.597	5.5037	5.3999	5.4611	5.8959	5.5887	5.676	5.7442	5.6887	5.6193	5.801
836	ILMN_1656303	5.6129	5.6143	5.6114	5.4904	5.4132	5.4271	5.6551	5.4435	5.6469	5.4686	5.4888	5.573	5.6107	5.4719	5.6107	5.4183	5.4602	5.4538	5.4655	5.5019	5.443	5.4307	5.4038	5.6751	5.4689	5.4931	5.4123	5.4815	5.6482	5.6241	5.4242	5.5069	5.7324	5.3703	5.4917	5.5151	5.4486	5.5065	5.5019	5.4692	5.4406	5.5764	5.3929	5.4624	5.566	5.2976	5.629	5.5422
837	ILMN_1656310	5.3188	5.376	5.4178	5.5888	5.3492	5.3743	5.4547	5.4563	5.4467	5.3421	5.4974	5.5567	5.4484	5.5017	5.4098	5.4527	5.3726	5.4632	5.4987	5.3803	5.3898	5.6522	5.6168	5.4224	5.3687	5.8661	6.2272	5.4505	5.63	5.6635	5.4665	5.8515	5.5631	5.4884	5.3856	5.2595	5.5196	5.4246	5.2544	5.3949	5.3593	5.4246	5.4348	5.3786	5.3377	5.4013	5.196	5.4551
838	ILMN_1656315	6.0071	6.037	6.0405	6.2275	6.0511	6.1492	5.9068	6.0403	5.9298	5.974	5.7672	6.1337	6.1699	5.8027	5.8186	6.2961	6.131	5.995	5.9718	5.9653	6.0348	6.7554	6.1584	6.1806	6.1771	5.9754	6.1164	6.3093	6.0198	6.1239	6.229	6.157	5.879	5.9645	6.1225	6.1561	5.9046	6.0918	6.0872	6.0299	5.8989	5.9969	6.2554	5.7498	5.8821	5.954	5.8468	6.1593
839	ILMN_1656316	8.3327	8.072	8.0666	8.5027	7.4262	8.302	8.7154	8.5419	8.1185	9.1119	8.8919	7.9348	7.2377	7.4059	9.425	8.783	9.2758	8.0572	8.6715	8.3438	8.0691	8.6472	8.6655	9.2501	8.6148	9.8564	7.934	8.7181	7.8485	8.3599	8.4611	7.2526	8.2605	9.0797	8.7672	9.0079	8.2907	7.6844	8.6611	8.2943	9.0531	9.0675	7.4836	9.0777	8.5153	8.7527	9.3845	8.277
840	ILMN_1656321	5.711	5.749	5.6516	5.5294	5.7174	5.381	5.561	5.4523	5.5973	6.9354	5.7787	5.7266	5.6088	5.8919	5.4025	5.4301	5.4759	5.6881	5.2817	5.5188	5.4512	5.6233	5.3416	5.5455	5.579	5.4611	5.4273	5.6889	5.4793	6.8399	5.4535	5.4122	5.7049	5.7351	5.5967	5.778	5.5141	5.4785	5.6762	5.3121	5.5735	5.6976	5.7395	5.538	5.4298	5.9854	7.2977	5.756
841	ILMN_1656327	5.4926	5.6047	5.4335	5.4113	5.5543	5.4003	5.3844	5.8572	5.4322	5.5384	5.4086	6.0994	5.6556	5.9942	5.3142	5.3785	5.4557	5.2959	6.2461	5.6119	5.7855	5.7914	5.729	5.8052	5.6284	5.447	5.9391	5.6971	5.8105	5.6075	5.6257	5.9476	5.5399	5.5822	5.5748	5.5966	5.6326	5.6389	5.7006	5.6685	5.6642	5.744	5.7875	5.5417	5.6089	5.4942	5.6386	5.5196
842	ILMN_1656330	5.8322	5.6407	5.764	5.8406	5.7058	5.8258	5.7915	5.8946	5.7544	6.0188	5.8383	5.7377	5.9013	5.7877	5.9024	5.8306	5.8575	5.7387	5.7482	5.8705	5.6988	5.8183	5.6735	5.7378	5.6586	5.7453	5.7145	5.7629	5.7316	5.7235	5.728	5.6524	5.9118	5.6057	5.5532	5.792	5.7602	5.7701	5.7669	5.6088	5.7329	5.587	5.5351	5.5454	5.7855	5.9564	5.8221	5.7331
843	ILMN_1656335	7.1831	6.7155	7.0964	6.9539	7.0244	7.2396	7.2505	7.0245	7.2448	6.8153	6.6953	7.0214	7.5511	6.9028	6.8217	7.2641	7.0207	7.2026	7.1704	7.0573	7.4566	5.8819	7.0216	7.225	6.9055	6.7554	7.0107	6.8197	6.7458	7.0381	6.5598	7.3062	6.9412	6.4395	6.9888	7.2215	7.0551	7.2275	7.6547	6.576	7.0163	6.87	7.1068	7.2228	7.0654	6.8015	7.0017	6.7442
844	ILMN_1656338	5.8994	5.5354	5.8168	5.8318	5.691	5.8436	5.7605	5.8464	5.7479	5.861	6.08	5.7976	5.9013	5.8951	6.1986	5.7306	5.9732	5.9356	5.9346	5.6154	5.8197	6.1015	5.8838	5.866	5.7786	5.9141	5.7439	5.8382	5.9607	5.7877	5.7681	5.8969	5.5375	5.8037	5.7412	5.8306	5.9917	5.9317	5.8911	5.7885	5.8631	5.8332	5.6767	5.6074	5.775	5.705	5.9895	5.9766
845	ILMN_1656342	5.7784	5.8768	6.0737	5.9362	6.0511	5.9138	5.9291	5.8209	6.2159	6.0612	5.8942	5.9019	5.7692	5.8766	6.0076	5.8703	5.7922	6.0479	5.6626	5.823	5.9221	5.7429	5.6938	5.8037	5.7574	5.7828	5.7709	5.7854	5.6926	5.8159	5.7104	6.0521	5.7519	5.8738	5.6821	5.6685	5.9334	5.5423	6.2338	5.6068	5.819	5.9328	6.0271	5.5986	5.7243	5.6909	5.7318	5.6198
846	ILMN_1656361	6.3056	6.5549	5.8257	6.0193	7.5715	6.2272	6.6897	6.3326	7.2321	6.126	6.0192	7.029	8.3564	7.7173	6.0629	6.4304	5.6545	7.2	7.198	6.7378	6.767	9.0599	6.6458	6.7846	6.5354	7.8322	8.261	6.7936	7.0922	6.4018	6.1907	7.4659	5.6195	6.4537	6.1149	5.7692	6.1803	7.1445	5.6315	6.7403	6.049	5.6916	7.3842	6.6072	5.8226	7.6215	5.9814	6.6325
847	ILMN_1656364	5.5602	5.7287	5.833	5.5003	5.3154	5.3552	5.4898	5.4821	5.4482	5.3979	5.5644	5.4491	5.4881	5.3855	5.6398	5.4076	5.5084	5.4919	5.3588	5.4144	5.3627	5.3263	5.4428	5.5816	5.5475	5.7353	5.7035	5.6383	5.3885	5.4167	5.6901	5.2794	5.2976	5.5075	5.4676	5.7156	5.3496	5.5023	5.4203	5.3683	5.5312	5.5254	5.4285	5.3335	5.5255	5.2899	5.5129	5.5813
848	ILMN_1656368	6.671	7.2864	7.3221	7.7368	7.1837	7.7435	6.8257	7.7444	6.5413	6.6253	8.1995	7.0916	7.26	7.996	7.2944	7.5758	8.0852	7.432	7.1168	6.7246	7.2404	8.2008	7.4326	7.7724	8.1968	7.0017	7.1378	6.6041	6.8827	6.607	6.2646	7.3858	6.7929	7.2647	7.287	8.0605	7.1679	6.7872	6.2919	7.1026	7.5965	8.0056	7.444	6.3993	7.799	7.2792	7.3057	7.7407
849	ILMN_1656369	5.1699	5.3457	5.3457	5.4306	5.3478	5.3043	5.2424	5.3278	5.3479	5.4121	5.3907	5.3609	5.2686	5.41	5.3363	5.471	5.4268	5.5169	5.3479	5.4726	5.258	5.5093	5.3205	5.4547	5.3827	5.4377	5.4386	5.3528	5.5458	5.3824	5.3731	5.4377	5.0557	5.3138	5.4099	5.2685	5.3608	5.3287	5.3629	5.3497	5.3347	5.3687	5.3225	5.4317	5.3929	5.3637	5.3242	5.4254
850	ILMN_1656371	5.9937	5.8867	5.8743	5.7057	5.7597	5.9554	5.8062	5.7353	5.8428	5.791	5.8753	6.0147	6.148	5.7561	6.0569	5.6019	5.7587	5.7355	5.9104	5.9748	5.734	6.1614	5.5833	5.6751	5.797	5.883	5.6515	5.8398	6.184	5.837	5.7908	5.6326	5.8348	5.7807	5.6526	5.7034	5.6141	5.7253	5.7601	5.7569	5.7714	5.731	5.8958	5.8217	5.841	5.6299	5.8538	5.6064
851	ILMN_1656372	7.6122	7.9426	7.9568	7.5149	7.196	7.971	7.5109	7.6866	7.63	7.8543	7.6604	7.6331	7.1101	7.4634	7.0567	7.4687	7.9971	7.6601	7.2696	7.6067	7.6639	7.9393	7.9796	7.5816	7.5743	7.3736	7.2932	7.5624	7.6745	7.3707	7.0708	7.6903	7.1869	7.5354	7.817	7.9148	7.5004	7.2991	7.427	7.2238	7.4569	7.4955	7.0148	7.3129	7.2266	7.7621	7.4563	7.4781
852	ILMN_1656373	5.5098	5.3641	5.4983	5.4113	5.3492	5.2996	5.3636	5.3778	5.407	5.5368	5.5039	5.4374	5.2853	5.5221	5.4352	5.5298	5.3232	5.3221	5.4411	5.4332	5.4218	5.5183	5.5917	5.5149	5.6331	5.5737	5.7064	5.3477	5.4092	5.3098	5.6273	5.3407	5.4439	5.5515	5.3433	5.5214	5.4526	5.4913	5.3608	5.3973	5.4732	5.4599	5.4302	5.3614	5.6365	5.5629	5.3537	5.444
853	ILMN_1656378	7.3083	7.1352	6.6105	5.8696	6.3159	5.9455	5.8706	6.5454	6.2708	7.4758	6.4353	6.1259	6.1341	6.8574	6.139	6.6811	6.3444	6.1873	7.0889	6.8743	6.2581	7.0812	5.6524	5.6438	6.2893	6.1481	7.2841	6.021	6.512	7.2793	7.2553	5.7288	6.0553	7.0702	5.8384	6.236	6.0167	6.0955	6.3157	5.9951	6.1716	6.7647	6.0829	6.0713	6.7607	5.5331	7.428	5.8175
854	ILMN_1656380	6.2468	6.0634	6.4105	6.2445	6.0743	6.3364	6.0363	6.2594	6.0481	6.3896	6.9549	6.2224	5.7894	5.6104	5.9295	6.3116	6.5884	5.823	5.926	6.4709	6.076	6.0522	6.2358	5.8796	6.1031	6.1253	6.0007	6.3385	5.9989	5.9422	6.003	6.1435	5.716	6.3642	6.0267	5.8409	6.267	6.4693	6.0281	6.0313	6.2465	6.0933	5.9375	6.4499	6.3244	5.965	6.3453	6.6727
855	ILMN_1656383	5.2912	5.4369	5.5885	5.4626	5.5195	5.6821	5.652	5.55	5.5172	5.6259	5.4492	5.7535	5.744	5.6145	5.6571	5.6135	5.5942	5.3366	5.6082	5.5709	5.5301	5.2981	5.4119	5.4024	5.3949	5.6912	5.3872	5.4105	5.5308	5.4782	5.6321	5.6508	5.3637	5.6439	5.5708	5.3715	5.4061	5.5213	5.6654	5.4086	5.553	5.5024	5.6987	5.6505	5.416	5.5528	5.7009	5.704
856	ILMN_1656386	6.937	7.5443	7.3949	7.7166	8.0284	7.7022	7.1524	7.3531	7.4395	7.293	7.4795	7.7752	7.8799	7.3435	7.027	7.5532	7.0285	7.3916	7.4282	6.8203	7.6306	6.4648	7.1251	6.7864	7.4418	7.2368	6.4749	7.0656	6.119	7.6122	7.2593	7.0565	7.6561	7.3728	7.3093	7.5849	7.6263	7.9366	7.2727	6.6765	6.9222	7.2922	7.8233	7.2694	7.3481	7.0452	7.5878	8.2481
857	ILMN_1656393	6.8156	6.8148	6.915	6.8174	6.6568	7.1768	7.1493	7.1152	6.8836	7.1262	7.0789	6.8058	7.0233	6.936	7.0638	6.6849	7.2011	7.2785	7.405	7.1399	7.0862	7.7352	6.9424	6.8147	7.1283	7.0376	7.3471	7.2976	8.1376	7.7768	7.4092	7.9935	6.8618	6.8337	6.9587	6.8271	6.6516	7.0594	6.982	7.5361	7.4361	7.2434	7.3572	7.28	7.2852	7.1528	7.518	7.114
858	ILMN_1656395	5.4966	5.4483	5.5235	5.3866	5.4546	5.4179	5.4565	5.3736	5.4187	5.3996	5.4635	5.3643	5.5804	5.4472	5.4958	5.5076	5.3657	5.3876	5.3763	5.4162	5.3851	5.5901	5.4411	5.5656	5.4916	5.3851	5.4256	5.3932	5.4434	5.5845	5.3347	5.5382	5.5151	5.4316	5.4917	5.4292	5.4656	5.4367	5.3464	5.5861	5.4611	5.5445	5.4119	5.4262	5.3888	5.4197	5.5055	5.6937
859	ILMN_1656399	9.0458	9.1393	9.1628	8.5007	8.4766	8.3125	8.9529	8.7032	8.8921	8.7605	8.2652	8.1688	7.9043	7.9252	9.2862	8.5899	7.8732	8.6694	8.1751	7.7836	8.6857	8.7775	8.4464	9.6907	8.8409	8.7242	8.1254	9.1768	8.1759	8.8521	8.5626	7.6298	9.4129	8.5996	8.7517	8.5592	8.391	8.6748	9.2588	8.6851	8.3847	8.2532	8.095	8.8044	9.2186	8.8696	8.7989	8.424
860	ILMN_1656404	6.1366	6.3325	6.3885	6.4127	6.2179	6.2354	6.4375	6.3826	6.4881	6.1397	6.0833	6.2154	6.0539	6.1128	6.3571	6.2872	6.4128	6.0813	6.3226	6.2925	5.9789	5.9343	6.1355	6.0173	6.2145	6.0344	6.1841	6.2486	6.2573	6.1796	6.3912	5.8063	6.095	5.9131	6.1514	6.189	6.0358	6.1789	6.3542	6.1472	6.3163	6.642	6.15	6.8157	6.3307	6.1815	6.2707	6.0387
861	ILMN_1656410	5.2449	5.3204	5.2524	5.3758	5.3793	5.2789	5.3475	5.3835	5.375	5.3093	5.267	5.2875	5.307	5.4115	5.1778	5.3739	5.2762	5.3023	5.3109	5.1745	5.4546	5.2611	5.4376	5.1053	5.3768	5.42	5.4638	5.252	5.1485	5.2903	5.154	5.2641	5.3404	5.4978	5.3192	5.2563	5.2604	5.2129	5.1771	5.1976	5.2656	5.1473	4.9932	5.1994	5.3145	5.3115	5.2634	5.2296
862	ILMN_1656413	9.8252	9.9052	10.133	9.5269	9.7642	9.1749	9.4212	9.3612	9.2583	9.0965	9.164	9.2648	9.2176	9.1034	9.0668	9.1886	9.3975	9.2432	9.1953	9.5456	9.433	8.924	9.5895	9.0087	9.3087	8.8206	9.1805	9.094	8.9187	9.2038	8.9566	9.778	9.2389	9.0382	8.9502	9.2643	9.3652	9.92	9.3129	9.1297	8.9474	9.0281	9.5832	8.8819	9.6301	8.6912	9.0732	9.2506
863	ILMN_1656415	8.5201	8.761	8.627	8.8334	7.7135	9.1538	10.7946	8.779	6.887	6.2733	7.9932	7.3342	5.8259	7.0318	7.8007	8.2506	8.5602	7.3461	7.1038	8.3116	7.655	6.8092	10.1802	8.4688	8.8324	6.2098	6.7677	9.1896	7.0669	6.7993	8.5923	6.5896	8.3992	8.4563	7.8191	10.6446	8.7671	8.7554	10.8924	7.7853	6.9046	9.4931	7.9172	10.0809	9.0689	7.9415	6.3312	7.3867
864	ILMN_1656420	5.7097	5.9184	5.9484	6.1059	6.0259	5.9702	5.8187	6.6566	6.5939	5.7113	7.0789	6.2324	6.6962	6.6072	7.514	7.0759	7.3696	5.7262	6.8277	7.3157	6.7684	6.6545	5.6897	5.8005	6.6149	6.1556	7.0137	6.6846	7.4604	5.6409	7.9292	5.9161	6.0138	6.7047	5.743	6.7105	6.4512	5.9936	5.7072	6.9662	6.0245	6.087	5.9107	6.6503	7.1313	6.4979	5.7242	6.1863
865	ILMN_1656422	5.4868	5.406	5.503	5.7153	5.6629	5.5216	5.8374	5.6763	5.8142	5.5401	5.5336	5.591	5.5271	5.7578	5.4804	5.6582	5.5989	5.5757	5.5493	5.5394	5.4414	5.6233	5.623	5.6818	5.6284	5.6102	5.6123	5.5274	5.8086	5.5894	5.4308	5.4086	5.8348	5.4456	5.5532	5.6088	5.5278	5.5	5.5868	5.4961	5.562	5.7402	5.7057	5.4978	5.4837	5.405	5.5266	5.5517
866	ILMN_1656424	6.058	6.0135	5.9901	5.9822	5.6497	5.7896	5.8205	5.79	5.9852	6.0698	6.0884	5.9157	5.9533	5.6331	6.1016	5.918	6.0476	6.0307	5.7546	5.7911	6.0187	5.5975	6.0853	6.6286	6.3164	6.062	6.3451	6.2092	6.0198	6.4318	5.9396	5.7948	8.1418	6.455	6.4369	6.4227	6.4658	6.4962	6.5844	6.8335	6.47	6.5644	6.3956	6.2906	6.9991	6.7764	6.8041	6.5871
867	ILMN_1656427	7.2703	6.9711	7.278	7.3629	7.2328	7.2691	7.3137	7.2083	7.2102	7.2112	7.4394	7.4069	7.3252	7.1828	7.2236	7.0349	7.2906	7.0102	7.0856	7.2707	7.4537	6.2792	7.1457	7.109	7.1979	6.9877	6.9566	7.1125	7.0013	6.9677	6.8079	6.672	7.1796	7.0947	7.0933	7.3876	7.1869	7.0713	7.2592	6.9354	7.1073	7.1147	6.8087	6.9799	7.125	6.5244	6.8591	6.9494
868	ILMN_1656434	5.9862	5.989	6.1713	5.7469	5.604	5.7394	5.5786	5.7915	5.6069	5.6356	5.6701	5.8242	5.509	5.8815	5.6336	5.6782	5.9599	5.6351	5.7937	5.9224	5.8974	6.039	5.8853	6.116	5.9149	6.1	5.8616	5.9472	5.6619	5.992	5.8177	6.1015	5.5447	5.8082	5.7583	5.6603	5.795	5.8208	5.6783	5.8406	5.5335	5.6162	5.7325	5.8517	5.8481	5.8507	5.881	5.7296
869	ILMN_1656452	6.046	6.0791	6.8329	6.2965	6.2294	5.9177	5.8005	6.5552	6.3855	6.9843	6.7564	6.8971	5.8973	7.618	6.994	6.2048	6.7275	6.5438	6.0534	5.9534	6.5141	8.3879	6.5625	6.8957	7.0089	6.7104	7.0651	5.9885	6.9666	7.0792	6.1289	6.7616	6.1225	6.8469	6.2586	6.6039	6.4781	6.3809	6.2733	6.6644	6.6597	6.3052	6.2064	6.1239	6.5076	6.4799	6.3747	7.1166
870	ILMN_1656463	7.4762	7.2406	7.2469	7.188	7.3335	7.2827	7.0764	7.1557	7.315	7.1257	7.4532	7.1937	7.461	7.3537	7.152	7.2087	7.3037	7.4088	7.558	7.2302	7.1416	6.8602	7.1583	7.9802	7.0856	7.2114	6.7427	6.9999	7.253	7.1206	6.6483	7.3407	8.551	7.5562	7.4329	7.7224	7.4321	7.6439	8.1368	7.4305	7.5001	7.5786	7.174	7.3402	7.4259	7.4999	7.1609	7.0665
871	ILMN_1656477	7.0401	6.8162	6.0148	6.4689	7.5881	7.2009	7.108	6.9569	6.9425	6.5073	7.1622	7.4745	7.7988	7.7981	7.2841	7.3312	6.6442	8.3707	6.8372	7.3071	7.2722	8.5929	7.2174	7.5373	6.0126	7.8373	6.6905	7.0149	6.6301	6.7978	6.5598	7.691	7.6865	7.3117	7.1988	7.4131	7.1693	8.1564	7.3195	7.3019	7.3047	7.1369	8.1266	8.1165	6.434	7.5648	6.9298	8.3129
872	ILMN_1656482	8.7537	8.2999	8.9242	9.0141	8.5197	8.7415	8.8854	9.1777	8.3255	9.4915	8.7912	9.2297	8.0126	8.5453	8.5096	8.4637	8.9634	9.0279	8.7333	9.3852	9.1195	8.4511	8.7239	8.5395	8.3934	8.7511	9.019	8.4387	8.7061	8.4952	8.531	8.5397	8.6042	8.607	8.7053	8.8554	8.7642	8.7179	8.9542	8.6	9.1995	9.3417	9.1962	9.123	9.0107	8.1653	9.609	9.1302
873	ILMN_1656486	6.5759	6.805	6.9471	6.6244	7.1603	6.4189	7.2944	6.4135	6.7888	6.9354	6.5856	6.8354	6.8417	6.3625	6.5714	6.7197	6.6947	6.5617	6.3815	6.4408	6.4977	6.0113	7.0129	6.8679	6.5655	6.5713	6.6841	6.8157	6.529	6.4018	6.4593	6.7234	7.0743	6.5507	6.5194	6.1545	6.8756	6.8664	6.5095	6.4484	6.6139	6.5267	6.8079	6.4066	6.6042	6.4705	6.954	6.9654
874	ILMN_1656487	5.6847	5.7549	5.7034	5.8506	5.604	5.6626	5.7406	5.5012	5.7428	5.5095	5.5231	5.5642	5.7585	5.5692	5.5671	5.6339	5.6623	5.6335	5.5739	5.6285	5.8276	5.7914	5.7525	5.6835	5.8863	5.7086	5.772	5.8882	5.686	5.7511	5.801	5.6621	5.6883	5.6653	5.7253	5.6344	5.7308	5.8274	5.6439	5.6878	5.6182	5.6339	5.914	5.7015	5.7389	5.8421	5.6623	5.7977
875	ILMN_1656495	6.0605	6.0456	6.1468	5.8439	5.7525	5.7929	5.6813	6.0258	5.8657	6.2852	6.0861	5.7468	5.8482	5.9626	6.1434	5.9724	5.9252	5.8772	5.8815	6.0875	5.7915	5.9724	5.9436	5.8355	5.7245	5.9024	5.8948	6.1984	5.9974	5.9743	5.7536	5.9827	6.003	5.8254	5.9557	5.9534	5.8068	5.6516	5.9625	5.9951	5.8007	5.9292	6.0284	5.8183	6.0716	6.1287	5.7535	5.9973
876	ILMN_1656496	5.8447	5.961	6.3528	5.8367	5.6271	5.7024	5.6468	5.9171	5.7479	5.6727	5.6522	5.4967	5.5714	5.6059	5.3889	5.8925	5.6402	5.579	5.5083	6.0745	6.034	5.7667	6.1343	6.1136	5.9009	5.824	5.9855	5.8969	5.558	5.8405	5.7455	5.9729	5.723	5.5873	6.0532	5.8127	5.8104	5.721	6.1594	5.9495	6.0041	6.3127	6.1631	5.8253	6.0252	5.49	5.9684	5.7929
877	ILMN_1656501	9.761	10.552	7.1463	7.4051	9.0784	7.22	7.6519	7.0681	7.8974	7.775	7.4781	7.9078	9.7084	9.3866	9.2288	7.3432	6.9247	8.3694	9.1969	8.4482	7.5329	8.6157	7.8977	7.9083	9.8311	8.7686	9.9038	8.8021	10.0498	9.4504	10.0379	7.3155	7.5348	8.6735	8.2625	7.0242	8.9871	7.2957	8.4361	9.4656	7.8671	7.0713	7.4142	8.0347	7.0564	9.2442	7.859	7.7669
878	ILMN_1656504	6.3986	6.1751	6.5077	6.5944	6.3995	6.5338	6.2391	6.3907	6.1818	6.5128	6.2969	6.2698	6.1069	5.8593	5.9986	6.5286	6.2649	6.1633	6.1424	6.7289	6.4484	6.3247	6.5704	6.5375	6.4749	6.4259	6.3076	6.7954	6.5431	7.0127	6.6631	6.3632	5.9118	6.4098	6.7717	6.6204	6.3384	6.5983	6.4761	6.2035	6.4951	6.0951	7.0315	6.3384	6.7549	6.1662	6.6972	6.489
879	ILMN_1656521	6.643	6.633	6.7666	6.6643	7.1015	7.27	6.7046	6.6695	6.8747	7.3589	7.3515	7.0908	7.064	7.579	7.2644	7.4226	7.1811	7.3209	7.0613	6.8512	6.6072	7.8037	7.1645	7.5087	7.2211	6.7758	6.7942	6.6246	7.1619	6.5308	6.2574	7.299	7.4907	7.3514	7.3321	8.0331	7.152	7.2887	7.7101	6.6752	6.8137	7.1564	7.7847	6.6535	7.3319	7.7536	7.2294	8.1391
880	ILMN_1656540	6.9879	7.1634	7.8897	7.1434	7.1081	7.3778	7.2814	7.2645	7.4563	7.1518	7.6554	7.2495	6.7689	7.057	6.8828	7.2721	8.1043	7.301	6.8911	6.9588	7.3255	8.3233	7.8842	7.5006	7.7373	7.4089	7.2991	7.3753	7.587	7.425	6.8965	7.1769	7.0506	7.6999	7.8597	8.1358	7.7713	7.4202	7.6877	7.19	7.6932	7.4098	6.969	7.3181	7.4468	7.7239	7.6805	7.5971
881	ILMN_1656546	5.4366	5.428	5.5135	5.7008	5.6379	5.6285	5.6035	5.6372	5.5188	5.725	5.5945	5.8559	5.6519	5.571	5.6556	5.6386	5.5869	5.6252	5.5644	5.5913	5.4146	5.4185	5.436	5.6292	5.4818	5.4975	5.4734	5.5628	5.6606	5.5754	5.9066	5.7342	5.6425	5.4027	5.6411	5.6001	5.4964	5.6807	5.6742	5.4718	5.5829	5.5823	5.5576	5.645	5.5237	5.6299	5.6969	5.6809
882	ILMN_1656553	5.6252	5.4897	5.9902	5.656	5.8752	5.7446	5.6125	5.9503	5.7615	5.7333	5.7939	5.6618	5.8107	5.9987	6.0489	5.6308	5.755	5.789	5.7498	5.647	6.0355	5.8054	5.7732	6.0456	5.8454	5.8057	5.8145	5.8837	5.7201	5.7696	5.8095	5.6607	5.6654	5.789	5.889	6.0093	5.749	5.699	5.6698	6.0313	5.8149	5.9292	5.7094	5.8585	5.6217	5.7702	5.4206	5.8475
883	ILMN_1656557	5.5919	5.7549	5.789	5.9766	5.8988	5.8486	5.7736	6.0529	6.0534	5.9392	5.9056	6.0234	5.8153	6.059	5.8137	5.9593	6.1056	5.7983	5.8503	5.7452	5.658	6.1477	5.7783	5.7625	5.8297	5.7616	5.8789	6.0393	5.6687	5.9997	5.8903	5.7821	6.0249	5.9363	5.6701	6.0631	5.8284	5.8765	5.7601	5.8937	5.7525	5.9052	5.8237	5.6996	5.926	5.9789	6.0416	5.939
884	ILMN_1656560	5.6427	6.0364	5.6137	5.5525	5.6972	5.5075	5.551	5.6064	5.5099	5.5703	5.9532	5.7835	5.6742	5.9144	5.9001	5.8353	5.6369	5.728	5.842	6.0787	5.921	5.6213	5.5732	5.4852	5.9693	6.2663	5.8519	5.4681	6.3296	5.345	6.0772	5.7055	5.4321	5.441	5.7036	5.7075	5.949	6.4297	5.5739	5.7746	5.6768	5.8074	5.6293	5.5968	5.5307	5.4096	5.5402	6.4216
885	ILMN_1656563	5.7023	5.7445	5.7295	5.6014	5.3907	5.7179	5.5722	5.5545	5.5172	5.5247	5.7958	5.5599	5.5697	5.3872	5.5654	5.5985	5.4496	5.5839	5.6348	5.5957	5.8815	5.8358	6.1571	5.9566	6.1907	5.9165	6.2072	6.5272	5.9491	6.0108	6.2101	5.5198	5.6216	6.2534	6.621	6.2586	5.8029	5.656	6.107	6.2287	5.9784	5.9598	5.9176	5.9705	6.1172	5.965	6.1142	5.9424
886	ILMN_1656574	7.9342	8.3275	7.979	7.6663	7.8391	7.4844	7.6108	7.7359	7.6755	8.2161	7.7201	7.8745	7.5358	7.7788	7.6246	7.7583	7.4451	7.5232	7.2208	7.7271	7.7331	6.8409	7.8992	7.0977	7.8623	6.9461	7.6246	7.4305	7.7565	8.5306	7.3234	7.8716	6.9362	7.4431	7.0137	7.497	7.5233	7.2957	7.701	7.4344	7.2732	7.347	7.405	7.387	7.5876	7.4072	7.9145	7.393
887	ILMN_1656576	5.4064	5.4702	5.4636	5.508	5.405	5.4517	5.3844	5.6826	5.2884	5.5635	5.5162	5.5454	5.5141	5.4644	5.5018	5.555	5.559	5.4773	5.5527	5.4438	5.5751	5.4795	5.4587	5.5279	5.4935	5.4509	5.5529	5.4644	5.3782	5.4148	5.5107	5.6412	5.7003	5.5797	5.4536	5.5026	5.43	5.3818	5.4035	5.4021	5.5462	5.4021	5.4251	5.5081	5.5307	5.4808	5.3664	5.8833
888	ILMN_1656577	5.1955	5.1979	5.1726	5.3776	5.3405	5.0508	5.251	5.1863	5.174	5.3299	5.3278	5.3362	5.2918	5.3058	5.3791	5.3125	5.3706	5.4224	5.4052	5.4162	5.2912	5.4666	5.3376	5.3458	5.4128	5.4658	5.5283	5.264	5.286	5.2624	5.3761	5.2271	5.2373	5.2538	5.2628	5.1721	5.3049	5.1402	5.4225	5.195	5.1959	5.2314	5.3155	5.3195	5.2494	5.2297	5.1568	5.3472
889	ILMN_1656589	6.0415	5.9946	6.1569	6.1146	5.831	5.9324	6.0805	6.0495	6.0721	6.0715	5.9469	5.7251	6.0053	5.9239	5.8367	5.9931	5.8592	5.9196	5.7498	5.8592	5.9079	6.2173	5.7118	5.908	5.9808	5.8449	5.8145	5.8896	5.8683	5.8278	5.866	6.1302	5.7594	5.8943	5.8083	5.8324	5.9063	5.708	5.8866	6.0168	5.8766	6.0342	5.9621	5.8656	6.1768	5.9211	5.8668	5.7022
890	ILMN_1656593	5.8527	5.8628	5.5936	5.8614	5.7087	5.5374	5.7915	5.7472	5.5501	5.7629	5.5375	5.9378	5.5289	5.8575	5.8902	5.6478	5.6155	5.7168	5.5958	5.744	5.5751	6.4905	6.1684	5.4144	5.7206	5.7173	5.5036	6.1963	5.6958	5.5606	6.3944	5.5609	5.2945	5.795	6.4341	5.6284	6.5041	6.5447	5.5667	6.7199	6.4589	5.5306	5.5698	6.6356	5.7677	5.6824	5.7436	6.0842
891	ILMN_1656595	6.266	6.4661	6.6302	6.3089	6.7035	5.9759	6.1742	6.2991	6.4955	6.3471	5.9213	6.0622	6.1411	5.7426	5.7713	6.1195	5.8867	6.6635	5.8519	5.8719	6.0808	6.5747	6.2812	6.1645	6.1522	6.1785	5.9951	6.2003	5.7316	6.3623	5.7777	6.5212	6.217	5.6033	6.2822	5.794	6.3876	6.836	5.6676	5.8272	6.6898	5.7692	6.7052	6.0837	5.664	6.4054	6.5147	6.3024
892	ILMN_1656617	5.3465	5.4462	5.4684	5.194	5.3529	5.4016	5.3513	5.2238	5.2196	5.2199	5.2533	5.2742	5.3045	5.3174	5.3629	5.1298	5.3391	5.4275	5.4655	5.3803	5.394	5.2611	5.2202	5.1814	5.4147	5.3297	5.2453	5.2204	5.355	5.2887	5.1523	5.2196	5.3123	5.3221	5.3612	5.4014	5.384	5.1402	5.4162	5.3434	5.2389	5.2625	5.1786	5.2588	5.3235	5.5176	5.2874	5.369
893	ILMN_1656621	7.5477	7.6391	7.5066	7.8591	8.6701	7.816	7.7091	7.9929	8.1896	7.565	7.6018	8.4592	8.4877	8.0945	7.3663	7.9785	7.7333	8.5163	8.0498	8.0613	7.9745	7.2711	7.5668	7.504	7.3399	7.4767	7.8572	7.3753	7.7468	7.5583	7.3833	8.1985	7.6795	7.9057	7.6951	8.1108	8.1311	8.1785	7.9785	7.3876	7.7545	7.6849	8.4262	8.0698	7.5284	8.1084	7.52	8.433
894	ILMN_1656624	5.754	5.8087	5.7313	5.8234	5.679	5.618	5.6267	5.6489	5.7037	5.7794	5.556	5.6029	7.0251	6.8708	6.0008	5.8245	5.5942	5.6791	5.6318	5.6998	6.0257	5.8151	5.9502	6.1906	5.7731	5.984	5.9872	5.8137	5.6828	5.6789	5.8935	5.7834	5.5939	5.9275	5.7253	5.6704	5.7161	5.8936	5.7201	5.7608	5.6996	5.7144	5.6644	5.993	5.6973	6.2964	5.6252	5.7911
895	ILMN_1656625	13.8955	13.7339	13.8353	13.7189	13.9025	13.9563	13.892	13.8179	13.7744	13.9025	13.6701	13.807	14.1445	13.9304	14.088	13.832	13.8106	13.6959	13.8955	13.892	13.8387	14.0074	13.8955	13.7117	13.8565	13.9025	13.7635	13.832	14.0321	13.9304	13.9824	13.927	13.8673	13.6592	13.585	13.5707	13.5589	13.7454	13.5997	13.4324	13.7815	13.7744	13.681	13.7672	13.6555	13.76	13.7077	13.6298
896	ILMN_1656628	8.3998	8.1872	9.6216	8.6588	8.6002	9.0515	8.6946	8.7113	8.5142	9.136	9.2659	9.3535	8.5799	9.734	9.2877	8.5102	9.5102	8.5033	8.5979	8.8933	9.04	9.2285	9.4352	9.5456	9.3738	9.2579	8.5776	8.305	9.1946	8.975	8.3011	9.3802	8.8692	9.624	8.9756	9.2564	8.7607	8.8735	9.18	8.7016	9.2043	9.0656	8.3684	8.8598	9.0368	9.3185	8.9494	9.4504
897	ILMN_1656638	5.6059	5.5663	5.7092	5.8439	5.5351	5.8352	5.6417	5.8518	5.6622	5.9247	5.9078	5.7141	5.8951	5.8464	5.7094	5.8481	5.815	5.72	5.7325	5.8135	5.6333	5.4258	5.6093	5.6238	5.7077	5.6469	5.7218	5.6805	5.7459	5.4975	5.6177	5.6461	5.6195	5.5403	5.7706	5.7375	5.3879	5.7952	5.905	5.5923	5.6182	6.058	5.5765	5.6635	5.7117	5.6094	5.7355	5.9131
898	ILMN_1656656	8.1703	8.0694	7.9151	8.2326	7.9719	8.416	8.3913	8.1255	7.9734	8.7493	8.2786	8.3601	8.0914	8.1577	8.6876	8.1847	8.4553	8.4572	9.0933	8.5431	8.4777	9.5569	8.1757	7.616	8.3477	8.2189	8.3176	8.6933	9.3602	9.3261	9.271	8.7523	7.6761	8.0522	7.9307	7.5433	7.5483	7.5346	7.8693	8.9177	8.3552	8.518	8.1661	8.1681	8.0216	8.0463	9.0081	8.3568
899	ILMN_1656662	13.3332	13.1446	13.3006	13.2746	12.7399	13.0286	13.362	13.0674	13.0011	13.0961	13.1185	12.9015	12.8185	12.8115	13.224	13.3042	13.3658	13.1075	13.0145	13.202	13.0888	11.2929	13.1517	13.5182	13.071	12.6482	13.1702	13.0818	13.1332	13.1369	13.1809	12.6874	12.8255	13.217	13.1913	13.0782	13.1517	13.0352	13.1809	13.1879	13.0113	13.1879	12.7667	13.1297	13.3845	12.8047	12.8661	12.7533
900	ILMN_1656670	8.8392	8.5105	9.4223	8.5982	9.2235	10.1313	8.818	7.8724	9.3165	7.6342	10.0862	8.9252	9.8049	9.2879	9.7233	7.8411	8.2746	9.717	10.311	9.4607	8.7507	9.5963	8.1342	10.412	8.3477	9.6637	9.2996	8.3085	8.0677	6.8937	8.8941	9.4445	9.3912	8.8492	9.7449	9.068	9.7359	8.1791	9.2768	9.9147	10.5189	9.7741	9.8499	9.8304	9.4485	9.8311	7.7546	9.9183
901	ILMN_1656672	5.9838	5.8099	5.901	5.8203	5.8081	5.7949	5.7468	5.836	5.9264	5.7779	5.8138	5.9067	6.1099	5.9987	5.9567	5.8619	5.9051	5.7629	5.8188	5.8558	5.8985	5.9929	5.7812	5.597	5.8484	5.8301	5.841	5.6074	5.9472	5.7972	5.6762	5.9416	5.9051	5.8273	5.7017	5.8369	5.718	6.1812	5.9652	5.7786	6.0007	5.7845	5.8286	5.9471	5.6584	5.7759	5.7129	5.8253
902	ILMN_1656676	9.4005	9.2393	9.082	8.9459	9.3914	8.6627	9.497	8.8923	9.1739	9.273	9.0579	9.3432	8.5975	8.484	8.6322	9.2503	8.8745	8.9591	9.0174	8.8161	9.0539	9.3341	9.1578	8.3315	8.8931	8.6157	8.8469	8.9026	9.321	9.3301	9.2897	9.644	8.7189	8.2486	8.3635	8.7154	8.8451	9.1936	8.7503	8.9062	8.7798	8.4059	8.9865	9.1226	8.6927	8.0889	9.0087	8.4555
903	ILMN_1656678	6.3351	6.4799	6.0696	6.4282	5.8002	6.0575	6.287	5.8829	6.2917	6.5967	6.7246	6.5423	5.813	5.9257	6.386	6.5865	6.4601	6.3245	6.1887	6.5941	6.2043	6.8543	6.0311	6.1955	6.5827	6.1656	6.2247	6.2992	6.1332	6.3452	6.1077	6.4101	7.681	6.4677	6.4341	6.2621	6.245	6.1485	6.5223	6.1101	6.4572	6.8425	6.0671	6.4476	6.1131	5.9353	6.603	6.202
904	ILMN_1656682	10.6064	11.3049	10.5792	10.2787	10.6581	9.9942	10.0786	10.3801	10.1916	10.3801	10.1996	10.4469	10.3783	10.4947	10.4716	10.6455	10.2468	10.1632	9.9904	9.9359	10.5393	10.1696	10.5102	9.418	10.9491	9.7877	11.1032	11.0105	10.2199	11.3432	10.8619	10.0262	9.223	10.3075	10.1267	9.9529	10.3544	9.8922	10.046	9.8735	10.0566	10.1167	10.2084	9.6964	10.1457	9.2501	10.9007	10.0278
905	ILMN_1656684	5.4426	5.3362	5.2503	5.3564	5.2887	5.2512	5.3493	5.2263	5.2148	5.3734	5.3621	5.104	5.402	5.4161	5.4928	5.3421	5.3687	5.3281	5.2907	5.2902	5.3782	5.2817	5.3853	5.3297	5.2808	5.3474	5.1957	5.2224	5.3214	5.2381	5.2731	5.2697	5.1562	5.1991	5.1417	5.3376	5.1778	5.1644	5.3515	5.1906	5.2939	5.2594	5.3487	5.3315	5.3077	5.4609	5.1529	5.3319
906	ILMN_1656691	7.5849	7.4914	7.6164	7.652	7.6473	6.9764	7.3746	7.5177	7.5902	7.5881	7.581	7.4229	6.7674	7.5324	7.2149	7.8051	7.377	7.0593	6.9497	7.1441	7.0647	7.5172	7.9269	7.9719	7.8005	7.081	7.3648	7.4274	7.0218	7.3545	7.2036	7.5563	7.6476	7.2099	7.3005	8.0445	7.9774	7.4937	7.5859	7.5059	7.3604	7.3069	7.3221	7.5883	7.5975	7.4606	7.3347	7.6737
907	ILMN_1656706	5.3974	5.4066	5.408	5.4319	5.4236	5.366	5.4178	5.4549	5.3496	5.457	5.4358	5.2601	5.3128	5.5135	5.4445	5.4254	5.382	5.4242	5.385	5.3061	5.5206	5.8041	5.5732	5.5053	5.5442	5.3669	5.5052	5.609	5.6161	5.5185	5.2929	5.5884	5.3878	5.3778	5.3531	5.3606	5.2996	5.4392	5.4142	5.3521	5.5555	5.4046	5.4137	5.4155	5.2992	5.4393	5.1639	5.4818
908	ILMN_1656713	5.3634	5.8907	7.7794	6.5076	6.7449	7.623	6.5075	8.3628	7.4964	7.3086	9.523	6.2141	5.7197	5.7378	5.8028	7.5317	10.0641	6.1277	6.0547	5.7751	6.956	8.0358	7.7782	9.3741	8.6191	8.3871	5.6422	6.927	6.2705	7.032	6.1413	5.5952	8.3183	8.6962	5.8128	9.3185	5.7218	5.5195	6.2119	7.3583	6.4361	10.6717	5.7958	6.0697	10.5237	8.2406	7.5365	5.9766
909	ILMN_1656715	5.7187	5.9538	5.5683	5.7408	5.7319	5.8992	6.051	5.8844	5.9394	5.7301	5.7196	5.8853	5.6146	5.4823	5.6187	5.7306	5.7305	5.8933	5.6938	5.8087	5.7866	5.6032	6.2794	5.7008	5.7631	6.0092	5.556	5.6684	6.0879	5.619	5.6335	5.7168	6.1164	5.6128	5.832	5.7095	5.6527	5.815	6.1359	5.5295	6.0024	6.2227	5.8911	5.7515	5.5639	5.7027	5.6605	5.5869
910	ILMN_1656718	6.7585	6.943	6.5103	6.3072	7.11	6.5834	6.377	6.5701	6.9507	6.7037	6.5188	7.2225	7.9202	7.791	7.3108	6.4116	6.3708	6.9818	7.0817	6.7047	6.6618	7.0176	6.5012	6.7212	6.6415	7.0261	7.2479	7.2061	6.8737	7.1787	6.8225	6.8077	6.844	7.2582	6.946	6.7777	6.9527	7.5662	6.9182	6.9919	6.5051	6.1495	7.2316	6.8584	6.645	7.2764	6.9062	7.382
911	ILMN_1656720	5.4832	5.6725	5.6751	5.6393	5.553	5.6424	5.7306	5.6749	5.833	5.8592	5.7882	5.7976	5.7057	5.709	5.6187	5.7015	5.6229	5.6042	5.651	5.826	5.267	5.6755	5.7484	5.6344	5.5955	5.7146	5.5254	5.5423	5.6401	5.6822	5.5372	5.6278	5.716	5.6128	5.7412	5.5666	5.5517	5.5467	5.7177	5.4294	5.5914	5.5508	5.5195	5.6292	6.1713	5.6727	5.7417	5.7331
912	ILMN_1656724	5.3553	5.4345	5.376	5.5387	5.412	5.3384	5.3813	5.4821	5.5533	5.433	5.4822	5.5802	5.5804	5.399	5.4078	5.3867	5.4357	5.4567	5.478	5.4002	5.6288	5.4532	5.3643	5.8167	5.5533	5.5578	5.6062	5.3762	5.3178	5.5281	5.3647	5.5627	5.6081	5.3417	5.5048	5.398	5.3741	5.4266	5.3563	5.2662	5.2389	5.2625	5.2874	5.3095	5.4487	5.5138	5.3223	5.4165
913	ILMN_1656732	5.8418	5.8398	6.1634	5.8183	5.8869	5.8189	5.6568	5.727	5.8017	5.868	5.6793	5.742	5.9456	5.8112	5.6857	5.951	5.7153	5.7594	5.5927	5.9276	5.5767	5.6562	5.8056	5.8196	5.6035	5.7326	5.6154	5.6717	5.7089	5.8341	5.6732	5.7068	6.0222	5.8037	5.8791	5.778	5.6685	5.658	5.7489	5.8272	5.7285	5.7458	5.7214	5.7639	5.8374	5.817	5.9614	5.6064
914	ILMN_1656761	6.2514	6.162	6.053	6.2915	6.2218	6.351	5.9618	6.1014	6.1568	5.9654	6.0092	6.1044	6.1848	6.2043	6.4526	5.9865	6.0188	6.1069	5.9777	6.2508	5.9525	6.2252	6.0375	5.9299	5.9523	6.0503	5.9265	6.0793	6.0198	5.9945	6.1598	6.0086	6.4521	6.0162	6.0677	6.4484	6.2288	6.2357	5.9625	5.855	6.0577	6.1087	5.9984	6.1469	5.8122	6.4213	6.2494	6.5169
915	ILMN_1656772	5.4064	5.5736	5.6172	5.5525	5.6213	5.6011	5.5831	5.8652	5.5023	5.7779	5.7087	5.6492	5.5948	5.6264	5.6107	5.5708	5.6188	5.6201	5.5098	5.5394	5.7472	5.4461	5.4834	5.7177	5.518	5.6734	5.6466	5.6874	5.6543	5.7789	5.6304	5.4827	5.8172	5.6225	5.5067	5.6704	5.548	5.5169	5.6783	5.5779	5.7154	5.6063	5.769	5.5043	5.8804	5.4921	5.7837	5.6918
916	ILMN_1656779	5.5424	5.5906	5.6345	5.4988	5.7525	5.5216	5.591	5.4956	5.6732	5.554	5.6021	5.5371	5.5833	5.4513	5.4974	5.6236	5.6229	5.4952	5.5114	5.5574	5.3518	5.7359	5.3239	5.5531	5.7136	5.4658	5.3951	5.5563	5.4657	5.534	5.6177	5.4733	5.525	5.6128	5.7519	5.5301	5.6223	5.3312	5.4588	5.479	5.7305	5.5688	5.605	5.4387	5.5485	5.4982	5.5964	5.3712
917	ILMN_1656791	14.4589	14.4997	14.3326	14.4655	14.3292	14.4449	14.1645	14.3256	14.5221	14.359	14.4517	14.2597	13.9337	14.0822	14.3939	14.2872	14.5419	14.4381	14.4822	14.3155	14.2233	13.2275	14.3989	14.2688	14.3292	14.2454	14.2261	14.2995	14.3326	14.367	14.4155	14.3121	14.4997	14.237	14.1884	14.0555	14.3364	14.3155	14.1645	14.3224	14.4449	14.2019	14.237	14.3552	14.3437	14.17	14.0644	14.359
918	ILMN_1656792	6.1921	6.177	5.9912	5.6763	5.8798	5.7162	5.8687	5.975	5.6732	5.7079	6.0437	5.7204	5.6833	6.0781	5.9903	5.8799	5.8715	5.6963	6.0369	5.947	6.0641	6.8649	5.7998	6.3985	6.0065	6.3132	6.0054	6.1514	6.1732	5.837	6.0144	6.2342	5.624	6.0799	5.7943	5.7156	5.699	5.7499	5.7986	5.6878	6.1016	5.8797	5.8543	5.9282	5.8535	6.0663	6.1203	5.8029
919	ILMN_1656798	6.0522	6.0726	6.3921	6.0634	5.9785	5.9381	6.0672	6.1968	6.0517	6.0983	6.0726	5.9945	6.2215	5.9056	5.79	5.8584	5.9875	6.0414	5.975	5.9941	5.8649	5.9879	6.1343	5.9954	6.0597	5.8879	6.1514	5.9532	5.9375	6.3113	6.05	6.1099	5.9733	5.8147	5.7771	6.0587	5.8427	5.9095	5.9484	5.8716	5.821	5.8755	6.0597	5.9377	5.8374	5.7798	6.1383	5.8491
920	ILMN_1656802	5.2276	5.3484	5.2401	5.2261	5.247	5.2811	5.2626	5.2862	5.212	5.3806	5.0316	5.2601	5.2204	5.3249	5.1552	5.2585	5.3182	5.2526	5.204	5.2468	5.3999	5.1735	5.3582	5.2219	5.1754	5.3114	5.3604	5.3726	5.311	5.1644	5.1956	5.2463	5.4343	5.422	5.3263	5.2685	5.1713	5.3499	5.3173	5.3248	5.4756	5.1187	5.387	5.3592	5.2494	5.2713	5.4457	5.2951
921	ILMN_1656807	14.2995	13.8458	14.0044	14.0555	13.9466	13.8353	13.814	13.853	13.8778	14.0672	13.9497	13.9663	13.9628	14.0704	14.0793	14.0409	14.0044	13.8494	13.7525	14.0074	14.1558	13.0044	14.1304	14.237	14.1777	13.9888	14.2343	14.0937	14.2206	14.2179	14.2658	13.913	13.522	14.0734	14.1531	14.1389	14.2124	14.2399	14.21	14.284	14.0409	14.136	13.8886	14.1139	14.309	13.9337	13.7996	14.0379
922	ILMN_1656812	5.5106	5.4439	5.4041	5.2986	5.2789	5.4094	5.267	5.2862	5.275	5.4735	5.3023	5.2624	5.402	5.2864	5.3205	5.2634	5.3315	5.3423	5.4845	5.3585	5.5254	5.6774	5.5898	5.6116	5.5162	5.3432	5.5036	5.4681	5.3334	5.4782	5.5262	5.3601	5.4415	5.4556	5.5234	5.472	5.5644	5.397	5.5243	5.3248	5.364	5.3844	5.6539	5.2932	5.5501	5.4427	5.3708	5.3914
923	ILMN_1656818	5.6164	5.8246	5.8165	5.9822	5.8887	6.0599	5.9865	5.9485	5.6879	5.8425	5.5431	5.8747	5.7605	5.9484	5.6991	5.7974	5.8465	5.7558	6.1732	5.6593	5.9657	5.5784	5.8179	6.3216	5.625	5.8123	6.3113	5.9275	5.4364	5.4575	5.6383	6.1653	5.5848	5.8273	5.8749	5.7501	5.799	5.8012	5.691	5.7369	5.9401	5.6417	6.0916	5.7222	5.9623	5.8751	5.9705	5.9309
924	ILMN_1656822	7.8793	7.8077	7.12	8.5705	8.4901	8.3603	8.2309	8.2451	8.261	8.4038	8.4746	8.7078	9.5796	9.5158	8.8279	8.311	8.594	8.5214	8.997	8.3093	7.8845	9.3484	8.0707	8.3122	8.1515	9.4396	8.6206	8.1292	8.7311	7.9035	8.019	8.2839	8.5556	8.0892	8.0591	8.3127	8.2222	8.5897	7.9742	8.6389	8.821	8.4228	8.8113	8.5308	8.3356	9.1349	8.748	8.3938
925	ILMN_1656826	6.4799	6.0458	6.9531	6.0742	5.7366	5.8453	6.3037	6.6948	6.1644	6.0698	6.1254	6.0904	5.585	5.5894	6.5521	6.3282	6.3457	5.5153	5.6597	6.5519	5.8145	5.662	6.7317	6.4199	6.9589	6.3085	6.6655	6.4891	6.54	5.8641	6.3332	6.3325	5.8295	6.3784	7.0221	7.1954	6.4396	6.2211	7.5257	6.8077	6.4103	6.332	5.8387	6.4424	6.4933	5.7072	5.9303	6.2879
926	ILMN_1656837	5.884	5.8273	5.8002	5.6147	5.5991	5.699	5.7988	5.8122	5.8562	5.5833	5.8029	5.7504	5.9051	6.0536	5.8843	5.7567	5.815	5.6432	5.8205	5.6882	5.8528	5.7519	5.709	5.8005	5.7817	5.8843	5.728	5.7812	5.8225	5.8227	5.9329	5.7359	5.7025	5.601	5.6935	5.804	5.7161	5.8558	5.7691	5.976	5.6666	6.0181	5.8639	5.6777	5.7153	5.6338	5.5908	5.8988
927	ILMN_1656840	5.8779	5.7	6.1911	5.7796	5.8988	5.9156	6.0294	6.0322	5.3859	6.1513	5.8867	5.6132	5.382	5.4613	5.8615	5.7103	6.4324	5.5276	5.8848	6.3514	6.0196	5.5568	5.9786	6.4782	5.941	6.3773	5.5719	5.7174	5.8795	5.4885	5.9275	6.1773	5.6588	5.9445	5.9309	6.0439	6.0535	5.9994	6.1132	6.1269	6.2878	6.6025	6.1566	6.1843	5.8702	5.784	6.4536	6.3202
928	ILMN_1656842	5.7768	5.6906	5.9468	5.7721	5.7385	5.9938	5.6503	5.5829	5.6536	5.5946	5.7144	5.7251	5.5697	5.7956	5.8658	5.572	5.8539	5.7355	5.7382	5.7452	5.646	6.1217	5.8367	5.7129	5.6132	5.9941	5.442	5.835	5.9271	5.8261	5.6623	5.7055	5.7395	5.7827	5.9371	5.778	5.7563	5.7417	5.7601	5.6515	5.735	5.6162	5.832	5.5561	5.6782	5.5117	5.6779	5.7911
929	ILMN_1656849	5.1953	5.2755	5.1212	5.4799	5.4018	5.5087	5.3215	5.5104	5.4423	5.4442	5.389	5.6992	5.3913	5.5335	5.3671	5.4728	5.3839	5.6688	5.3988	5.3887	5.9245	5.4614	5.5467	5.3546	5.5459	5.4396	5.9761	5.4663	5.407	5.3119	5.3579	5.7834	5.6814	5.1991	5.428	5.4518	5.3902	5.3775	5.5264	5.4294	5.4427	5.4246	5.8202	5.2991	5.3783	5.3159	5.48	5.6864
930	ILMN_1656867	5.5853	5.6497	5.5808	5.7738	5.8683	5.7198	5.6064	5.6683	5.8069	5.5621	5.5811	5.6574	6.1411	5.7157	5.558	5.7386	5.6731	5.5887	5.8287	5.621	5.7565	5.5267	5.7133	5.5438	5.6383	5.6764	5.5669	5.9393	5.7073	5.5606	5.4567	5.649	5.5562	5.5723	5.5792	5.7297	6.0624	6.0875	5.7872	5.7348	5.56	5.7124	5.7827	5.778	5.6014	5.6219	5.5303	7.1753
931	ILMN_1656883	5.7543	5.6104	5.9101	5.7435	5.9246	5.7626	5.8843	5.823	5.5805	5.6522	5.6021	5.7347	6.1785	5.6402	5.8062	5.7244	5.7106	5.6542	5.6712	5.6454	5.7246	5.3784	5.7556	5.6944	5.8543	5.6912	5.756	5.7724	5.6958	5.6885	5.7293	5.5856	5.8036	5.7134	5.8725	5.9434	5.6402	5.7013	5.8193	5.7608	5.9523	5.8554	5.808	5.7397	5.7518	5.8128	5.8395	5.7596
932	ILMN_1656886	6.2773	6.3844	6.4395	6.2784	5.7679	5.9509	5.7355	5.8931	5.9298	6.1749	5.9338	6.073	6.2341	6.3586	6.0425	5.9036	6.0281	6.013	6.3827	6.4511	6.4736	6.6118	6.1596	6.6672	6.4006	6.9193	6.2649	6.3879	6.0751	6.1686	5.7958	6.2158	6.0731	6.49	6.7574	6.4429	6.095	6.1569	6.6859	6.2267	6.6388	6.3683	6.5098	6.5957	6.328	6.1903	6.7652	6.5062
933	ILMN_1656902	7.4113	7.3083	7.4344	6.9844	7.2707	7.0895	7.4663	6.862	6.5858	7.4704	7.0364	6.4688	7.0278	7.2706	7.0692	7.1404	7.5369	6.9931	7.2117	7.3866	7.292	7.6668	7.8471	7.9697	6.9956	7.981	6.942	7.0425	7.307	6.7411	6.526	7.6387	6.6607	7.4051	7.462	7.8505	7.4786	7.0817	7.3901	7.1385	7.2189	7.2377	7.5133	7.9909	6.8751	7.8061	8.047	7.6059
934	ILMN_1656904	6.1583	6.0146	6.3577	6.672	6.5639	7.0097	5.936	6.1486	6.1207	6.6529	6.6347	7.1628	6.2881	6.6293	6.3921	6.4734	6.3946	7.0561	7.0424	6.4974	6.464	5.8819	6.4247	5.8796	6.6401	6.2855	6.4585	5.8927	6.9095	6.3651	6.3399	7.1275	5.8295	6.7722	6.6684	6.552	6.5071	6.7616	6.6754	7.1982	6.4242	6.6181	6.8112	5.6996	6.4772	6.2808	6.7762	7.7074
935	ILMN_1656910	7.1109	8.2855	8.9542	7.4098	5.694	7.4162	6.572	7.7563	7.2291	7.4646	6.08	5.5176	6.0453	5.7974	7.1272	7.2795	7.1167	5.965	5.778	7.3729	7.3587	7.0916	5.9253	6.7112	6.2546	7.0484	5.8478	8.1208	5.9723	8.008	6.8631	7.0434	6.962	6.4364	5.9757	8.6157	7.0791	5.6747	6.6931	6.4594	6.3873	6.0319	5.727	5.799	6.1188	6.0911	7.0803	5.7822
936	ILMN_1656913	11.6574	11.7926	11.9591	11.3876	11.2346	11.0333	11.166	11.3108	11.2654	11.2828	11.4483	11.141	11.0605	11.2519	11.4646	11.2715	11.3892	11.1288	10.5751	11.0346	11.2188	9.4419	11.6172	12.3029	11.4161	11.0939	11.0541	11.0612	10.8313	10.9837	11.0554	11.4993	11.3346	11.3004	11.2018	11.4161	11.6667	11.6594	11.5575	11.2526	11.0912	11.2902	11.1368	11.2843	11.5009	11.148	11.0477	11.4692
937	ILMN_1656915	5.9812	6.1338	6.2882	5.7893	5.9446	6.2658	6.0827	5.8209	5.9502	6.1574	6.0861	6.0928	6.1609	6.0445	6.0548	5.8732	5.9357	6.0174	5.9658	6.0617	6.002	6.092	5.8595	6.0088	6.2	5.8682	5.7987	6.1514	6.1492	5.955	5.9931	6.1323	6.1989	5.8467	5.9913	5.9198	5.9952	5.8519	5.9242	6.0327	5.9276	6.0771	5.7539	5.6023	5.8305	5.7377	5.9951	5.8079
938	ILMN_1656920	12.8185	13.4806	8.1	11.9286	12.7875	12.1619	11.7241	8.9993	11.8006	12.9267	9.6508	10.1799	11.2856	11.1006	10.3955	11.8827	10.5591	10.9708	11.7167	12.2125	12.0092	12.0228	12.6224	12.5129	10.4584	13.9528	10.3783	13.1588	9.8387	11.7729	10.798	13.73	11.6464	12.7565	12.4006	12.2098	12.3057	12.6224	12.979	11.2003	11.3705	8.8562	12.1719	13.4619	9.8585	12.2869	13.7117	12.0693
939	ILMN_1656927	5.4098	5.327	5.3543	5.2429	5.287	5.4773	5.2562	5.3184	5.2452	5.2333	5.4	5.2601	5.2918	5.3298	5.3489	5.4183	5.3146	5.3684	5.2817	5.3423	5.427	5.5363	5.4936	5.3803	5.4206	5.3297	5.6851	5.2343	5.4382	5.5081	5.3904	5.3088	5.3273	5.3981	5.3728	5.3224	5.3693	5.5169	5.3345	5.3478	5.3747	5.1508	5.4559	5.3437	5.3097	5.3546	5.2726	5.4908
940	ILMN_1656933	5.5385	5.4077	5.3264	5.5105	5.4397	5.4585	5.4767	5.5149	5.5805	5.4845	5.632	5.6917	5.6003	5.5469	5.6383	5.3591	5.3805	5.446	5.5677	5.5122	5.4512	5.662	5.5305	5.3076	5.2321	5.3812	5.5427	5.4663	5.3315	5.5099	5.4773	5.5677	5.4116	5.6319	5.4695	5.4121	5.5534	5.4583	5.6631	5.3521	5.7105	5.5099	5.5625	5.6794	5.5979	5.3876	5.5189	5.5619
941	ILMN_1656934	7.4684	7.2094	6.4567	7.5655	6.6856	7.49	7.4091	7.7481	7.4855	5.9808	7.7014	7.3325	7.5607	8.123	6.5563	7.6876	7.8462	7.9707	7.4451	6.7057	8.0788	7.3866	7.4548	6.8192	7.6252	7.0747	8.2127	7.2752	7.7213	6.421	6.5328	7.6381	6.8032	6.2387	7.4301	7.2986	7.4872	7.336	6.9716	7.0958	7.0495	7.5406	7.1884	7.3438	7.1084	6.8033	5.9221	6.7002
942	ILMN_1656938	5.8246	6.0756	5.6689	6.0868	7.1626	6.0721	5.8649	6.1124	6.9081	5.6441	5.9078	6.3127	8.3642	6.2549	6.3003	5.8245	5.4711	6.4922	7.6979	5.6327	6.0798	6.452	6.1735	5.8517	5.9596	6.5338	5.6918	6.2524	6.0346	5.8296	5.8903	8.1453	6.4831	5.601	6.323	5.9994	6.3225	8.338	5.7691	6.0255	6.1309	6.0181	7.5811	5.7761	5.7694	6.7764	5.8705	7.5009
943	ILMN_1656940	5.4807	5.4126	5.3108	5.4714	5.3763	5.3534	5.4606	5.3314	5.393	5.396	5.4546	5.485	6.0933	7.5612	5.4804	5.3999	5.4357	5.3977	5.414	5.544	5.4304	5.4046	5.4971	5.4202	5.5844	5.8809	5.8331	5.4762	5.3885	5.4975	6.0764	5.5132	5.5656	5.4658	5.4818	5.2163	5.3608	5.3095	5.4655	5.3926	5.4449	5.4439	5.266	5.4978	5.3449	5.374	5.4121	5.4633
944	ILMN_1656942	5.6917	5.6747	5.6393	5.7671	5.482	5.4882	5.6141	5.524	5.7138	5.7214	5.718	5.5658	5.678	5.5771	5.8028	5.5253	5.6878	5.8661	5.9704	5.8558	5.8459	6.1075	5.6718	6.4013	5.8701	6.5925	5.8519	5.6954	5.8601	5.9026	5.7011	5.7068	5.7096	6.0604	6.085	5.8914	5.9204	5.8034	6.0138	5.9079	5.9646	5.7402	5.8098	5.8778	5.8063	6.0507	5.9972	5.8286
945	ILMN_1656949	5.7427	5.7855	5.5785	5.9655	5.9912	5.7782	5.9987	5.9665	5.9207	5.761	6.1915	6.4204	6.2647	6.0863	6.0972	5.6616	5.9292	5.9715	5.8083	5.887	5.7231	5.6807	5.6571	5.6026	5.8839	5.7438	5.8585	5.8969	6.2374	5.9904	5.7845	5.7096	6.2697	5.601	5.8194	5.8247	5.7931	5.9796	5.7557	5.8086	5.902	5.5287	5.727	5.7709	5.9691	5.8935	5.7111	5.7222
946	ILMN_1656951	5.6381	5.7429	5.763	6.5043	5.9075	6.9213	5.9089	5.848	5.8378	5.7197	5.9491	6.4536	6.0335	6.0152	5.8577	5.8635	6.0067	5.7403	6.6268	5.915	5.7364	5.9294	5.9377	5.6685	6.3568	5.8264	5.8938	5.6874	6.595	5.7199	5.9358	6.7806	5.9834	5.5847	5.6635	6.1286	5.9851	6.3049	6.1359	5.829	5.6295	6.0998	5.6644	5.7015	5.7459	5.784	5.6131	6.9654
947	ILMN_1656955	5.6281	5.9099	5.7158	5.9026	5.9041	5.7103	5.6583	5.8322	5.8088	5.6373	5.7635	5.8716	5.7155	5.8815	5.8902	5.8008	5.7382	5.6881	5.7001	5.7165	5.5524	5.8073	5.7881	5.6976	5.4316	5.7544	5.6598	5.719	5.9191	5.7235	5.5389	5.7139	5.7206	5.6677	5.8083	5.551	5.8196	5.6195	5.6698	5.8163	5.6996	5.6995	5.6594	5.6486	5.7351	5.6378	5.722	5.6685
948	ILMN_1656962	14.0644	14.0321	14.0074	14.0734	13.871	14.0466	13.8778	13.9595	13.9696	13.9304	14.0937	14.1193	13.9855	13.9497	14.1019	14.0672	13.9628	13.814	13.807	14.1587	13.976	14.2536	14.0555	13.814	14.0525	14.2206	14.1139	14.1445	13.9791	14.0793	14.0292	13.885	13.8423	13.9888	14.0793	13.9663	13.9696	13.8179	14.0379	13.8387	13.9949	13.9663	13.992	13.9337	13.8778	13.9203	13.9304	13.9696
949	ILMN_1656977	8.2615	8.2652	8.4858	8.1193	7.796	8.1564	8.6593	8.0734	7.7005	8.141	7.9071	7.544	7.2452	7.3286	7.9634	8.0451	8.0087	7.6696	7.1152	7.9449	8.031	6.8092	8.4622	8.2727	8.1384	7.8545	7.8983	7.9483	7.3517	7.3909	7.7262	7.3919	7.8282	7.5541	7.6433	7.8299	7.6207	7.687	7.8906	7.3848	7.6745	7.9245	7.2511	7.8964	8.0611	7.8572	8.122	7.3152
950	ILMN_1656979	5.4921	5.5584	5.3192	5.6376	5.3907	5.6439	5.5086	5.6248	5.3621	5.2916	5.8194	5.2952	5.2414	5.3543	5.3489	5.2786	6.0348	5.1642	5.2867	5.4517	5.3332	5.2637	5.5467	5.2497	5.5376	5.4218	5.2718	5.1206	4.9634	5.2462	5.3731	5.0548	5.3773	5.6602	5.2628	5.5278	5.5603	5.3426	5.4142	5.7085	5.7154	5.9162	5.4235	6.2847	6.0477	5.3654	5.6131	5.3472
951	ILMN_1656981	5.4934	5.4104	5.6121	5.6977	5.5782	5.3697	5.5474	5.9018	5.6603	5.6742	5.4939	5.4912	5.6003	5.6583	5.6045	5.6432	5.6402	5.7115	5.3109	5.621	5.7285	5.6032	5.5817	5.9442	5.8927	5.7045	5.633	5.7126	5.5934	5.4992	5.5894	5.8199	5.4907	5.8551	5.8384	5.4795	5.6801	5.7232	5.8933	5.8086	5.5335	5.6858	5.6254	5.9237	5.4643	5.4808	5.9537	5.4404
952	ILMN_1656988	5.7549	5.7758	5.7786	5.5857	5.7319	6.047	5.7952	5.7243	5.6035	5.6373	5.6071	5.8174	5.7566	5.833	5.7881	5.956	5.9472	5.5561	5.7873	5.9999	5.5241	5.8104	5.5618	5.5867	5.5568	5.7353	5.6282	5.6823	5.7055	5.6208	5.5021	5.5589	5.7687	5.9089	5.8282	5.7297	5.7837	5.4864	5.725	5.5317	5.558	5.9016	5.7464	5.8081	6.0137	5.9992	5.7318	5.9002
953	ILMN_1656992	5.4314	5.5045	5.5757	5.5052	5.4184	5.4815	5.3782	5.4435	5.4157	5.4427	5.4455	5.4692	5.4321	5.4316	5.6045	5.5662	5.473	5.6236	5.5	5.4498	5.7671	5.5521	5.7922	5.6116	5.5651	5.7422	5.4864	5.4779	5.7003	5.5321	5.5927	5.5311	5.4693	5.5895	5.4393	5.41	5.4809	5.5989	5.5559	5.8406	5.6378	5.4222	5.6034	5.4606	5.5151	5.5801	5.4621	5.4344
954	ILMN_1656998	6.2013	6.1396	6.0074	6.0809	6.2305	5.7296	5.9618	5.9797	6.2622	5.9132	6.0248	6.0445	5.9432	6.4234	6.0711	6.1706	5.8449	6.4526	5.9927	5.8678	5.9873	6.6721	5.7133	5.7196	5.8958	5.871	6.2661	6.0437	6.1025	6.8726	6.3955	6.3434	6.4233	5.7993	5.9967	5.7537	5.8591	6.0175	5.856	6.2153	6.2552	6.0401	6.1738	6.4117	5.6344	5.6299	6.3855	5.9697
955	ILMN_1657002	5.5594	5.7828	5.5591	5.8219	5.6702	5.7662	5.7421	5.8103	5.7291	5.6818	5.6912	5.6887	5.9237	5.8312	5.5515	5.6053	5.6861	5.7152	5.5261	5.7427	5.6939	5.4553	5.9125	5.6958	5.7313	5.7058	5.5935	5.6074	5.6775	5.7443	5.8297	5.7993	5.7712	5.6203	5.5708	5.756	5.7663	6.0432	5.8076	5.7786	5.6576	5.5847	5.5812	5.5891	5.7424	5.6075	5.6538	5.8892
956	ILMN_1657009	5.9373	5.9482	6.1194	5.8832	6.0259	5.5845	5.8114	5.8775	5.8657	5.8836	5.8194	5.9845	5.8376	5.8295	5.8861	5.9332	5.7522	5.9583	5.7063	5.621	5.8078	6.0637	6.1305	5.8052	5.8941	5.6586	5.9777	5.8208	5.9375	5.7672	5.6477	5.9985	5.7049	5.8319	5.8773	5.6762	5.7141	5.7972	5.8777	5.8863	5.7781	5.8755	6.0351	5.5487	5.926	5.7925	5.629	5.8741
957	ILMN_1657011	7.2932	7.259	7.906	8.0772	7.1884	7.9976	8.4195	7.9168	7.5574	8.2543	8.1673	7.5028	7.5582	7.666	8.3129	7.4724	8.0751	6.9568	7.5844	7.6067	7.5718	7.9321	7.689	7.6291	7.7935	7.4089	8.1333	7.7167	7.8186	7.9213	8.1925	8.0225	6.4066	7.5393	7.1413	6.782	6.798	6.8117	7.3522	7.7886	7.8046	7.5808	7.3505	7.5134	8.2343	7.7593	7.4801	7.5862
958	ILMN_1657022	6.1179	6.2204	6.2054	6.3216	6.3215	6.0927	6.3957	6.0908	6.4123	6.3005	5.7653	5.9863	5.9702	5.9276	5.8219	6.4964	6.3256	6.2769	5.9475	6.3368	6.1088	6.006	6.111	6.0698	5.8742	6.2687	6.2682	6.0911	5.899	6.2212	6.1579	6.2504	6.1006	6.0241	6.2134	6.1745	5.9505	5.7276	5.8663	6.2213	5.9715	5.8393	6.0765	6.0462	5.9673	6.0981	5.6799	5.9441
959	ILMN_1657039	6.1187	6.0593	6.246	5.5195	5.6615	5.6365	5.5861	5.6248	5.5131	5.6536	5.6503	5.5511	5.585	5.7123	5.5724	5.7508	5.7011	5.7454	5.6888	5.5725	5.8197	5.8525	5.7525	5.7345	5.8584	5.8627	5.7887	5.761	5.717	5.758	5.8721	5.7751	5.776	5.6105	5.7726	5.6406	5.6763	5.6786	5.6803	5.7727	5.7945	5.6141	5.6254	5.8132	5.728	5.5841	5.552	5.6078
960	ILMN_1657044	5.6899	5.8951	5.7301	5.7023	5.7466	5.7555	5.5246	5.9372	5.758	5.5604	5.792	5.5998	5.6257	5.8062	5.6171	5.6691	5.6731	5.8179	5.7212	5.7184	5.6534	5.5957	5.4587	5.7674	5.5631	5.8043	5.6748	5.5991	5.5275	5.6822	5.866	5.5884	5.7049	5.5748	5.6329	5.7196	5.8681	5.721	5.705	5.569	5.7154	5.7402	5.6394	5.778	5.865	5.586	5.6233	5.4818
961	ILMN_1657045	5.807	5.8064	5.6987	5.5105	5.5825	5.4937	5.5351	5.4507	5.4664	5.4387	5.6443	5.4653	5.5605	5.4613	5.4733	5.4759	5.4863	5.4788	5.577	5.532	5.5841	6.0713	5.4902	5.7609	5.7344	5.5989	5.705	5.4923	5.6083	5.8749	5.7908	5.7271	5.3999	5.5329	5.6955	5.4686	5.5681	5.5151	5.5806	5.7413	5.398	5.5024	5.5384	5.4017	5.5201	5.5917	5.709	5.4984
962	ILMN_1657050	6.3875	6.1311	6.7741	6.2261	5.9075	6.3727	6.2301	6.0696	6.3987	6.2475	6.337	5.9457	5.8835	5.8834	5.8328	6.1869	6.1762	6.052	5.8403	6.0179	6.242	5.7169	6.1889	5.7687	6.0704	5.9611	5.9789	6.1245	5.8526	5.8767	6.207	6.1148	5.9648	6.1794	6.0133	6.0972	6.2772	6.0939	6.3847	5.9779	6.0819	6.1141	6.0212	6.2183	6.3457	5.9516	5.8995	5.7697
963	ILMN_1657058	5.7683	5.5242	5.6425	5.5105	5.6083	5.483	5.8669	5.6221	5.7241	6.2033	5.7769	5.5584	5.509	5.4807	5.5901	5.7306	5.7621	5.4727	5.6239	5.7058	5.9115	5.7931	6.0483	6.3907	5.6698	6.2069	5.6466	5.8659	5.4903	5.5281	5.4396	5.5452	5.959	5.7112	5.969	5.6603	5.7435	5.6051	5.7132	5.6166	5.5379	5.668	5.5576	5.8081	5.8629	5.7882	6.0641	5.3636
964	ILMN_1657064	7.4341	7.5624	7.668	7.9406	7.6367	8.0189	8.0666	7.6835	7.4257	7.3103	7.758	7.4492	7.1847	7.1466	7.2218	7.8904	7.8308	7.6696	7.3748	7.7784	7.5991	7.4889	7.7267	8.3535	7.4083	7.8591	7.3834	7.8836	7.5659	7.4331	7.5947	7.487	7.1371	6.7999	7.2562	7.5206	7.5946	7.5591	7.3205	6.9227	7.3164	7.5083	7.4305	7.9023	7.4663	7.3897	7.2969	7.5177
965	ILMN_1657077	NA	NA	NA	NA	NA	NA	NA	NA	NA	NA	NA	NA	NA	NA	NA	NA	NA	NA	NA	NA	NA	NA	NA	NA	NA	NA	NA	NA	NA	NA	NA	NA	NA	NA	NA	NA	NA	NA	NA	NA	NA	NA	NA	NA	NA	NA	NA	NA
966	ILMN_1657087	5.5443	5.7903	5.7943	5.8424	6.0546	5.7803	5.7736	5.7522	5.585	6.0224	5.8924	5.7835	5.8951	5.709	5.9001	5.7584	5.9411	5.8145	5.7622	5.8213	5.6388	5.6755	5.7689	5.5899	5.769	5.7936	5.5606	5.7871	5.7983	5.7807	5.8864	5.6508	5.8492	5.689	5.7856	5.9697	5.9653	5.811	5.7093	5.7826	5.7128	5.7674	5.9436	5.7798	5.884	5.8668	5.6605	5.7664
967	ILMN_1657095	7.1113	7.0772	7.1184	6.7871	7.2726	7.044	6.9939	6.9886	6.9602	7.1343	6.9384	7.2031	7.3151	7.2415	7.2313	7.1213	7.2939	7.2217	7.3401	7.2552	7.5603	8.1553	6.948	8.0038	7.163	7.9165	7.5688	7.3482	7.4265	7.234	7.0282	7.7574	7.2788	7.3164	7.7029	7.5132	6.9842	7.449	7.338	7.2891	7.2072	7.5665	7.8932	7.2863	7.4436	7.7104	7.4369	7.7319
968	ILMN_1657111	6.5913	6.3267	5.7534	5.7599	5.8409	5.6868	5.9143	5.7421	5.558	5.6802	5.8046	5.8094	5.7015	5.6815	5.5563	5.6002	5.7305	5.7662	5.7016	5.4857	5.5841	5.4258	5.5748	5.6736	5.6618	5.7992	5.5514	5.8027	5.6945	5.5606	5.4743	5.7199	5.8246	6.6558	5.7253	5.8952	5.6326	5.815	5.6097	5.8776	5.8596	5.4893	5.688	5.7433	5.6798	5.9449	5.7762	5.9554
969	ILMN_1657125	5.1857	5.4879	5.469	5.5256	5.477	5.4094	5.3673	5.4971	5.3621	5.4507	5.428	5.5498	5.5255	5.5815	5.4265	5.4887	5.5066	5.3116	5.3661	5.5202	5.2838	5.1888	5.2573	5.2567	5.4009	5.3278	5.4273	5.3562	5.3837	5.4869	5.5985	5.2714	5.3348	5.4818	5.2797	5.427	5.4884	5.4137	5.3563	5.3167	5.5027	5.3687	5.3929	5.5043	5.3929	5.4882	5.4187	5.3959
970	ILMN_1657128	NA	NA	NA	NA	NA	NA	NA	NA	NA	NA	NA	NA	NA	NA	NA	NA	NA	NA	NA	NA	NA	NA	NA	NA	NA	NA	NA	NA	NA	NA	NA	NA	NA	NA	NA	NA	NA	NA	NA	NA	NA	NA	NA	NA	NA	NA	NA	NA
971	ILMN_1657129	9.4435	9.6459	9.5026	9.6398	10.0046	9.4848	9.2308	9.6759	9.6801	9.5184	9.1607	9.3834	9.1948	9.0014	8.5105	9.4303	8.5607	9.7284	8.9665	9.7903	9.7845	7.6542	9.7115	8.2705	9.087	8.8214	8.1617	9.3281	8.0685	9.1669	9.2442	9.687	8.755	8.5735	8.8856	8.8409	8.8315	9.5325	8.3327	9.084	8.9502	8.6257	9.7858	8.2361	8.7835	8.2452	8.7339	8.9702
972	ILMN_1657139	7.5367	7.4947	7.4315	7.7835	7.9161	7.8682	7.9612	7.5913	7.9798	8.1441	7.4944	7.8441	6.9481	7.0329	6.5222	7.7655	7.6886	8.0003	7.5551	7.9669	7.8108	6.2844	7.3903	7.0004	7.2266	7.5176	7.2663	7.7876	7.5717	7.7173	7.8184	7.9405	7.3519	7.5457	7.2917	7.7381	7.4527	7.1457	7.7915	7.3894	7.636	7.4123	7.7365	7.4692	7.2639	7.1762	8.1735	7.7335
973	ILMN_1657141	5.4151	5.2445	5.2712	5.3741	5.361	5.4179	5.3856	5.3736	5.2928	5.3734	5.3775	5.3963	5.3913	5.4613	5.4377	5.4061	5.3584	5.3093	5.3819	5.4806	5.3898	5.3025	5.3979	5.4104	5.3928	5.3977	5.2177	5.2972	5.3902	5.3252	5.3411	5.3878	5.2722	5.4294	5.3146	5.3224	5.2851	5.232	5.263	5.3193	5.2627	5.4021	5.2874	5.3592	5.1782	5.2927	5.2975	5.3712
974	ILMN_1657144	6.8088	6.2784	6.8261	6.4689	6.9286	6.7601	6.6841	6.1688	6.5613	6.7426	6.2253	6.8013	7.2711	6.4301	6.6288	6.4837	6.4979	6.4875	6.5625	6.3827	6.7454	6.2015	6.6847	6.3575	6.4902	6.4771	6.6429	7.1801	6.6656	6.8698	7.1949	6.3434	6.3764	6.343	6.4564	6.2714	6.6962	6.1333	6.4786	6.311	6.4759	6.0475	6.4371	6.4486	6.3765	6.8765	6.6972	6.1565
975	ILMN_1657145	5.6338	5.5066	5.3398	5.4933	5.7431	5.7228	5.5273	5.6078	5.5927	5.5931	5.6178	5.7347	5.5572	5.7217	5.8257	5.5339	5.5696	5.6236	5.6787	5.8149	5.5301	5.5568	5.715	5.6559	5.5739	5.6986	5.4799	5.609	5.6147	5.4762	5.6365	5.7168	5.9468	5.6203	5.6821	5.5074	5.5101	5.9814	5.6252	5.6047	5.5639	5.5041	5.4449	5.5361	5.5674	5.7616	5.572	5.4963
976	ILMN_1657148	5.6342	5.5506	5.6118	5.6238	5.5001	5.4926	5.4207	5.4858	5.5716	5.7041	5.6178	5.5344	5.8259	5.6951	5.6526	5.56	5.6008	5.592	5.6239	5.5108	5.8579	5.8008	5.5833	5.815	5.8003	5.8403	5.8341	5.6684	6.0364	5.604	5.7176	5.475	5.8593	5.9605	5.5708	5.5648	5.814	5.5733	5.5156	5.9841	5.788	5.8194	5.6864	5.609	5.775	5.8446	5.5033	5.5988
977	ILMN_1657149	5.2978	5.1714	5.2273	5.2217	5.4266	5.4003	5.4401	5.274	5.2196	5.4153	5.2735	5.1602	5.1414	5.2151	5.3363	5.2539	5.1383	5.2683	5.26	5.1243	5.5345	5.1847	5.4193	5.8196	5.2669	5.9952	5.3276	5.3458	5.297	5.3212	5.2913	5.0745	5.3582	5.3417	5.4373	5.2299	5.5716	5.2872	5.3957	5.3219	5.6316	5.4778	5.4082	5.3861	5.3056	5.3854	5.4243	5.1413
978	ILMN_1657153	10.3983	10.1859	10.3992	9.9303	10.4745	9.6584	9.3319	10.0335	9.9	9.3538	9.6374	10.1055	10.1819	9.8404	9.7462	10.2208	9.5883	10.1071	9.6839	10.0474	9.8186	9.2659	9.816	9.0535	9.7052	9.2245	10.0687	9.087	9.0145	9.3904	9.3728	9.9435	10.8912	9.3893	9.955	10.2075	10.21	10.391	10.2754	9.7291	9.9601	9.8708	10.4175	9.8701	10.2321	8.8471	9.789	9.7084
979	ILMN_1657158	5.9079	6.1163	6.1047	5.9214	6.009	5.8703	5.9525	5.8829	6.2842	5.8046	5.8737	5.7251	6.1752	6.0405	5.8676	6.089	6.0364	5.8054	5.8691	5.9224	5.998	6.006	5.8294	5.9334	5.8366	5.7384	5.8789	6.1828	5.6669	5.9931	6.0651	5.8982	5.9805	6.0506	5.7167	5.7501	5.7782	5.9159	5.9462	5.855	5.735	5.8054	6.0845	5.999	5.9449	6.1509	5.9782	5.9375
980	ILMN_1657191	5.5883	5.4776	5.6524	5.8165	5.6253	5.519	5.767	5.8448	5.6035	5.5931	5.5009	5.5704	5.8582	5.5062	5.6526	5.6874	5.5914	5.5517	5.5	5.5306	5.8672	5.8617	5.7689	5.7129	5.838	5.7588	5.6959	5.5493	5.6067	5.7253	5.8675	5.6427	5.5939	5.5585	5.9103	5.804	5.7199	5.6349	5.623	5.7106	5.5893	5.9125	5.7752	5.7931	5.6935	5.4373	5.5166	5.8707
981	ILMN_1657194	5.9195	5.8687	5.9514	5.4714	5.3371	5.405	5.6111	5.4712	5.4234	5.6405	5.3407	5.7635	5.3897	5.4381	5.4478	5.6079	5.5222	5.3839	5.4491	5.4791	5.6842	5.4368	5.7186	5.7732	5.8173	5.6414	5.4975	5.7235	5.6051	5.5894	5.4634	5.6184	5.6303	5.676	5.5193	5.3522	5.8377	5.5775	5.5264	5.6961	5.9802	5.7239	5.5299	5.6845	5.5414	5.5935	5.9326	5.4764
982	ILMN_1657199	5.5736	5.5668	5.6199	5.6101	5.6332	5.5748	5.66	5.5784	5.6085	5.6207	5.6002	5.7266	5.5818	5.7843	5.6909	5.4991	5.6545	5.8679	5.5788	5.6313	5.5963	5.6074	5.5024	5.4978	5.625	5.7131	5.6216	5.5664	5.5648	5.6441	5.6885	5.5609	5.5848	5.6272	5.6701	5.6846	5.7563	5.5796	5.5644	5.4673	5.5829	5.6488	5.8487	5.6292	5.6605	5.465	5.8744	5.5254
983	ILMN_1657204	11.2757	11.1113	11.7845	11.4858	11.3799	11.4239	10.9268	11.2638	11.4386	11.8549	11.6499	11.3196	10.8278	11.3735	10.7789	11.3317	11.4924	11.3562	10.9688	11.2375	11.3391	10.8337	11.6281	10.6768	11.4874	11.141	11.7129	11.3499	11.695	11.4976	11.1113	11.5266	10.5383	11.0885	11.4499	11.4941	11.6118	11.098	11.8274	11.1032	11.0477	11.1341	11.0926	11.1919	11.3813	11.0952	11.4858	11.5454
984	ILMN_1657234	5.5147	5.765	5.5088	5.5065	6.0597	5.4786	5.4804	5.3626	5.4234	5.4479	5.4315	6.9221	5.664	6.9488	5.3142	5.3768	5.4863	6.4259	8.95	5.6716	6.5226	5.6807	5.6399	5.7378	6.2516	5.6884	9.4964	5.5747	5.6129	5.8522	7.2382	5.8184	5.3123	5.4701	5.5193	5.5092	7.3096	5.4913	5.4074	5.4157	5.419	5.3204	5.5055	5.4037	5.2382	7.1686	5.3202	5.5761
985	ILMN_1657235	5.6425	5.6057	5.5413	5.5256	5.6437	5.5529	5.7324	5.5705	5.6369	5.5703	5.5793	5.6207	5.4104	5.553	5.6808	5.5793	5.6467	5.5243	5.666	5.5351	5.6197	5.3852	5.6539	5.597	5.62	5.5393	5.3353	5.4644	5.5848	5.2989	5.3798	5.3739	5.5322	5.5773	5.5234	5.4573	5.682	5.5107	5.4009	5.6985	5.5873	5.5629	5.6329	5.6367	5.5167	5.547	5.5148	5.5708
986	ILMN_1657237	6.4924	6.2396	6.5282	6.6643	6.5121	6.7638	6.379	6.5798	6.667	6.8674	6.8412	6.3686	6.6839	7.0714	7.3657	6.8549	7.1125	6.4333	6.9269	6.7253	6.4369	8.1034	6.6042	7.5968	7.2447	7.4617	6.7395	6.5672	6.9804	6.6782	6.3473	6.828	7.0784	7.4286	7.3978	7.5592	6.7628	6.6476	7.2045	7.0064	7.1539	7.2837	6.7052	7.026	7.1109	7.6176	7.2141	7.5123
987	ILMN_1657248	6.086	6.315	6.1088	5.7943	6.7787	6.0108	6.122	5.7672	7.9073	6.1331	5.9117	6.8926	6.0808	6.1489	6.7569	5.8925	5.8117	6.7056	6.3623	5.843	6.5681	5.9842	6.0978	6.1492	5.8714	6.025	8.5908	6.1062	6.1855	10.436	6.5447	6.0218	5.5677	6.3719	5.8171	6.0884	6.7447	6.443	5.9788	6.3065	6.1397	5.8212	6.0337	6.1767	5.708	6.23	6.6827	6.5815
988	ILMN_1657254	5.2603	5.4501	5.3951	5.3866	5.3575	5.3118	5.3871	5.1924	5.4322	5.3661	5.4455	5.4593	5.4424	5.2782	5.356	5.2786	5.3407	5.394	5.4541	5.3423	5.2732	5.4641	5.4518	5.3872	5.3236	5.4264	5.4498	5.3277	5.3061	5.26	5.3178	5.3563	5.3531	5.4773	5.4073	5.3785	5.2996	5.4137	5.1215	5.4589	5.4427	5.4021	5.3185	5.3666	5.3762	5.3637	5.3756	5.2697
989	ILMN_1657266	5.6326	5.5874	5.5669	5.6807	5.6602	5.5529	5.7114	5.7081	5.652	5.5965	5.5627	5.6249	5.8087	5.6633	5.8028	5.5736	5.6351	5.7152	5.6382	5.8412	5.7647	5.4614	5.7002	5.815	5.6917	5.5116	5.6253	5.8164	5.7945	5.8159	5.8852	5.8199	5.9468	5.7021	5.7058	5.5074	5.814	5.6369	5.6524	5.7047	5.8822	5.7383	5.837	5.9298	5.664	5.8829	5.7296	6.0121
990	ILMN_1657273	5.5708	5.6549	5.6605	5.6498	5.5738	5.7378	5.5876	5.6064	5.5629	5.5992	5.6071	5.693	5.6993	5.7203	5.6288	5.6252	5.5255	5.6301	5.6415	5.6803	5.734	5.3486	5.6279	5.8439	5.7545	5.6715	5.6316	5.6518	5.637	5.4536	5.7958	5.7439	5.7569	5.7089	5.6526	5.6463	5.7563	5.6282	5.7383	5.6961	5.7105	5.7937	5.547	5.8898	5.708	5.8308	5.8202	5.6392
991	ILMN_1657278	6.2019	6.1406	6.184	6.4429	6.3624	6.1213	6.5898	6.3342	6.5004	6.2511	6.1196	6.1572	6.2371	6.5499	6.2449	6.2736	6.3341	6.5958	6.1091	6.2063	6.3965	7.2106	6.4556	6.7259	6.2	6.2009	6.5615	6.3181	6.161	6.1978	6.0259	6.1071	6.1989	6.1777	6.1984	6.4534	6.4157	6.1431	6.1594	5.9795	6.2206	6.3627	6.3597	6.2488	5.9189	6.533	6.142	6.1953
992	ILMN_1657279	5.8348	5.9942	5.8143	5.6057	5.7058	5.6883	5.8205	5.8518	5.9464	5.8148	5.8287	5.8559	5.8628	5.7071	5.9627	5.8651	5.8792	5.823	5.9275	5.6485	5.9696	5.7113	5.9411	5.6026	5.8409	5.829	5.7117	5.7295	5.9458	5.6276	5.8225	5.8046	5.9326	5.8803	5.832	5.6931	5.7382	5.87	5.7112	5.8459	5.6852	5.8194	5.7939	5.6237	5.7153	5.9974	5.6913	5.8778
993	ILMN_1657283	12.2415	11.7669	12.3303	11.5249	12.3384	11.7607	11.9655	11.8955	11.9666	12.2415	12.0597	12.0573	12.1129	12.2977	12.1745	11.9373	12.0838	11.8634	12.046	12.0621	11.9745	12.7302	12.2541	11.933	12.0069	12.2842	12.2515	12.0929	12.1152	12.2541	12.1557	11.8254	11.3609	11.9482	11.7571	11.8363	11.9591	12.1176	11.7262	11.7069	11.9634	11.9789	12.1081	12.0483	11.6535	12.1901	12.2049	12.2125
994	ILMN_1657286	6.1633	6.1338	6.0862	5.6619	5.7709	6.032	5.7209	5.8878	5.8256	5.7364	5.8401	5.8626	5.9169	5.9294	5.9334	5.8973	5.832	5.7713	5.9014	5.7676	5.6901	5.6659	5.7663	5.8052	5.8439	5.7114	5.8286	5.7049	5.7611	5.6805	5.8177	5.9554	6.0001	5.9025	5.9211	5.8635	5.7545	5.8425	6.1132	5.8629	5.9978	5.9598	5.942	5.799	5.7731	5.7658	5.6212	5.7822
995	ILMN_1657288	7.1768	6.9802	7.2714	7.0978	6.9106	7.2396	7.1371	7.2023	7.3005	7.4172	7.3584	7.3454	6.958	7.1693	7.3153	7.5591	7.4812	7.7017	6.9889	7.2632	7.0119	7.9332	7.1563	6.967	6.9877	7.1262	7.2283	7.1894	7.3136	7.5221	7.1942	7.3714	7.3659	7.0947	7.4118	7.337	7.2738	6.9428	6.9483	6.7369	6.8292	7.3883	6.8093	7.1823	7.1339	7.1518	6.9424	6.782
996	ILMN_1657295	5.8013	6.5502	5.6601	6.2932	5.7513	5.6553	5.9396	5.7353	5.6749	5.585	5.6145	5.7108	5.6519	5.6733	5.926	5.823	5.7122	5.9988	5.5261	6.0156	5.921	5.7063	5.9388	5.571	5.7817	5.8227	5.6948	5.9777	5.63	5.5776	5.7997	5.6156	5.9028	5.676	5.7331	5.8513	6.1225	5.6494	5.5762	6.2226	6.0167	5.5947	5.683	6.1046	5.7389	5.7132	5.6583	5.8029
997	ILMN_1657302	5.932	6.3231	6.7271	5.9378	5.831	6.2621	6.5917	6.214	5.9298	5.936	6.337	6.6209	5.7956	6.1571	5.6686	6.5329	6.4523	6.5856	5.8483	6.8386	5.891	6.1499	6.5392	6.5624	5.977	6.3621	6.2997	6.1214	5.7894	6.6157	5.8852	6.1193	6.3337	6.2713	6.2536	6.0972	6.5958	6.13	6.4684	6.0984	6.229	6.5267	6.2036	6.559	6.2083	6.4858	6.1159	6.7587
998	ILMN_1657312	5.4862	5.4859	5.5863	5.4663	5.4937	5.4988	5.6125	5.5815	5.4508	5.6207	5.4694	5.6339	5.6811	5.5545	5.6045	5.5487	5.547	5.5002	5.6098	5.4843	5.5117	5.5401	5.8095	5.5601	5.4781	5.5407	5.2754	5.5664	5.6669	5.5029	5.6556	5.4362	5.6748	5.5196	5.5213	5.5383	5.5752	5.6624	5.4035	5.4426	5.419	5.4912	5.4082	5.4136	5.4741	5.5744	5.5764	5.4125
999	ILMN_1657316	5.3457	5.313	5.4388	5.231	5.3921	5.3796	5.3236	5.4118	5.3148	5.2603	5.4566	5.2788	5.278	5.3543	5.3423	5.3327	5.2351	5.4045	5.1945	5.2753	5.4678	5.662	5.5501	5.4443	5.5211	5.486	5.2828	5.3964	5.4255	5.4116	5.4614	5.4289	5.2325	5.4584	5.5329	5.3092	5.3212	5.2502	5.4511	5.2241	5.4027	5.3082	5.4082	5.363	5.4741	5.5253	5.5246	5.5725
1000	ILMN_1657317	6.3243	5.9761	5.6365	6.4993	6.5489	5.9022	6.3235	6.4057	6.0207	6.5278	6.5066	6.8476	7.2209	6.8603	6.6903	6.7369	6.5265	7.0228	7.3803	6.2664	6.0838	7.2684	6.5254	6.3216	6.2939	6.6984	6.8406	6.6225	6.8972	6.9011	6.215	6.2816	6.2826	6.496	6.8164	6.1177	6.7011	6.5958	6.5893	6.6119	6.5891	6.1416	6.5637	6.4814	6.3538	6.6766	6.1834	6.5754
1001	ILMN_1657332	7.0544	6.9756	6.818	7.0324	6.9085	7.2516	7.1191	7.2203	7.565	6.9806	7.0211	7.2239	7.3772	7.8475	7.9444	6.882	6.971	7.5389	7.2944	7.2356	6.8485	9.3649	6.9828	8.0558	7.3422	7.2336	6.9873	6.9953	6.9981	6.9423	7.0118	7.3488	7.8503	8.3208	8.2928	7.9589	7.3493	7.3728	7.4318	7.4066	7.3427	7.4852	7.4254	6.7	7.3063	8.1765	6.8093	7.1405
1002	ILMN_1657340	5.4034	5.3908	5.4843	5.5888	5.4587	5.4517	5.6157	5.4899	5.4648	5.5213	5.6776	5.4996	5.4936	5.3691	5.3719	5.5392	5.4633	5.3856	5.5754	5.7944	5.6112	5.6425	5.648	5.6702	5.567	5.6482	5.633	5.5257	5.6401	5.5467	5.6059	5.6217	5.3824	5.4533	5.6548	5.4164	5.3902	5.5151	5.4907	5.7195	5.7388	5.6183	5.7075	5.5838	5.5395	5.4691	5.511	5.506
1003	ILMN_1657344	5.6116	5.9765	5.5795	5.8165	5.6734	5.9594	5.8205	5.8978	5.7222	5.7079	5.5756	5.7156	5.7176	5.8367	5.592	5.8813	5.8761	5.7419	5.7434	5.6549	5.7601	5.5401	5.5059	5.6344	5.6761	5.6428	5.5995	5.6268	5.6515	5.5165	5.5649	5.597	5.8119	5.5585	5.7726	5.8226	5.7879	5.7149	5.8051	5.7027	5.5555	5.6801	5.8337	5.7067	5.6326	5.6278	5.8763	5.8723
1004	ILMN_1657347	5.6431	5.5147	5.5877	5.6572	5.8147	5.5649	6.5536	7.0303	6.2874	5.7428	6.6929	6.3701	6.8456	6.5563	5.8367	6.4862	6.4896	6.4189	6.9934	6.031	6.5981	7.9451	6.5428	6.6227	7.5866	6.9298	6.7234	5.4996	6.4902	6.7074	6.2773	6.0205	6.7256	6.757	6.5532	6.3544	6.0521	5.9261	5.6439	7.4884	8.1673	6.929	5.7588	6.396	6.746	8.0382	7.006	6.479
1005	ILMN_1657349	6.0036	5.6576	5.9286	5.9003	5.7612	5.9437	5.8933	5.823	5.7978	5.7712	5.91	5.6857	5.7757	5.8312	5.8219	5.9257	5.8434	5.7488	5.8678	5.7538	5.7847	5.8377	5.7732	5.6818	5.5876	5.9294	5.7091	5.7126	5.8086	5.7087	5.8177	5.778	5.9674	5.8467	5.7539	5.6664	5.7582	5.8274	5.9508	5.9001	5.992	5.8755	5.8043	5.5786	5.9739	5.9769	5.7515	5.7649
1006	ILMN_1657358	5.661	5.7792	5.8352	5.852	5.9463	5.8739	5.8114	5.9155	5.7308	5.9047	5.965	5.7189	5.7649	6.0304	5.8219	5.6582	5.6746	6.3091	5.8799	5.7072	5.7424	5.9172	5.4636	5.6736	5.7456	5.8784	5.7861	5.9709	6.002	5.6985	5.661	5.6217	5.7687	5.7744	5.8538	5.5257	5.6081	5.8171	5.4406	5.7128	5.7039	5.7067	5.738	5.8201	5.874	5.5954	5.7802	5.7296
1007	ILMN_1657361	7.1164	6.6259	6.4411	7.1702	7.5264	6.9642	7.2699	7.0775	7.035	7.1679	7.254	7.9782	8.1108	9.3701	8.5003	6.4719	6.8106	7.4979	8.2227	8.3203	8.3129	7.7836	6.4287	7.2981	6.9873	7.8348	7.9346	6.7577	8.1936	6.258	8.7395	7.4831	7.9847	7.3417	7.2195	6.4227	7.0889	7.2432	7.0628	7.7555	7.1488	6.9929	8.4567	6.9302	6.912	7.3303	6.9344	7.715
1008	ILMN_1657373	6.0022	6.1106	6.0805	5.6901	6.0511	5.7008	6.0056	5.7128	5.8797	5.7096	5.7235	5.9128	5.8217	5.7596	5.9863	5.8481	5.8811	5.7784	5.8134	5.6119	5.7915	6.2982	6.0122	5.9168	5.9652	6.0756	6.0243	5.9546	5.974	5.8311	5.7805	6.2675	5.728	6.0202	5.737	5.756	6.6637	6.2065	5.9326	6.167	5.9152	5.8868	5.9046	5.7585	5.7193	5.7903	5.7496	6.423
1009	ILMN_1657381	5.3422	5.4395	5.3091	5.1406	5.1476	5.2512	6.2204	5.2292	5.2196	4.9481	5.1679	5.1177	5.2686	5.0755	5.1923	5.1455	5.0958	5.174	5.2375	5.1672	5.2557	5.1319	5.4603	5.2379	5.4279	5.3669	5.2992	5.2304	5.2289	5.2358	5.3482	5.3739	5.4219	5.0927	5.3459	5.3498	5.3448	5.36	5.2304	5.1379	5.3295	5.3227	5.1472	5.2564	5.3988	5.2519	5.0344	5.4326
1010	ILMN_1657395	8.9559	9.2337	8.9098	8.9587	8.6354	8.3535	8.5523	8.3404	8.6273	8.4735	8.1195	8.2107	8.3962	7.9816	7.5283	8.1384	8.2779	8.4082	8.466	8.6055	8.4894	8.4411	8.4749	9.2097	8.2944	8.8093	8.8596	8.6737	7.581	9.2288	9.2446	9.1993	8.2097	8.0351	8.1922	8.4418	8.2029	8.4694	9.182	7.6989	8.2419	7.8801	8.2886	8.1982	7.9589	7.8024	9.837	8.5527
1011	ILMN_1657399	5.8384	5.8259	5.8009	5.8536	5.779	5.8542	5.8862	5.8393	6.0123	5.6573	5.7307	5.796	5.8602	5.8689	5.9718	5.8878	5.65	5.8719	5.9896	6.0363	5.5468	5.4923	5.9502	5.6944	5.6729	5.528	5.556	5.5917	5.6742	5.6597	5.7441	5.668	5.7901	5.851	5.7498	5.6973	5.7819	5.6494	5.9625	5.675	5.8766	5.591	5.7234	5.6777	5.7193	5.6299	5.5129	5.461
1012	ILMN_1657405	6.6511	6.5777	6.7975	7.0551	6.7573	7.0114	6.9413	7.0303	6.6553	6.7461	6.789	6.8196	6.7846	6.8179	6.7064	7.0448	7.0535	6.8788	7.1319	6.916	6.7476	6.1639	6.8872	6.9313	6.9691	7.1206	6.7871	7.6092	6.9021	6.9059	6.9979	6.4835	6.5639	7.0083	6.8093	7.1057	6.9049	6.6939	6.719	7.0906	6.8997	7.1851	6.8079	7.1287	7.1136	7.3016	7.3698	7.0082
1013	ILMN_1657406	5.3355	5.2949	5.3925	5.4211	5.294	5.3064	5.3415	5.2435	5.5641	5.1849	5.385	5.3155	5.2414	5.3629	5.3363	5.5253	5.4744	5.3042	5.385	5.4379	5.289	5.8984	5.4971	5.5108	5.2275	5.5381	5.2809	5.5257	5.1253	5.3729	5.154	5.3288	5.2483	5.247	5.3167	5.472	5.6183	5.206	5.3983	5.4021	5.3723	5.3989	5.4847	5.3335	5.36	5.4961	5.2354	5.3898
1014	ILMN_1657421	5.7109	5.839	5.5381	5.8005	5.9482	5.733	5.7257	5.5721	5.7666	5.698	6.0192	5.7079	5.6238	5.7157	5.9154	5.8584	5.7106	5.965	5.6756	5.7628	5.7056	5.7007	5.8425	5.5206	5.7981	5.8301	5.88	5.7356	5.6958	5.7743	5.9771	5.7667	5.864	5.8234	5.7474	5.7602	5.9799	5.7887	5.7669	5.8754	5.8028	5.6916	5.8237	5.8637	5.9296	5.8088	5.988	6.1336
1015	ILMN_1657423	8.7963	9.1077	9.1667	9.0171	10.2326	8.9284	8.8546	9.0807	9.6756	8.7074	8.8711	9.0183	8.6719	8.6855	8.5204	8.9016	8.6772	9.0593	8.9459	8.8447	8.9026	9.0319	8.9191	8.9626	8.702	8.4542	9.2092	8.6627	8.8322	8.8368	8.8791	9.4277	8.6194	8.9136	8.7999	9.0054	8.9582	9.4771	9.0593	8.5556	8.6715	8.7365	9.8763	8.7288	8.7146	9.1536	8.8322	9.6866
1016	ILMN_1657429	5.5914	5.5871	5.5002	5.4012	5.3245	5.3625	5.4005	5.3092	5.3648	5.4188	5.3504	5.3423	5.4358	5.3384	5.4277	5.2981	5.3315	5.5002	5.4624	5.4892	5.4366	5.4021	5.4483	5.4978	5.5344	5.5381	5.4605	5.2343	5.3471	5.4376	5.4467	5.2943	5.5724	5.3221	5.4073	5.2655	5.4884	5.3241	5.3823	5.4086	5.3521	5.4046	5.3798	5.4155	5.2656	5.2461	5.3053	5.3424
1017	ILMN_1657435	8.4992	5.376	5.355	5.2706	5.4078	5.3021	5.2951	5.2843	5.2196	5.1229	5.0973	5.2973	5.4547	5.267	5.2009	5.2385	5.1383	5.3002	5.2454	5.2231	5.24	5.3926	5.3758	5.3204	5.1344	5.3198	5.3427	5.313	5.162	5.8522	5.3464	5.502	5.3008	5.3247	5.4552	5.2932	5.3961	5.4935	5.1089	5.3796	5.0607	5.2499	5.2018	5.1596	5.2682	5.3931	7.0459	5.2825
1018	ILMN_1657436	8.9014	8.4956	8.8662	8.4939	8.2329	8.7852	9.5004	8.7152	8.2684	8.5136	8.7246	8.0327	8.4345	8.4364	9.397	8.6637	8.6135	7.8831	8.1565	8.6515	8.5891	9.3195	8.442	8.5594	8.8662	8.6273	8.2921	8.7678	8.3659	8.6278	9.1207	8.2924	9.3233	8.3078	7.8878	7.6457	8.6466	8.2738	9.3893	8.4684	8.181	8.676	8.302	9.4512	8.9026	8.4746	7.9597	7.6004
1019	ILMN_1657440	5.9974	5.8396	5.9357	5.7138	5.6734	5.7361	5.8355	5.6553	5.7999	5.9323	5.7689	5.5998	5.6721	5.4944	5.8615	5.5749	5.7169	5.7249	5.6888	5.5792	5.7984	5.7539	5.6814	5.555	5.6383	5.4658	5.6996	5.5934	5.6974	5.7859	5.6193	5.668	5.7468	5.4727	5.6267	5.8287	5.4386	5.597	5.8663	5.6234	5.6137	5.7674	5.6091	5.84	5.7459	5.5725	5.5865	5.7596
1020	ILMN_1657442	5.1305	5.2341	5.2298	5.042	5.2119	5.3282	5.3084	5.2915	5.2524	5.1229	5.1923	5.2601	5.4218	5.2101	5.2532	5.2452	5.2603	5.2078	5.1612	5.3061	5.1685	5.4882	5.3032	5.2732	5.2613	5.2632	5.3069	5.1915	5.2714	5.26	5.0767	5.3204	5.1942	5.3703	5.2218	5.3297	5.2515	5.2468	5.4843	5.2587	5.2389	5.4559	5.3263	5.1596	5.2172	5.287	5.2552	5.1502
1021	ILMN_1657446	8.058	8.4922	9.2579	8.6891	8.115	8.848	8.6958	8.3561	8.2974	7.735	8.2518	8.413	7.9166	8.1553	7.9583	8.6855	8.8076	8.7554	8.008	7.996	8.338	6.7753	9.1176	8.7165	8.5735	8.7967	8.6939	8.327	8.4023	7.6464	7.9648	8.3542	8.5769	8.4872	8.6627	9.7761	8.496	8.3818	9.2308	7.9873	8.5778	8.3299	8.3524	8.3416	8.2713	8.6191	8.1042	9.308
1022	ILMN_1657451	6.8117	6.5778	7.7457	7.3023	7.2878	7.4941	7.9403	7.8366	7.6399	7.749	7.821	7.6232	7.0265	7.3228	7.0921	7.6131	8.1366	7.7435	7.1445	6.7922	7.3571	7.3461	7.8341	7.2907	7.3877	7.2336	7.247	7.5111	7.4074	7.5655	7.5454	7.129	7.4914	6.6962	6.8586	7.6696	7.5257	6.7244	6.4868	7.4808	7.1859	7.658	6.9857	7.0741	7.8675	7.0633	7.5002	6.5396
1023	ILMN_1657455	6.0267	7.6013	6.158	7.2317	6.5714	7.336	6.2748	6.6115	6.289	6.1449	6.6678	7.098	6.8992	6.878	6.4606	6.4664	6.1851	6.7023	6.698	6.1947	5.9667	6.8482	6.542	6.2751	6.7735	6.5815	6.3932	6.0393	6.9688	5.8749	6.1518	7.3662	6.3793	6.313	6.3175	7.4756	6.5917	6.4731	7.7887	6.1682	6.3852	6.4884	6.3154	6.4021	6.7288	6.3487	6.0547	6.7226
1024	ILMN_1657470	8.0019	8.6102	7.958	8.1131	8.17	7.8579	7.821	8.1127	8.0672	7.8508	7.7804	7.8366	8.1985	7.7112	8.2569	8.2164	7.6667	7.8369	7.7271	7.659	7.8052	6.9905	7.8764	7.3993	8.4235	7.6498	8.8346	8.328	7.5554	8.9711	8.9352	7.8293	7.335	7.6273	7.9499	8.1494	7.8599	7.6821	8.601	7.596	7.4953	7.457	7.9305	7.852	7.8742	7.2578	7.746	7.4377
1025	ILMN_1657475	7.9004	8.2229	8.5457	7.8751	8.0971	8.1209	8.4594	8.0515	8.3402	7.9714	7.8531	8.1735	7.6303	7.604	7.5463	8.2682	8.3464	8.3045	7.9955	8.0181	8.5512	7.8127	8.5149	8.2811	8.17	8.4838	8.2913	8.6064	7.8394	8.2043	7.9685	8.2309	6.7619	7.9648	7.7862	8.5584	7.7773	7.8163	7.4476	7.7711	7.8633	8.1001	7.8444	8.5457	7.8993	8.5836	8.0127	8.2817
1026	ILMN_1657476	5.4945	5.5914	5.7148	5.5755	5.5991	5.5762	5.5336	5.6341	5.4889	5.5368	5.4186	5.6371	5.666	5.675	5.6442	5.4694	5.3598	5.6301	5.5341	5.5894	5.5841	5.4727	5.4688	5.5206	5.6035	5.4115	5.4958	5.5934	5.7003	5.4885	5.7076	5.5642	5.5375	5.4294	5.6411	5.4629	5.5278	5.5752	5.4565	5.4673	5.5963	5.5153	5.6161	5.5295	5.4964	5.6497	5.7417	5.402
1027	ILMN_1657478	6.6685	6.8342	6.817	7.1043	6.9235	7.0496	6.8955	6.8653	6.8309	6.889	6.9409	6.6446	7.2809	6.9945	6.8974	6.9073	6.7635	6.7421	6.6615	6.8543	6.9396	7.0195	6.7067	6.7486	6.9431	6.7079	6.7992	7.0656	7.0979	7.0312	7.1574	6.7981	6.3708	6.7258	7.0174	7.1523	6.7215	6.8042	7.006	6.8259	6.6499	6.8147	6.966	6.6425	6.9081	6.8946	6.7935	6.5356
1028	ILMN_1657483	8.9639	9.3463	9.4099	9.241	10.0259	9.2107	8.7217	8.9206	9.0221	8.9535	8.569	9.519	9.1997	8.9792	8.4949	8.7154	8.8342	9.1739	9.0348	9.0802	9.3675	8.4768	9.3925	8.9595	8.6775	8.8616	8.696	9.0012	8.1889	9.0368	8.8903	9.2688	8.9869	8.4459	9.1635	8.9428	9.3321	9.769	9.199	8.6706	8.9641	8.4855	9.7443	9.0565	7.8267	8.8005	9.0588	9.9678
1029	ILMN_1657486	5.9109	5.5243	5.6383	5.7393	5.6587	6.095	5.7176	5.6313	5.7103	5.6818	5.6701	5.8316	5.8951	5.5739	5.8615	5.5432	5.9861	5.9427	5.8337	5.7766	5.6446	5.8249	5.686	5.7778	5.6987	5.6912	5.6394	5.8276	5.7928	5.8426	5.5632	5.9103	5.9648	5.7744	5.8538	5.8721	5.6121	5.6471	6.1036	6.0478	5.6726	5.7014	6.1483	5.9895	5.9533	5.6475	5.9167	5.8409
1030	ILMN_1657495	9.7897	9.7877	10.5591	10.8548	9.7462	10.7048	10.3429	10.5722	9.5662	10.3252	10.7315	10.6074	8.5011	9.3077	9.6619	10.517	10.985	10.4813	9.5356	9.8239	10.4213	7.9001	10.2317	9.9106	10.3191	9.9295	9.2956	10.0978	9.2368	9.5356	9.5473	10.0486	9.23	9.8071	10.3182	10.7879	10.198	9.7728	10.2711	10.0948	10.8843	10.6094	9.901	10.4312	10.7176	9.7565	10.6004	10.3946
1031	ILMN_1657497	5.3694	5.6292	5.3208	5.4099	5.2514	5.3138	5.3568	5.2538	5.3325	5.1877	5.3425	5.2624	5.225	5.3772	5.454	5.2653	5.292	5.2873	5.2474	5.3444	5.293	5.2709	5.2309	5.3386	5.3811	5.2713	5.5129	5.2574	5.364	5.2867	5.3968	5.327	5.3427	5.2769	5.3561	5.2563	5.3471	5.418	5.3563	5.2438	5.1329	5.1793	5.3929	5.3687	5.3909	5.2548	5.2604	5.3959
1032	ILMN_1657505	5.9001	5.9845	6.0831	5.508	5.3177	5.4271	5.399	5.4537	5.393	5.4387	5.4298	5.5642	5.4618	5.5252	5.5868	5.4631	5.6138	5.446	5.4455	5.5777	5.6901	6.0316	5.6955	5.9556	5.7329	5.86	5.6216	5.609	5.6722	5.6851	5.6996	5.6217	5.5677	5.747	5.8194	5.6762	5.7857	5.5775	5.7805	5.6919	5.607	5.9292	5.5506	5.7602	5.6733	5.6536	5.552	5.6093
1033	ILMN_1657509	7.8241	6.8259	7.6328	7.0993	6.3477	7.6712	6.544	7.6938	6.693	6.546	7.9475	6.9759	7.3569	7.6726	8.0412	7.7001	8.0363	6.8431	7.6901	7.611	7.1012	8.2801	7.2809	7.7025	8.1402	7.1955	7.8774	7.0384	7.6517	7.1388	8.2886	6.4761	7.2393	7.979	7.5393	7.9793	7.1317	6.6168	8.0064	7.8925	6.9207	8.2461	6.6633	7.4259	8.1162	7.6487	7.024	6.6586
1034	ILMN_1657515	6.9442	7.5512	8.8546	7.6957	8.2392	7.7099	7.5582	7.4812	7.2481	7.9418	7.2922	7.2788	7.019	7.5235	7.6035	7.7115	7.5529	7.5666	7.2683	8.1862	7.4397	7.7142	7.6769	7.6466	7.5082	8.3003	7.2824	7.6558	7.1546	7.52	7.6946	7.4677	7.58	7.1998	7.9642	7.5358	7.4691	7.6376	7.6865	7.9566	7.9781	7.6782	8.0228	7.8883	7.9117	7.1791	8.0515	7.4911
1035	ILMN_1657527	5.3658	5.7281	5.534	6.5257	6.0209	5.5001	5.5816	5.5876	5.5113	5.5635	6.13	6.0653	5.7235	5.6187	5.5483	5.6447	5.6639	5.656	5.5862	5.8333	5.6044	5.3997	5.7718	5.4422	5.8072	5.479	5.5146	5.4254	5.3252	5.7611	5.4535	6.3228	5.2514	5.3221	6.0927	5.3194	5.7582	5.8975	5.3823	6.0543	6.1598	6.1751	6.1631	5.8253	6.0681	5.5195	5.45	5.8458
1036	ILMN_1657529	5.5053	5.3863	5.7183	5.5331	5.6544	5.6041	5.6434	5.5959	5.5485	5.5965	5.4839	5.5971	5.7155	5.5833	5.5104	5.5149	5.5561	5.4919	5.5846	5.4954	5.4842	5.4021	5.3318	5.4833	5.62	5.4264	5.5236	5.6122	5.5745	5.4536	5.4845	5.6574	5.4907	5.1493	5.6548	5.6184	5.684	5.5901	5.5348	5.5558	5.5114	5.4559	5.4613	5.6931	5.4837	5.4574	5.5246	5.5196
1037	ILMN_1657547	7.7411	8.5059	8.9308	8.5481	8.1103	8.342	8.6884	8.4214	8.324	9.0652	8.3484	9.0436	7.895	8.3864	8.1863	7.7811	8.3112	8.9272	7.4058	7.0085	8.8338	9.9003	8.7007	7.9734	8.3536	8.0552	8.1373	8.0208	9.0431	9.5796	8.2466	8.6731	8.7179	8.8332	8.5933	7.6968	8.0932	8.3258	7.8569	8.6655	8.5582	7.8767	7.8052	7.8863	8.4043	8.1311	7.3421	7.343
1038	ILMN_1657550	6.4952	6.6872	6.4046	6.6286	6.5962	6.5397	7.2377	6.7695	6.573	6.7541	6.8924	6.4332	7.2315	7.5894	6.9046	6.6677	6.5154	6.6317	7.1468	6.772	6.9938	7.8459	6.5655	7.2694	6.8442	7.3136	6.6689	6.667	6.927	6.5458	6.5755	7.2772	6.9075	6.9869	7.0913	6.6669	6.6741	6.6234	6.7133	6.7597	7.0078	6.629	6.5592	7.0211	6.6154	7.3686	7.7112	7.13
1039	ILMN_1657554	6.6045	5.9396	6.3872	6.6866	6.1948	6.5168	6.724	6.4981	6.5783	6.5146	6.8311	6.4826	7.4347	7.5392	7.1905	7.4489	6.6264	6.3015	7.4959	6.4129	6.4564	8.3985	6.2686	6.1171	7.1472	6.6106	8.4615	6.7111	7.4952	8.433	8.9054	5.9373	6.1784	7.0275	6.3524	5.8613	6.6823	6.1431	6.7224	7.8844	7.2453	7.034	6.6569	6.8048	7.7333	7.3602	7.1207	6.1002
1040	ILMN_1657571	6.0884	6.0181	6.3122	5.9635	6.3551	6.3928	6.0179	5.556	6.0946	6.0983	6.6991	6.2324	5.8541	5.6616	5.5311	6.2313	5.9357	5.7729	6.1641	5.9638	6.5754	6.6093	6.3073	6.5559	6.6208	6.5379	6.2753	6.0376	6.1429	6.107	6.2844	6.2766	6.0304	5.9897	6.4604	6.9721	6.117	6.1616	6.4373	6.2886	6.0804	5.9648	5.9338	6.1071	6.4738	6.533	6.1818	6.2893
1041	ILMN_1657572	5.8528	5.8584	5.7009	6.2112	6.1971	6.2272	6.1832	6.3294	6.0027	5.994	6.1612	6.0307	6.2147	6.3315	6.1729	6.0463	5.81	6.2954	5.9346	5.9955	5.7726	5.7825	5.9397	5.8439	6.0026	5.8962	5.9736	6.1103	5.8635	5.9731	5.8852	5.88	5.9245	6.0024	5.9432	5.7095	5.8574	6.0651	5.9462	5.8329	5.8953	5.7383	5.9046	5.9614	5.8876	5.5386	5.9261	5.994
1042	ILMN_1657591	5.2526	5.3832	5.2247	5.4058	5.3937	5.385	5.4238	5.4266	5.3105	5.3421	5.3814	5.4009	5.4053	5.3076	5.3771	5.2585	5.4123	5.4059	5.3819	5.4663	5.3188	5.5821	5.4038	5.1963	5.1434	5.4064	5.3185	5.2897	5.407	5.26	5.2615	5.2619	5.213	5.131	5.2708	5.2626	5.0164	5.3354	5.6524	5.427	5.4468	4.9069	5.1615	5.2384	5.1723	5.4096	5.2083	5.2751
1043	ILMN_1657600	5.406	5.2782	5.3031	5.3397	5.361	5.4094	5.374	5.3331	5.2452	5.4027	5.5811	5.4539	5.3913	5.5221	5.2621	5.3363	5.4667	5.4681	5.5198	5.2399	5.5841	5.5803	5.6494	5.3756	5.7002	5.5313	5.5995	5.5784	5.5695	5.4665	5.4845	5.4536	5.5037	5.5561	5.2313	5.3116	5.4613	5.5169	5.6762	5.4922	5.3907	5.2529	5.2854	5.4232	5.4741	5.4258	5.3686	5.4891
1044	ILMN_1657606	5.2404	5.3027	5.2919	5.3397	5.2614	5.2811	5.2838	5.4162	5.275	5.2939	5.2325	5.1757	5.5522	5.2478	5.1724	5.3883	5.2046	5.2013	5.168	5.2209	5.1882	5.4139	5.2226	5.5243	5.2069	5.1918	5.1695	5.2288	5.243	5.2128	5.1235	5.3222	5.3582	5.5048	5.3531	5.2777	5.1713	5.3499	5.3148	5.1707	5.3129	5.2062	4.9336	5.18	5.3948	5.1651	5.0971	4.9824
1045	ILMN_1657607	5.3862	5.5298	5.3209	5.5052	5.5015	5.5679	5.6157	5.4063	5.4815	5.396	5.5074	5.4295	5.5397	5.5178	5.55	5.5034	5.5394	5.4952	5.505	5.4843	5.4716	5.7308	5.3275	5.3015	5.3406	5.5561	5.5036	5.5042	5.627	5.4218	5.5038	5.3372	5.8246	5.4749	5.5086	5.4417	5.6455	5.7477	5.4035	5.3193	5.6445	5.7161	5.4329	5.5275	5.5201	5.6928	5.6233	5.583
1046	ILMN_1657611	5.6713	5.6082	5.6707	5.6977	5.6894	5.6961	5.6157	5.7438	5.7206	5.6491	5.4974	5.5688	5.5416	5.5102	5.6411	5.6447	5.6909	5.656	5.5927	5.621	5.4546	5.5438	5.5572	5.5128	5.3618	5.5853	5.3678	5.3394	5.4759	5.4033	5.4549	5.6047	5.525	5.4584	5.4836	5.6887	5.4775	5.553	5.6294	5.5735	5.7061	5.587	5.5993	5.4718	5.6402	5.6519	5.6605	5.5596
1047	ILMN_1657612	13.2131	13.0249	12.9406	13.1983	12.8771	13.1948	13.0495	13.0318	13.0888	12.6546	13.2095	12.9406	12.4713	12.6907	12.7333	13.2858	13.0782	13.0604	12.7038	13.1517	13.1148	10.7829	13.2785	12.6778	13.0113	11.8872	12.8559	12.8695	12.6091	12.5129	13.0249	12.5832	12.6745	13.0389	12.951	12.6258	13.1983	13.0782	13.0044	13.0318	12.8945	12.9936	12.5832	12.7632	13.2893	12.5098	12.249	12.5276
1048	ILMN_1657618	5.6352	5.4771	5.5851	5.3617	5.346	5.4448	5.2091	5.5664	5.4482	5.5669	5.4939	5.5427	5.3689	5.4807	5.3906	5.2703	5.479	5.4587	5.5245	5.5188	5.9152	5.8896	5.611	5.8322	5.6729	5.8215	5.8457	5.5189	5.4884	5.609	5.8825	5.4416	5.402	5.4794	5.4325	5.5214	5.9046	5.4479	5.7601	5.5386	5.7567	5.6546	5.4599	5.6346	5.3581	5.4277	5.6131	5.4589
1049	ILMN_1657619	7.0033	6.7449	6.5746	6.1654	6.4895	6.5902	6.4097	6.5163	6.6531	6.6427	6.7797	6.4609	6.5852	6.5516	6.8355	6.854	6.7926	6.3337	6.3297	6.5313	6.3723	6.3075	6.4398	6.3154	6.5496	6.2301	6.5437	6.4216	6.5702	6.7959	6.881	6.8601	6.3228	6.4209	6.1149	6.3376	6.5054	6.6502	6.8879	6.533	6.3389	6.6646	6.8584	6.4066	6.8675	6.4017	6.3326	5.8758
1050	ILMN_1657624	8.6476	8.7086	8.2199	9.1715	8.1375	8.7614	8.596	8.7997	8.7458	9.3771	8.8214	8.5733	8.0773	8.0841	8.4425	8.9849	8.8804	9.2303	8.8707	8.3778	8.5884	7.4675	8.3737	8.0601	8.9039	8.0956	8.7493	9.1327	8.3284	9.3779	8.8823	8.404	7.8023	8.8264	8.6899	8.878	8.5462	8.2096	8.611	8.5163	8.6997	8.9242	8.3507	8.7826	8.5419	8.1054	8.9788	8.4172
1051	ILMN_1657627	7.5515	6.4357	7.087	7.3655	6.0781	7.1753	7.1666	7.265	6.8968	7.3234	7.741	7.0098	6.897	6.0423	7.4872	7.5395	8.367	6.7387	7.5844	8.0994	6.9806	7.7417	7.5742	7.4917	7.3644	7.9508	7.0036	7.0878	7.633	6.5729	6.9411	6.8264	8.0353	8.6385	8.8748	8.1826	7.4186	6.846	7.8611	8.8048	7.8281	8.5175	6.9651	7.9355	7.8602	7.7254	7.7531	6.9202
1052	ILMN_1657631	5.7462	5.5575	5.6373	5.6515	5.6481	5.6758	5.6035	5.5301	5.6603	5.6025	5.6195	5.526	5.6519	5.5348	5.8751	5.763	5.7522	5.728	5.6922	5.8412	5.7737	5.5697	5.7677	6.0956	5.5308	5.4302	5.701	5.6383	5.7154	5.6241	5.6808	5.7588	5.6129	5.7786	6.0555	5.7736	5.8837	5.7477	5.7669	5.8829	5.7039	5.6801	5.5542	5.6162	5.8003	6.0345	5.7782	5.5848
1053	ILMN_1657632	9.7526	9.8695	10.1489	9.4716	9.837	9.057	9.4542	9.7786	9.4634	9.8654	9.4349	9.8834	8.559	8.775	9.3707	9.2648	9.5855	9.8708	9.1676	10.1664	9.8757	9.4843	9.3962	9.7629	9.3052	9.5609	9.612	9.3354	8.7045	9.0539	8.6398	9.7303	9.2638	9.247	9.0228	9.6038	9.5144	9.5849	9.7831	9.2476	9.6881	9.5954	9.7226	9.702	9.4126	8.755	9.2808	9.3087
1054	ILMN_1657634	5.4557	5.4484	5.7671	5.4974	5.4302	5.5831	5.4886	5.5316	5.3664	5.7113	5.5945	5.5802	5.4498	5.6042	5.5281	5.6646	5.5377	5.5774	5.5913	5.4925	5.6224	5.6425	5.5782	5.615	5.7329	5.5407	5.919	5.4254	5.904	5.7353	5.6123	6.0232	5.5059	5.4556	5.4536	5.5235	5.4161	5.4684	5.6803	5.6961	5.7105	5.7144	5.8895	5.5661	5.5167	5.3405	5.3925	5.7664
1055	ILMN_1657639	5.5753	5.6225	5.6795	5.5373	5.6615	6.0599	5.6713	5.6943	5.7361	5.6536	5.6195	5.8716	5.4672	5.6832	5.6187	5.7552	5.6809	5.449	5.5586	5.4395	5.6361	5.5821	5.5782	5.6668	5.6168	5.6842	5.5096	5.6498	5.3198	5.4409	5.6885	5.8855	5.6567	5.6293	5.6267	5.6184	5.7857	5.6764	5.5979	5.5006	5.5462	5.5688	5.743	5.6794	5.5856	5.5841	5.7027	5.6064
1056	ILMN_1657643	5.4097	5.4882	5.372	5.392	5.2012	5.385	5.4859	5.2802	5.4467	5.3465	5.267	5.3138	5.414	5.1868	5.4804	5.311	5.3161	5.2013	5.3031	5.4249	5.3643	5.316	5.2903	5.4006	5.3406	5.3028	5.4548	5.3882	5.3585	5.4376	5.3426	5.3388	5.3375	5.6319	5.4325	5.6263	5.3448	5.4014	5.3269	5.3369	5.5639	5.5153	5.42	5.2791	5.4797	5.5954	5.3883	5.4514
1057	ILMN_1657656	5.5892	5.5681	5.4357	5.4292	5.8814	5.3909	5.5042	5.4582	5.652	5.575	5.4086	5.5771	5.6354	5.6233	5.558	5.361	5.6092	5.6201	5.7338	5.5122	5.3661	5.6641	5.509	5.6009	5.3483	5.5853	5.2809	5.4644	5.5868	5.3212	5.333	5.7288	5.5724	5.795	5.4777	5.6582	5.5889	5.5107	5.6698	5.4942	5.571	5.8719	5.6949	5.7258	5.5567	5.6455	5.4916	5.8409
1058	ILMN_1657662	5.8622	6.0347	5.9348	6.1101	6.0124	6.1143	6.1613	5.9561	6.0645	6.0474	6.1214	5.9863	5.8443	6.088	5.926	5.9395	6.2943	5.9671	5.7607	5.7795	5.6288	5.5632	5.7952	5.8386	5.8114	5.9116	5.6154	5.8716	5.7201	5.8354	5.9841	5.8718	5.6931	5.8902	5.7943	6.1561	5.9222	6.2863	5.8216	5.8847	5.7507	5.8609	5.929	6.0729	6.3174	5.965	6.0185	5.9568
1059	ILMN_1657665	5.8414	5.7398	5.8516	5.4517	5.522	5.5341	5.5816	5.5077	5.824	5.6677	5.5966	5.4967	5.5172	5.43	5.5329	5.826	5.6861	5.4664	5.4624	5.6019	5.432	5.658	5.4936	5.6457	5.8409	5.5008	5.8228	5.6299	5.5616	5.6409	5.6321	5.4986	5.6521	5.5658	5.6064	5.5944	5.5428	5.4246	5.5785	5.8105	5.4492	5.6028	5.4137	5.8698	5.6402	5.586	5.511	5.2909
1060	ILMN_1657673	6.7339	6.5322	6.5456	6.8718	7.05	7.1055	6.7479	6.6896	6.8814	7.3738	6.9662	7.0257	7.5144	7.6502	7.8725	7.1566	7.483	7.0118	7.2297	7.1518	6.8557	8.4318	6.5639	7.5717	7.1623	7.7523	6.8097	6.9024	6.6841	6.4715	6.4789	7.0581	8.1694	7.2851	7.3193	7.3307	7.5195	7.1657	7.2076	6.599	7.2414	7.4637	7.3065	6.8856	7.0463	6.9802	7.0593	7.4082
1061	ILMN_1657679	8.1755	7.7244	8.5253	7.7739	7.9062	7.1998	8.0322	7.6835	8.3139	7.6942	7.0898	7.1134	7.4575	7.3204	7.8274	7.2576	7.7733	7.8227	7.9002	8.6282	8.1021	7.8233	8.7121	7.855	7.5101	8.2252	6.3081	8.3125	7.5208	7.9839	8.4761	7.6564	7.7129	7.8748	8.0914	7.3635	7.3025	7.4257	7.0297	7.6081	8.0866	7.1768	7.3978	7.647	7.0386	7.6914	7.8558	6.8394
1062	ILMN_1657680	6.6271	6.9923	6.5946	6.6507	7.2025	6.5881	6.6897	6.4429	7.3067	6.5861	6.299	6.6579	6.6962	6.2764	5.9863	6.8446	6.9215	6.8606	7.1222	6.6411	7.1841	7.2329	6.8982	6.9295	6.5009	7.125	6.6946	6.7852	6.4025	6.8871	6.9462	7.4385	7.1716	6.8248	6.9051	7.0167	7.0173	7.5469	6.2796	6.8134	6.8007	6.8518	7.5613	7.0896	6.5478	7.2732	6.86	7.2675
1063	ILMN_1657682	8.8672	8.8584	9.3898	8.2796	8.7987	8.4827	8.7169	8.4987	8.3849	8.3251	8.1962	8.0984	7.8453	8.0361	8.193	8.526	8.4376	8.1164	7.6059	8.3149	8.4159	8.8467	9.0666	7.8015	8.8151	7.9477	8.7179	8.8003	8.5573	9.1552	9.1661	8.7062	8.297	9.0185	8.3948	8.5191	8.5857	8.7413	9.0503	8.7185	8.4336	8.2439	8.3198	8.3712	8.5003	7.8555	8.3013	8.2717
1064	ILMN_1657683	7.0352	7.0876	7.5167	6.2031	6.6101	6.6238	6.3133	6.0549	6.8159	6.6097	6.3415	7.1258	7.7963	8.1617	7.0179	6.0624	6.6958	6.1557	7.021	6.3535	6.356	7.4099	6.2375	6.5651	6.313	6.9606	6.5729	6.4797	7.1264	6.6864	6.7986	6.0698	6.816	8.0904	7.5477	6.1486	6.5196	6.4834	6.0451	6.4751	6.4195	6.3415	6.6912	6.3304	6.3765	6.7805	7.7397	6.8328
1065	ILMN_1657697	8.1805	8.5552	7.825	7.6826	8.6633	8.1064	7.7891	8.1303	8.1116	8.0509	8.0929	8.3712	8.3906	8.3835	7.8954	8.3191	7.9259	8.5081	8.0814	7.8626	8.2803	7.9741	8.1402	7.4727	8.0591	7.621	8.7605	7.8898	7.8943	8.44	8.1441	8.1947	7.6779	7.668	8.1788	8.6129	8.2035	8.2645	8.179	8.282	8.491	8.2786	8.3568	8.1089	8.707	7.9529	8.1728	8.1845
1066	ILMN_1657701	7.5754	7.1511	7.767	8.3772	7.4858	8.3224	8.44	8.3137	8.1297	8.9595	8.8044	8.8767	7.9175	7.8935	8.9595	8.2917	9.2638	8.3475	8.834	8.0108	7.5617	7.4709	7.8328	7.3172	8.5682	7.3255	9.0393	7.3273	9.2225	8.9965	8.275	7.7647	8.0211	7.3392	7.1866	7.817	7.6515	7.4364	7.4929	8.8262	8.0283	8.8488	7.9845	8.7935	8.7274	8.826	8.4167	8.2974
1067	ILMN_1657708	5.8861	5.5076	7.5071	7.8184	7.9208	8.1292	8.1914	8.075	7.6262	5.5126	7.9763	7.4621	5.9309	7.1922	5.9627	7.5608	7.9747	7.5787	7.4835	6.1625	7.8518	6.7406	7.9421	7.3212	7.528	6.7692	6.0287	6.6558	7.7342	5.6225	6.5248	6.626	6.4037	7.3226	5.6005	8.4698	6.8742	5.8809	7.4867	6.2313	6.9159	8.4597	7.3877	7.7994	7.6331	7.7368	5.546	6.7726
1068	ILMN_1657709	5.0401	5.1861	5.1125	5.1313	5.1813	5.1022	5.3619	5.2936	5.2003	5.2199	5.1842	5.1084	5.0323	5.0755	5.1442	5.1053	5.1792	5.1476	4.8224	5.1745	5.2383	5.3025	5.0995	5.1611	5.2361	5.2434	5.0164	5.3346	4.7505	5.3565	5.0738	5.1997	5.1978	5.1394	4.9738	5.0022	5.0921	5.169	5.0442	5.3521	5.0677	5.2972	5.2054	5.2614	5.2682	5.2406	5.3223	5.3773
1069	ILMN_1657722	13.814	13.8032	13.8745	13.871	13.7852	13.7852	13.998	13.7888	13.9096	13.9949	13.927	13.9304	14.0584	14.0013	14.0106	13.885	13.7779	14.0584	13.4582	13.652	13.7262	13.7672	13.8814	13.4736	13.853	13.522	13.5589	13.7154	13.9025	13.8673	13.7888	13.7525	13.9563	13.814	13.5356	13.6959	13.76	13.7339	13.892	13.6555	13.141	13.3152	13.4658	13.5511	13.6446	13.555	13.585	13.5323
1070	ILMN_1657729	6.0717	5.7882	6.9973	5.956	5.7837	5.7537	5.8081	6.1187	5.6351	6.0966	5.9427	5.7392	5.5931	5.7843	6.606	6.0041	6.2249	5.7644	6.2247	6.2265	5.7996	6.3709	6.1674	6.3657	6.2516	6.5765	6.0704	6.4129	6.0928	6.638	6.4958	5.8199	5.6956	5.8881	6.3438	5.7438	6.1116	5.7908	6.8133	6.1066	6.3661	6.4884	5.8525	6.0116	6.4491	5.8955	6.5873	5.9103
1071	ILMN_1657744	8.3828	8.0417	8.2882	9.351	8.1263	9.1645	9.2389	9.1031	8.5135	8.8534	9.0225	8.4599	7.2958	7.8378	8.6578	8.9368	9.2956	8.1826	8.4147	9.123	8.8692	8.0082	8.7527	8.5942	8.609	8.9606	8.0562	8.5195	8.4088	8.1504	7.839	7.7249	8.0805	8.1683	8.0099	8.7485	7.8183	7.4873	8.0386	8.2302	8.5459	9.0661	7.9516	9.3561	8.6051	8.3977	8.4638	8.066
1072	ILMN_1657746	7.5673	6.7838	7.4963	7.1959	6.7645	6.857	6.9957	7.0055	7.2557	7.3457	7.4322	6.7973	6.1411	6.3365	6.0609	7.2682	7.2642	7.0141	6.6356	7.3348	6.8302	7.1459	7.2039	6.7691	7.1486	6.5632	6.5334	7.0549	7.2929	6.9805	6.5919	6.7305	6.7414	7.1682	7.6242	7.3083	6.8718	6.8874	6.7851	6.8952	7.0917	7.1906	7.0939	6.8961	7.2066	7.0849	7.5437	6.7294
1073	ILMN_1657749	6.1041	5.7492	5.9406	5.8862	5.7101	5.8922	6.013	5.8393	5.9298	5.8732	5.8701	5.8316	5.8602	5.7362	5.7845	5.6447	5.9986	6.0006	6.3907	5.7427	6.0257	5.8471	5.8223	6.1079	6.2415	6.1689	5.8563	6.0763	5.9704	6.1698	5.7505	5.6412	5.3824	6.0383	5.9211	5.9111	5.8412	5.7664	5.9701	6.2338	6.0041	5.9403	6.0502	6.1174	6.082	5.8889	6.0509	5.9869
1074	ILMN_1657750	5.6504	6.255	5.6216	5.4559	5.5132	5.4062	5.5566	5.4899	6.0606	5.5168	5.4222	5.8594	5.4724	5.476	5.904	5.361	5.4464	5.7262	5.4558	5.3256	6.7449	6.0113	5.9461	5.7837	5.7415	5.8696	5.5588	6.8453	5.5745	5.7807	6.5273	5.5415	5.723	6.9653	5.4352	5.5322	5.9272	5.7866	5.5583	5.6619	5.5986	5.5173	5.6329	5.8081	5.6402	5.9086	6.0169	6.0427
1075	ILMN_1657754	7.8481	7.6567	8.2345	7.598	7.0483	7.5473	8.4132	7.7631	7.3577	8.1842	7.8821	7.2663	6.3858	6.2452	7.1395	7.6535	7.6116	6.8504	6.7515	7.6316	7.542	7.2182	7.9472	7.598	7.6898	8.0844	7.4215	7.1959	7.1018	7.1467	7.4182	7.3497	7.1415	7.0834	7.4766	7.0447	7.3788	6.7934	7.5182	7.5818	7.4139	7.8126	7.109	7.7019	7.5487	6.7496	6.7024	6.6087
1076	ILMN_1657760	5.3581	5.3545	5.4056	5.297	5.8361	5.2553	5.4018	5.3701	5.4932	5.4933	5.3252	5.3979	5.4792	5.5163	5.6171	5.4283	5.3361	5.7471	5.6007	5.5122	5.3429	5.4021	5.1608	5.4668	5.3406	5.5989	5.4204	5.3744	5.416	5.3824	5.3814	5.5555	5.6081	5.3778	5.3898	5.1721	5.5681	5.9871	5.2199	5.4225	5.4027	5.472	5.8712	5.4718	5.4526	5.4197	5.4685	5.6809
1077	ILMN_1657766	5.2491	5.3016	5.2768	5.3202	5.3424	5.3713	5.3619	5.2882	5.1529	5.3588	5.3123	5.1918	5.1071	5.267	5.1504	5.3072	5.2481	5.2802	5.3374	5.2646	5.1942	5.3953	5.366	5.2288	5.3172	5.3488	5.2649	5.2736	5.3657	5.1408	5.2393	5.2364	5.1824	5.3729	5.4432	5.3376	5.1399	5.4266	5.1938	5.3882	5.317	5.3778	5.4522	5.2818	5.2058	5.287	5.2235	5.2951
1078	ILMN_1657769	6.2621	6.0442	6.0431	6.1262	6.2266	6.6053	6.4662	6.1405	6.2728	6.7082	6.3785	6.6286	6.2477	6.2629	6.1115	6.8081	6.4601	6.3259	6.0314	6.5353	6.3506	6.98	6.3028	5.7792	6.4643	5.8879	6.3451	6.1677	6.141	7.2456	6.4336	6.0444	5.8119	6.1477	5.9211	6.1871	6.1767	6.3878	5.9531	6.2906	6.1348	6.2392	6.2854	6.7759	6.3592	6.4691	6.025	6.0793
1079	ILMN_1657771	7.6284	7.094	6.9651	7.4854	7.2788	7.0451	7.5377	7.4548	7.4322	7.7573	7.7972	7.7711	8.2141	8.0379	8.0919	7.6611	7.7845	7.4273	8.1375	7.7642	7.7913	6.7925	7.3943	8.2341	7.515	8.5594	7.9876	7.9168	7.7153	7.24	7.8845	7.6546	8.0976	7.6612	7.8748	7.193	7.1561	7.4794	7.5533	7.7295	7.6551	7.9269	8.0255	8.0935	7.7425	7.9139	7.722	8.0219
1080	ILMN_1657790	7.9938	8.0987	8.0614	8.2998	7.8909	8.0264	8.2335	8.031	8.1896	8.5304	8.4808	7.9335	7.9719	7.8313	8.2648	8.5754	8.1164	7.8638	7.6201	7.9192	8.1164	8.6659	7.9942	7.3425	8.5834	7.8409	8.1563	8.119	8.3317	9.0293	9.0373	8.2559	9.2586	7.8298	7.712	7.3825	7.7807	8.0884	8.2268	8.102	8.1659	8.3509	8.2249	8.4637	8.6008	7.5284	8.0485	7.8934
1081	ILMN_1657796	8.8949	8.336	10.3373	10.1843	8.5103	9.3566	8.6899	9.978	9.4645	9.8206	9.7696	9.0319	7.9134	9.1849	8.924	9.8996	10.005	9.1197	8.7574	8.773	8.6715	7.0812	8.9428	8.457	9.5382	7.9409	8.9338	8.8161	9.4401	9.5325	8.4162	9.0705	8.5614	8.8797	8.7942	9.8007	9.0584	8.3791	8.6289	9.6581	9.1981	9.6643	7.801	8.2724	10.1923	8.2734	9.3944	9.2915
1082	ILMN_1657797	9.4899	9.2798	9.5872	9.5059	9.8003	9.9927	9.6084	9.2393	9.9065	9.7533	9.7858	9.5918	9.92	9.599	9.4591	9.386	9.7255	9.9268	9.5915	9.464	9.3738	10.2892	9.963	9.986	9.8153	10.1182	9.5966	9.7359	9.4928	9.3535	8.9709	9.4995	9.5645	9.8728	10.1876	9.5501	9.6108	9.7818	9.7146	9.3341	10.2584	9.6135	9.8176	9.7645	9.6426	10.1048	9.558	9.9787
1083	ILMN_1657803	6.3003	6.7498	7.249	5.8051	7.4908	6.5359	8.8882	5.8668	5.8923	6.4352	6.1488	6.0044	6.4827	6.5333	6.2369	6.1152	6.0996	5.78	6.2381	5.826	6.201	6.2951	6.5764	6.9968	6.3147	6.2734	7.3434	6.1177	6.26	7.3294	6.2546	6.0232	6.1909	6.0259	5.7668	6.2375	6.1408	6.5127	6.248	6.142	6.0463	6.2305	6.7605	6.3891	6.7688	6.6751	7.6841	5.7822
1084	ILMN_1657810	8.9217	7.7276	7.519	8.6733	9.7327	8.0619	9.027	9.1313	9.5849	7.9052	8.1764	9.4815	9.9446	9.8049	9.17	8.6365	7.4023	9.7917	9.6737	8.7065	9.8049	9.4459	8.2219	9.3286	8.3705	9.1576	9.3409	8.8723	8.0068	6.9744	8.9128	9.8785	9.5718	8.604	9.3587	9.0846	8.7602	9.5515	7.7813	8.6494	8.8596	8.7493	10.4093	9.4163	8.0308	9.7413	7.7246	9.9704
1085	ILMN_1657816	5.5968	5.5707	5.7817	5.7811	5.8002	5.6949	5.6297	5.6536	5.7599	5.7197	5.8194	5.7021	5.7015	5.9161	5.766	5.7168	5.5739	5.6104	5.7295	5.8213	5.6224	5.4258	5.5698	5.7008	5.9822	5.6266	5.907	5.7031	5.5207	5.8043	5.7293	5.6635	5.8666	5.5939	5.8476	5.7581	5.8778	5.8092	5.7072	5.8648	5.6666	5.4162	5.9274	5.7277	5.7193	5.7176	5.7589	5.7296
1086	ILMN_1657818	6.1427	5.8268	6.1249	6.1795	6.1892	6.2192	6.077	6.1905	6.3546	6.1718	6.0861	6.2285	6.1183	6.004	6.3003	6.1963	6.3791	6.1477	6.0752	6.3699	6.1485	5.8878	6.1064	6.176	6.0949	5.889	5.9368	6.19	6.0121	6.2441	6.1634	5.9729	6.6327	6.313	5.8008	5.7878	5.8574	6.0518	5.9005	6.2464	6.1004	6.0248	5.8575	6.1263	6.0853	6.1264	6.2597	6.1179
1087	ILMN_1657823	5.5103	5.4608	5.4937	5.3042	5.451	5.3264	5.3493	5.4144	5.2059	5.3111	5.3642	5.3815	5.2665	5.3543	5.3541	5.3001	5.3706	5.3093	5.3088	5.3481	5.2946	5.5028	5.6354	5.3778	5.6331	5.267	5.403	5.461	5.5192	5.3098	5.3444	5.4489	5.3273	5.3828	5.4572	5.5648	5.4183	5.597	5.522	5.3771	5.585	5.2653	5.4082	5.3142	5.4613	5.1782	5.4601	5.3753
1088	ILMN_1657832	5.4818	5.5806	5.4571	5.4611	5.5727	5.5708	5.6049	5.5815	5.4633	5.3879	5.4872	5.6075	5.4339	5.6475	5.5077	5.6831	5.3906	5.4174	5.6239	5.5047	5.5524	5.1486	5.5765	5.5601	5.4108	5.8264	5.4958	5.4316	5.4344	5.4923	5.5957	5.4592	5.4907	5.6319	5.6411	5.8348	5.4001	5.6516	5.5516	5.6535	5.5003	5.6762	5.6311	5.7277	5.589	5.7112	5.6484	5.683
1089	ILMN_1657836	6.287	6.2084	5.9398	5.4196	5.7612	5.5001	5.546	5.4367	5.6433	5.6915	5.7214	5.6771	5.7399	5.7071	5.8349	5.5881	5.3805	5.5088	6.3184	6.2436	5.6182	6.7968	5.9028	6.4503	5.7136	6.5058	6.1851	6.0721	5.9191	6.0779	5.8466	6.1861	5.6425	6.0098	6.3082	5.6685	5.9436	6.0416	5.8581	6.278	6.1768	5.6839	6.0301	5.9334	5.6014	6.1401	6.3352	6.2772
1090	ILMN_1657837	6.8471	7.3432	7.7965	7.3827	7.1027	7.9527	7.3878	7.1487	7.4901	7.4483	7.4184	7.4208	7.0809	7.1159	7.1245	7.5055	7.6367	7.7082	6.6868	6.7891	7.6505	6.8106	7.4419	6.9717	7.6322	7.1245	7.7063	7.643	7.2846	7.4653	7.4943	7.3083	7.2381	7.138	7.2464	7.0154	7.1333	7.212	7.5111	7.1873	7.2691	7.1708	7.0511	7.1057	7.6407	6.9758	6.917	7.1473
1091	ILMN_1657838	6.0063	6.0165	6.3344	6.1737	5.8609	6.4045	6.225	6.0696	5.9905	6.4688	6.3179	6.2865	6.2477	6.4357	6.7355	6.4521	6.4496	6.1131	6.3662	6.1548	6.069	5.9069	6.1368	6.3824	6.546	6.2017	6.4375	6.2713	6.166	6.1686	6.2563	6.0061	6.5408	6.0436	6.3404	6.3167	6.2977	6.1789	6.3981	6.1432	6.7658	6.2305	6.0251	6.2044	6.3819	6.4563	6.4821	6.2793
1092	ILMN_1657847	5.4571	5.3662	5.6318	5.5417	5.7665	5.3778	5.4117	5.5012	5.5692	5.5434	5.688	5.3487	5.4633	5.4316	5.5159	5.4643	5.6892	5.3839	5.5493	5.4892	5.5946	5.2817	5.7556	5.5128	5.5062	5.4248	5.3625	5.3458	5.335	5.5556	5.4932	5.6524	5.6425	5.336	5.2188	5.4686	5.6101	5.3499	5.3148	5.2002	5.54	5.5708	5.6394	5.4003	5.6402	5.4518	5.4163	5.2778
1093	ILMN_1657854	5.4491	5.6876	5.6399	5.5931	5.5626	5.7345	5.5861	5.6716	5.7291	5.6727	5.6405	5.6741	5.6796	5.833	5.5724	5.6719	5.6609	5.7098	5.6158	5.6003	5.4378	5.4945	5.5359	5.4443	5.5013	5.5484	5.5719	5.6122	5.5053	5.6738	5.7354	5.4252	5.6058	5.6528	5.5329	5.7715	5.799	5.5577	5.5457	5.5295	5.6093	5.6259	5.605	5.5612	5.5501	5.5195	5.7535	5.66
1094	ILMN_1657855	5.5177	5.416	5.5114	5.5093	5.6437	5.6424	5.4777	5.9561	5.6085	5.6126	5.6089	5.7468	5.5678	5.5724	5.7025	5.6494	5.7291	5.6168	5.7338	5.7751	5.5737	5.9879	5.8799	5.7609	5.7017	5.675	5.6732	5.7295	5.9893	5.7133	5.6427	5.4718	5.7877	5.806	5.7965	5.6184	5.4904	5.6834	5.7557	5.6452	5.6687	5.788	6.2579	5.6794	5.5584	5.8955	5.668	5.6882
1095	ILMN_1657857	10.1931	10.3191	10.1086	10.4919	10.3612	10.2535	10.7145	10.8105	10.6477	10.7789	10.6644	11.2202	10.5842	11.5061	10.654	11.1836	11.0554	10.5893	10.272	10.2754	10.6363	10.2989	10.517	10.6508	10.1996	10.5345	10.7048	11.2491	11.0333	10.4263	10.1608	10.0664	10.8208	10.433	10.6862	10.5973	10.7101	10.6426	10.0809	10.5355	10.6508	10.2543	10.2199	10.5461	10.2795	10.5423	10.3468	10.1497
1096	ILMN_1657860	6.849	6.9282	6.6723	7.1901	6.595	7.0199	6.6984	7.1784	6.923	6.696	7.1509	7.0326	7.0027	6.7996	7.1747	6.8212	6.6801	7.2911	6.9278	6.5831	7.0734	7.288	6.9472	7.2273	7.0386	6.3443	6.8497	6.9638	6.8111	6.7434	7.3133	6.8026	7.5165	7.0503	7.2068	6.9517	6.8392	7.1999	7.3711	7.1342	6.7937	7.1269	6.8779	6.5755	6.9472	6.6124	6.4933	6.871
1097	ILMN_1657862	10.7251	10.9504	10.7005	10.3269	10.3031	10.4412	10.6332	10.444	11.013	10.8983	10.5922	10.6064	9.9239	10.6228	10.1737	10.7778	11.2103	11.2346	9.9169	9.7968	11.3424	9.5963	11.4709	11.8634	11.2871	11.4049	11.0605	11.5592	10.0251	10.8837	10.0687	10.9662	11.2389	11.5249	11.5818	11.8421	11.3752	11.0117	10.9926	10.5883	11.0605	10.7283	10.9428	11.0464	10.7923	11.7806	11.4208	11.2813
1098	ILMN_1657864	8.2258	8.4999	8.0536	8.7209	8.7381	8.5366	8.4086	8.1719	8.3222	8.5501	8.6385	8.8921	9.2082	8.9678	8.9959	8.8072	8.8688	8.7178	9.1153	8.4507	8.7537	8.1557	8.1591	8.7866	8.4422	9.3165	8.5299	8.5418	8.4972	8.6212	8.557	8.5253	8.4274	8.0198	7.9177	8.2224	8.3962	8.5705	7.976	8.5529	8.7156	8.6795	8.8373	8.9535	8.3212	8.8291	8.8912	8.9849
1099	ILMN_1657868	5.8711	5.6153	6.6639	5.8203	5.4808	5.5201	5.6451	5.5801	5.2864	5.6373	5.5719	5.3979	5.3399	5.4472	5.5236	5.6308	6.1124	5.2359	5.5527	6.0668	5.6003	5.8104	5.7201	6.6146	5.8584	6.493	5.7731	5.4909	5.5225	5.4819	5.4947	5.9476	5.5471	5.6677	6.9782	6.0566	6.0894	5.6349	6.7358	5.8528	6.146	6.2573	5.5162	6.0516	6.0071	5.4844	5.8026	5.5988
1100	ILMN_1657870	5.6275	5.7169	5.6761	5.8251	5.923	5.5932	5.551	5.7192	5.6732	5.5368	5.8904	5.6857	5.6913	5.6633	5.6511	5.7402	5.7209	5.7729	5.6868	5.6623	5.6534	5.6482	5.7732	5.4065	5.5906	5.5824	5.6948	5.8319	5.7186	5.8803	5.8136	5.8933	5.8718	5.6033	5.7878	5.6263	5.682	5.6282	5.6965	5.5558	5.6576	5.5408	5.7752	5.7101	5.685	5.9029	5.7027	5.66
1101	ILMN_1657871	7.4931	6.7741	7.4841	6.982	7.7091	7.3079	6.725	7.7018	6.975	6.4229	7.4873	7.9181	7.5437	7.0447	7.3709	7.1507	7.4734	6.6807	7.9529	6.8693	6.4029	5.9806	6.6742	6.9833	6.7655	6.5573	6.3992	6.3674	7.4299	6.1686	6.2172	6.6046	7.1441	6.7168	6.7045	7.595	7.4139	7.2029	7.2615	6.8065	8.6187	7.4049	6.5955	6.4972	7.6396	6.4076	6.3469	6.3715
1102	ILMN_1657873	8.2868	8.7845	9.1263	9.3044	8.7644	8.7761	8.6615	8.7589	8.5767	8.7113	8.8023	8.354	8.4954	8.5158	8.4461	8.688	8.9778	8.2917	8.1405	8.9802	8.5026	8.4544	8.9863	8.6152	8.6855	8.318	8.4883	8.7062	8.336	8.4718	9.3014	8.7841	7.7221	8.252	8.4901	8.3991	8.2582	8.3809	8.4976	8.2991	8.3226	8.3866	8.3547	8.4132	8.2366	7.8235	8.2451	8.1532
1103	ILMN_1657884	9.5883	9.507	9.2773	9.6564	9.0019	9.1337	8.6412	9.2448	9.2391	8.5149	9.3962	9.5669	8.8709	9.2156	8.6686	9.4028	9.0503	9.582	8.7377	9.3797	9.1277	9.808	9.1917	8.254	9.2466	8.3552	8.6756	9.2829	9.468	8.9841	9.5651	9.3361	10.4421	9.2389	9.5852	9.5639	9.4207	9.482	9.2535	9.5633	9.2005	9.5924	9.1378	8.669	9.4445	8.5791	8.402	8.7121
1104	ILMN_1657888	5.3248	5.1372	5.3986	5.1351	5.2956	5.3043	5.0309	5.1522	5.3462	5.1534	5.3123	5.2112	5.2853	5.3076	5.064	5.1011	5.2128	5.018	5.2083	5.1243	5.2102	5.3852	5.1888	5.3144	5.4877	5.3432	5.2305	5.3033	5.3023	5.1387	5.3482	5.4008	5.1824	5.547	5.3192	5.551	5.2904	5.2699	5.2598	5.2884	5.2806	5.1473	5.2803	5.5676	5.3285	5.5331	5.4319	5.4041
1105	ILMN_1657891	5.9256	5.9539	6.0779	6.201	5.9967	6.4065	5.8438	6.3026	6.0027	5.9826	6.1964	6.0215	6.1183	6.0942	6.0489	6.107	6.1694	6.1328	5.9578	6.198	5.9504	5.6774	6.1571	5.9724	5.9162	5.7531	5.8468	6.1087	5.6176	6.0505	5.841	5.975	6.2904	5.8234	5.7706	6.0717	5.7563	5.8317	5.9556	5.8863	5.8149	5.9108	5.8639	5.9789	5.884	6.0364	6.0139	5.9486
1106	ILMN_1657892	6.0222	9.3855	6.5982	7.5904	9.3011	7.4198	6.2794	6.7103	7.9606	5.8629	6.7406	7.56	9.3469	7.083	6.349	6.459	6.0379	7.6357	9.0539	6.9328	8.8484	7.0068	7.0316	7.0647	6.5635	7.3876	6.0243	5.9994	6.3946	5.955	6.0619	10.0534	8.3517	5.7447	7.3332	7.5721	7.6765	9.7309	6.627	6.7981	6.4951	6.3584	10.0534	6.1706	6.3324	7.2354	6.0831	8.8759
1107	ILMN_1657893	7.4901	7.6018	7.8594	7.8081	8.3086	8.1179	8.0696	7.9432	8.0754	8.2426	8.1089	8.1451	8.9058	8.558	8.5612	7.9373	8.6375	8.3394	8.3268	7.8891	8.1108	9.1573	8.1541	8.8381	8.2209	8.806	7.9694	7.9824	8.3263	7.764	7.4783	8.4106	8.0414	7.6262	7.8706	7.9353	7.8573	8.2962	7.5874	7.2969	7.9064	7.9647	8.289	7.5681	7.643	8.6306	7.9848	8.6059
1108	ILMN_1657898	5.735	5.9485	5.8059	5.4058	5.5087	5.3945	5.5423	5.3877	5.5501	5.5213	5.6682	5.8258	6.2371	6.7613	5.7805	5.6222	5.8557	5.827	5.7195	5.7254	5.8197	6.5889	5.7908	6.4126	5.715	6.0991	6.0516	5.8043	5.6235	5.4062	6.6961	6.2167	5.832	5.9445	6.4946	6.7249	6.1501	6.13	5.8581	6.0738	6.1373	5.7478	5.6806	5.8566	5.6567	5.954	5.5964	6.0547
1109	ILMN_1657914	5.5705	5.6926	5.598	5.5387	5.5339	5.6129	5.5074	5.4971	5.5547	5.4427	5.559	5.7468	5.7914	5.5118	5.4911	5.5404	5.5066	5.5807	5.5402	5.6285	5.4914	5.3997	5.611	5.4465	5.518	5.4321	5.5787	5.5363	5.6098	5.4323	5.3138	5.3601	5.7049	5.5403	5.4798	5.5685	5.5428	5.5901	5.6275	5.5193	5.5207	5.5802	5.5975	5.6881	5.6567	5.4556	5.8577	5.6616
1110	ILMN_1657932	6.5775	5.7502	6.0319	6.9329	6.6824	6.793	6.1348	6.746	6.7278	6.3486	7.0655	7.121	8.9124	8.1159	8.3251	6.6898	6.2873	6.7403	7.2873	6.6031	6.3859	8.7902	6.0556	6.2044	6.9126	5.9419	6.3263	6.1615	9.159	6.3542	6.322	6.3504	8.2207	7.0083	6.661	6.6091	7.1612	7.2964	6.4272	7.0022	7.2159	7.1014	6.8043	6.7261	6.8909	6.1719	6.1848	7.0162
1111	ILMN_1657949	10.3442	9.9239	10.1048	10.2745	10.3745	10.4027	10.0368	10.3199	10.4	10.6168	10.1322	10.6311	10.4517	10.5682	10.3286	10.401	10.411	10.4056	10.1585	10.2576	10.4093	10.9714	9.9428	10.4793	10.444	10.3243	10.7767	10.8666	10.444	11.0821	10.7473	10.5612	10.5973	10.3243	10.1713	10.0468	10.5712	10.3155	10.5471	9.9324	10.2418	10.1746	10.551	10.0793	10.1963	9.9079	10.5223	10.3217
1112	ILMN_1657950	8.7529	7.065	7.2621	7.0305	7.9288	7.1532	6.9999	7.0895	9.6496	8.4171	9.2442	7.255	8.5669	7.5704	10.0637	7.0329	7.376	9.3495	8.9381	6.9716	8.9286	6.4812	8.917	7.5259	9.0217	7.4282	7.6989	7.6758	9.1732	7.3897	10.0097	8.0339	8.7602	9.593	9.7917	8.0195	7.2826	7.6163	7.5134	9.2389	7.5846	7.8518	7.5216	7.1508	7.5322	9.5487	8.986	7.7918
1113	ILMN_1657955	5.4498	5.3339	5.4041	5.4306	5.4573	5.4596	5.6385	5.43	5.4266	5.3806	5.4655	5.2509	5.3712	5.4246	5.5622	5.3824	5.3726	5.3068	5.7763	5.3349	5.4414	5.4882	5.4781	5.3711	5.6035	5.4302	5.8904	5.3394	5.5275	5.5486	5.5712	5.5132	5.2259	5.6801	5.3167	5.3785	5.3717	5.3124	5.449	5.4225	5.4406	5.4874	5.3407	5.3861	5.3467	5.414	5.5764	5.5041
1114	ILMN_1657958	5.5983	5.5348	5.6348	5.7234	5.7936	5.8618	5.8812	5.684	5.6764	5.7712	5.749	5.8288	5.587	5.5674	5.6639	6.0219	5.7956	5.843	5.8064	5.7072	5.6319	5.5028	5.6155	5.3826	5.715	5.4877	5.7935	5.6581	5.6843	5.8574	5.5229	5.4608	5.7783	5.7584	5.5729	5.7095	5.7104	5.5775	5.6335	5.4961	5.8131	5.6509	5.5368	5.9317	5.5621	5.7132	5.6273	5.8237
1115	ILMN_1657962	6.0697	6.0384	6.1265	5.8406	5.849	6.0149	6.069	5.8722	6.1158	6.2081	6.0992	5.9881	6.1341	6.1207	5.9986	6.0548	6.1107	6.1557	6.0799	6.0079	5.839	5.9381	5.9566	6.0633	5.715	5.8203	5.8478	5.9724	6.1855	5.8177	5.9915	5.8257	6.1883	6.0747	6.0283	6.2767	5.9952	5.9277	6.1804	5.9463	5.947	5.7957	6.1674	5.8844	5.8591	6.1322	6.2019	5.8355
1116	ILMN_1657968	8.5475	8.0374	8.3118	9.159	8.7489	8.8427	8.8473	8.9617	8.9132	9.1219	9.1075	9.3205	9.6447	10.2937	9.8996	9.1069	9.2516	8.9835	9.4196	8.7464	8.5931	10.8807	8.4429	9.1749	8.532	9.9204	9.2305	9.2656	9.3077	8.2739	9.0382	9.0225	9.206	10.0182	9.8074	9.3054	9.1944	9.3261	9.5703	9.0745	9.5015	9.3177	9.0597	9.3931	8.8306	9.4685	9.2834	9.3259
1117	ILMN_1657972	5.4934	5.6479	5.7163	5.5401	5.6083	5.618	5.6399	5.6169	5.6622	5.5449	5.5509	5.5136	5.5506	5.6718	5.5311	5.6447	5.5193	5.7851	5.6272	5.647	5.8197	5.6111	5.7257	5.5566	5.3991	5.5348	5.4141	5.8164	5.7442	5.5132	5.5678	5.4625	5.7003	5.4609	5.7605	5.8324	5.5981	5.571	5.7072	5.4201	5.7245	5.6719	5.5036	5.6367	6.1261	5.6691	5.5641	5.7259
1118	ILMN_1657977	9.845	10.4064	10.256	10.7134	10.4891	10.7913	10.0453	10.6014	10.9067	10.0077	10.3468	10.552	9.7709	9.6087	9.5832	10.094	10.3355	10.4803	9.8252	9.5948	10.3487	10.9479	10.514	9.8895	10.6178	10.0948	10.3031	9.6945	9.687	9.8193	9.1064	9.8749	10.2787	9.5314	10.7315	10.8971	10.1322	10.0061	10.5811	9.2713	9.7796	10.3764	10.4564	9.8641	10.1713	10.0774	9.4242	10.498
1119	ILMN_1657983	9.644	9.0928	10.1408	9.8411	9.8881	9.7137	9.9387	10.1354	10.087	9.4617	10.0408	9.6939	10.7491	10.2326	10.298	9.7533	9.6258	9.7291	9.8827	9.6523	9.7623	8.9279	9.4071	8.611	9.9953	8.6985	9.9106	9.9652	10.6301	9.3957	10.2216	8.631	9.6777	9.4995	9.5407	9.6839	10.0656	9.2576	9.9421	9.9949	9.9052	9.9972	9.5195	9.7377	9.7858	9.1717	9.8901	9.3983
1120	ILMN_1657993	8.9947	8.4967	9.568	8.8461	8.1917	8.1492	8.3294	8.7222	8.1723	8.6529	8.5678	7.9759	7.7611	7.8925	8.7041	8.5479	8.7317	7.7262	8.2754	9.0096	8.464	8.2169	8.9595	8.723	8.7971	8.6316	8.631	8.9938	8.1549	9.1527	9.1428	8.1739	8.601	8.6233	8.8385	8.779	8.6958	8.2601	8.6133	8.5177	8.9551	8.8791	8.2786	8.7431	8.6078	8.2124	8.8949	8.402
1121	ILMN_1658010	5.7013	5.6268	5.8451	5.8646	5.9198	5.7411	5.6751	5.919	6.3893	5.8308	5.7882	6.1077	5.8443	6.0762	5.8239	5.7761	5.902	5.9525	5.6577	5.4094	5.8337	5.5438	5.9311	5.7549	5.9193	5.5484	5.9168	5.6651	6.2963	5.8227	5.9396	6.0888	5.4857	5.8343	5.6658	5.8678	5.7239	5.9114	5.725	5.7608	5.9058	5.8646	5.7094	6.0409	6.0497	5.7595	5.7417	6.0133
1122	ILMN_1658015	7.3311	7.1699	7.5659	6.5003	6.7908	6.5625	7.1371	7.0982	6.3787	6.9962	7.1915	6.6472	7.3859	7.2689	7.5501	7.1742	7.1512	6.3975	7.4295	7.2733	6.9794	7.357	6.92	7.0045	7.014	7.154	6.9562	7.1139	7.0375	7.3965	7.3325	6.5903	7.8127	7.0747	6.9554	6.6882	7.0382	7.4251	7.5719	6.6778	7.0415	7.1345	6.6605	7.1067	7.6045	6.7723	7.239	6.6617
1123	ILMN_1658016	6.3157	5.6021	5.6612	5.4419	5.4397	5.4078	5.3432	5.4367	5.4948	5.4205	5.4635	5.5203	5.8306	6.7613	5.8239	5.5957	5.3644	5.4645	6.2778	5.7962	6.127	6.358	5.7745	5.7146	5.958	6.222	7.0568	5.3985	5.7508	5.4611	7.0125	5.3643	5.6475	5.422	5.1417	5.3715	5.3144	5.4305	5.278	5.5364	5.7105	5.4818	5.4981	5.6041	5.4487	5.6014	5.45	5.4089
1124	ILMN_1658017	5.7859	5.6795	5.8803	5.9246	5.5433	5.4898	5.449	5.8518	5.5927	5.8275	5.6662	5.4347	5.3799	5.3426	5.4836	5.9036	5.9488	5.7999	5.4411	5.6136	5.8267	5.8434	6.2218	6.5456	5.8147	6.2507	5.6499	5.9838	5.5005	5.5894	5.6927	5.6095	6.0731	6.1545	6.1248	6.6565	5.9722	5.8381	5.7225	6.053	5.6335	6.5932	5.6276	5.9471	6.1631	6.9218	5.8916	5.7489
1125	ILMN_1658027	6.1943	6.23	6.7069	6.9154	6.4741	6.5514	5.9271	6.5285	6.3807	7.1468	6.8489	7.2796	6.0453	7.6117	6.9667	6.3906	6.8847	6.8781	6.2575	5.8349	6.9631	6.4136	6.7538	6.6545	7.0257	6.4131	7.0658	6.1575	7.1828	7.1704	6.2442	7.5213	5.7519	6.2899	6.5901	7.0205	6.8334	6.7138	6.7261	7.0855	6.739	6.1828	6.607	6.4075	6.9062	6.5551	6.1935	7.5395
1126	ILMN_1658040	6.4185	7.3682	5.8103	5.8629	5.8066	6.0548	5.6831	5.757	7.3208	5.8211	5.91	5.6563	6.604	5.8499	6.515	5.7306	5.832	6.2196	5.7968	5.6787	5.6288	5.8169	5.8179	5.6801	5.5686	5.9744	5.7388	6.1953	5.8492	6.0196	5.8437	5.7271	5.6654	6.0954	5.5853	5.792	5.8478	5.9159	6.2024	5.7311	5.7128	5.8295	5.7325	5.6346	5.775	5.705	7.1223	5.6882
1127	ILMN_1658044	5.9356	5.8626	5.9102	5.9448	5.7709	5.7214	6.2067	5.6439	6.1644	6.1734	6.1319	5.6433	5.6932	5.68	6.1281	6.0161	6.1041	5.8933	5.6712	6.039	5.7692	5.7413	5.7703	5.8492	5.797	6.2573	5.8264	5.8955	5.9419	6.1522	5.9702	5.7977	5.6631	5.8123	5.9024	5.7257	5.7663	5.8381	5.4907	5.8508	5.817	6.0734	5.8166	5.9392	6.2045	6.0828	6.04	5.779
1128	ILMN_1658053	9.901	9.8273	9.9239	9.9615	10.0157	9.9964	10.1001	10.0634	9.853	10.1001	9.9486	9.9871	9.2503	10.043	9.6829	10.1274	10.5922	9.8116	9.6637	10.3225	9.8585	8.3478	10.0566	10.0017	9.7716	9.7533	9.6349	9.5388	10.0009	10.046	9.7513	9.6483	9.3944	10.3764	10.2092	10.6218	10.0634	10.3585	9.9749	10.2047	10.4803	10.5571	9.8337	10.5296	10.4536	10.0679	10.6436	10.1213
[truncated: 32,835 more rows]
[truncated: 57 more columns]
